# Supplementary material for: Winter microbial community structure and methane-cycling potential in constructed agricultural wetlands across regions and microhabitats
Source: FEMS Microbiol Ecol. 2025 Sep 3;101(9):fiaf086. doi: 10.1093/femsec/fiaf086 (PMC12421997; doi:10.1093/femsec/fiaf086)
Supplement: fiaf086_Supplemental_Files [file fiaf086_supplemental_files.zip]

Archive with 2 entries (2 files):
- 20250827_Supplementary tables_combined.xlsx
- 20250828_Supplementary figures.pdf
