# Supplementary material for: Winter microbial community structure and methane-cycling potential in constructed agricultural wetlands across regions and microhabitats
Source: FEMS Microbiol Ecol. 2025 Sep 3;101(9):fiaf086. doi: 10.1093/femsec/fiaf086 (PMC12421997; doi:10.1093/femsec/fiaf086)
Supplement: fiaf086_Supplemental_Files [file fiaf086_supplemental_files.zip › 20250827_Supplementary tables_combined.xlsx]

## Sheet: TableS1. metadata
Region	Latitude & Longitude	Köppen Climate Region	Soil Composition	Arable Land (%)	Mean Annual Temperature (°C)	Mean Annual Rainfall (mm)	Winter Monthly Mean Temperature	Number of Wetlands Sampled	Average wetland age (years)
Halland (west)	56°44' N 12°58' E	Cfb (oceanic)	64% sand, 25% silt	78	8.7	856	~0°C (Jan-Feb)	12	18
Mälardalen (East)	59°47' N 17°30' E	Dfb (warm summer humid continental)	41% clay, 40% silt	59	6.5	576	<0°C (Dec-Feb)	21	6
A: The location of Halland (west) and Mälardalen (east) (Kartdata ©2022 Google, INEGI).
B: The locations of the Halland wetlands, which were all ponds. The name of each wetland is presented in the legend (Kartdata ©2022 Google).
C: The locations of the wetlands in Mälardalen. The name and wetland type are presented in the legend (PW = P-wetland). Sky, Skä and Spr and SäÖ and SäN are closely located and represented by common numbers on this map. (Kartdata ©2022 GeoBasis-DE/BKG (©2009), Google).

## Sheet: Table S2. primer coverage
job_name	taxonomy	coverage	specificity	accessions	eligible	match	mismatch	nodata	outgroup_matchable	outgroup_matched
	SILVA (only NR);Unclassified;	0	0	0	0	0	0	0	455010	379825
	SILVA (only NR);Archaea;	89.8	16.8	20197	19172	17217	1955	1025	435838	362608
	SILVA (only NR);Archaea;Aenigmarchaeota;	74.1	16.5	319	309	229	80	10	454701	379596
	SILVA (only NR);Archaea;Aenigmarchaeota;Aenigmarchaeia;	68.4	16.5	161	152	104	48	9	454858	379721
	SILVA (only NR);Archaea;Aenigmarchaeota;Aenigmarchaeia;Aenigmarchaeales;	68.4	16.5	161	152	104	48	9	454858	379721
	SILVA (only NR);Archaea;Aenigmarchaeota;Aenigmarchaeia;Aenigmarchaeales;Incertae Sedis;	68.4	16.5	161	152	104	48	9	454858	379721
	SILVA (only NR);Archaea;Aenigmarchaeota;Aenigmarchaeia;Aenigmarchaeales;Incertae Sedis;Candidatus Aenigmarchaeum;	75	16.5	16	16	12	4	0	454994	379813
	SILVA (only NR);Archaea;Aenigmarchaeota;Aenigmarchaeia;Aenigmarchaeales;Incertae Sedis;Incertae Sedis;	67.6	16.5	145	136	92	44	9	454874	379733
	SILVA (only NR);Archaea;Aenigmarchaeota;Deep Sea Euryarchaeotic Group(DSEG);	79.9	16.5	155	154	123	31	1	454856	379702
	SILVA (only NR);Archaea;Aenigmarchaeota;Deep Sea Euryarchaeotic Group(DSEG);Incertae Sedis;	79.9	16.5	155	154	123	31	1	454856	379702
	SILVA (only NR);Archaea;Aenigmarchaeota;Deep Sea Euryarchaeotic Group(DSEG);Incertae Sedis;Incertae Sedis;	79.9	16.5	155	154	123	31	1	454856	379702
	SILVA (only NR);Archaea;Aenigmarchaeota;Deep Sea Euryarchaeotic Group(DSEG);Incertae Sedis;Incertae Sedis;Incertae Sedis;	79.9	16.5	155	154	123	31	1	454856	379702
	SILVA (only NR);Archaea;Aenigmarchaeota;Incertae Sedis;	66.7	16.5	3	3	2	1	0	455007	379823
	SILVA (only NR);Archaea;Aenigmarchaeota;Incertae Sedis;Incertae Sedis;	66.7	16.5	3	3	2	1	0	455007	379823
	SILVA (only NR);Archaea;Aenigmarchaeota;Incertae Sedis;Incertae Sedis;Incertae Sedis;	66.7	16.5	3	3	2	1	0	455007	379823
	SILVA (only NR);Archaea;Aenigmarchaeota;Incertae Sedis;Incertae Sedis;Incertae Sedis;Incertae Sedis;	66.7	16.5	3	3	2	1	0	455007	379823
	SILVA (only NR);Archaea;Altiarchaeota;	46.7	16.5	41	30	14	16	11	454980	379811
	SILVA (only NR);Archaea;Altiarchaeota;Altiarchaeia;	46.7	16.5	41	30	14	16	11	454980	379811
	SILVA (only NR);Archaea;Altiarchaeota;Altiarchaeia;Altiarchaeales;	46.7	16.5	41	30	14	16	11	454980	379811
	SILVA (only NR);Archaea;Altiarchaeota;Altiarchaeia;Altiarchaeales;Altiarchaeaceae;	46.7	16.5	41	30	14	16	11	454980	379811
	SILVA (only NR);Archaea;Altiarchaeota;Altiarchaeia;Altiarchaeales;Altiarchaeaceae;Candidatus Altiarchaeum;	46.7	16.5	41	30	14	16	11	454980	379811
	SILVA (only NR);Archaea;Asgardarchaeota;	5.8	16.4	670	650	38	612	20	454360	379787
	SILVA (only NR);Archaea;Asgardarchaeota;Heimdallarchaeia;	4.9	16.5	45	41	2	39	4	454969	379823
	SILVA (only NR);Archaea;Asgardarchaeota;Heimdallarchaeia;Incertae Sedis;	4.9	16.5	45	41	2	39	4	454969	379823
	SILVA (only NR);Archaea;Asgardarchaeota;Heimdallarchaeia;Incertae Sedis;Incertae Sedis;	4.9	16.5	45	41	2	39	4	454969	379823
	SILVA (only NR);Archaea;Asgardarchaeota;Heimdallarchaeia;Incertae Sedis;Incertae Sedis;AB_125;	0	0	29	29	0	29	0	454981	379825
	SILVA (only NR);Archaea;Asgardarchaeota;Heimdallarchaeia;Incertae Sedis;Incertae Sedis;Incertae Sedis;	0	0	1	1	0	1	0	455009	379825
	SILVA (only NR);Archaea;Asgardarchaeota;Heimdallarchaeia;Incertae Sedis;Incertae Sedis;LC_3;	18.2	16.5	15	11	2	9	4	454999	379823
	SILVA (only NR);Archaea;Asgardarchaeota;Incertae Sedis;	33.3	16.5	3	3	1	2	0	455007	379824
	SILVA (only NR);Archaea;Asgardarchaeota;Incertae Sedis;Incertae Sedis;	33.3	16.5	3	3	1	2	0	455007	379824
	SILVA (only NR);Archaea;Asgardarchaeota;Incertae Sedis;Incertae Sedis;Incertae Sedis;	33.3	16.5	3	3	1	2	0	455007	379824
	SILVA (only NR);Archaea;Asgardarchaeota;Incertae Sedis;Incertae Sedis;Incertae Sedis;Incertae Sedis;	33.3	16.5	3	3	1	2	0	455007	379824
	SILVA (only NR);Archaea;Asgardarchaeota;Lokiarchaeia;	5.8	16.4	622	606	35	571	16	454404	379790
	SILVA (only NR);Archaea;Asgardarchaeota;Lokiarchaeia;Incertae Sedis;	4.4	16.4	527	517	23	494	10	454493	379802
	SILVA (only NR);Archaea;Asgardarchaeota;Lokiarchaeia;Incertae Sedis;Incertae Sedis;	4.4	16.4	527	517	23	494	10	454493	379802
	SILVA (only NR);Archaea;Asgardarchaeota;Lokiarchaeia;Incertae Sedis;Incertae Sedis;Incertae Sedis;	4.4	16.4	527	517	23	494	10	454493	379802
	SILVA (only NR);Archaea;Asgardarchaeota;Lokiarchaeia;Odinarchaeales;	13.5	16.5	95	89	12	77	6	454921	379813
	SILVA (only NR);Archaea;Asgardarchaeota;Lokiarchaeia;Odinarchaeales;Incertae Sedis;	13.5	16.5	95	89	12	77	6	454921	379813
	SILVA (only NR);Archaea;Asgardarchaeota;Lokiarchaeia;Odinarchaeales;Incertae Sedis;Incertae Sedis;	0	0	45	43	0	43	2	454967	379825
	SILVA (only NR);Archaea;Asgardarchaeota;Lokiarchaeia;Odinarchaeales;Incertae Sedis;LCB-4;	26.1	16.5	50	46	12	34	4	454964	379813
	SILVA (only NR);Archaea;Crenarchaeota;	0	0	0	0	0	0	0	455010	379825
	SILVA (only NR);Archaea;Crenarchaeota;Thermoprotei;	0	0	0	0	0	0	0	455010	379825
	SILVA (only NR);Archaea;Crenarchaeota;Thermoprotei;Desulfurococcales;	0	0	0	0	0	0	0	455010	379825
	SILVA (only NR);Archaea;Crenarchaeota;Thermoprotei;Desulfurococcales;Desulfurococcaceae;	0	0	0	0	0	0	0	455010	379825
	SILVA (only NR);Archaea;Crenarchaeota;Thermoprotei;Desulfurococcales;Desulfurococcaceae;Desulfurococcus;	0	0	0	0	0	0	0	455010	379825
	SILVA (only NR);Archaea;Crenarchaeota;Thermoprotei;Desulfurococcales;Desulfurococcaceae;Staphylothermus;	0	0	0	0	0	0	0	455010	379825
	SILVA (only NR);Archaea;Crenarchaeota;Thermoprotei;Desulfurococcales;Desulfurococcaceae;Sulfophobococcus;	0	0	0	0	0	0	0	455010	379825
	SILVA (only NR);Archaea;Crenarchaeota;Thermoprotei;Desulfurococcales;Desulfurococcaceae;Thermogladius;	0	0	0	0	0	0	0	455010	379825
	SILVA (only NR);Archaea;Crenarchaeota;Thermoprotei;Desulfurococcales;Desulfurococcaceae;Thermosphaera;	0	0	0	0	0	0	0	455010	379825
	SILVA (only NR);Archaea;Crenarchaeota;Thermoprotei;Desulfurococcales;Pyrodictiaceae;	0	0	0	0	0	0	0	455010	379825
	SILVA (only NR);Archaea;Crenarchaeota;Thermoprotei;Desulfurococcales;Pyrodictiaceae;Hyperthermus;	0	0	0	0	0	0	0	455010	379825
	SILVA (only NR);Archaea;Crenarchaeota;Thermoprotei;Desulfurococcales;Pyrodictiaceae;Pyrodictium;	0	0	0	0	0	0	0	455010	379825
	SILVA (only NR);Archaea;Crenarchaeota;Thermoprotei;Fervidicoccales;	0	0	0	0	0	0	0	455010	379825
	SILVA (only NR);Archaea;Crenarchaeota;Thermoprotei;Fervidicoccales;Fervidicoccaceae;	0	0	0	0	0	0	0	455010	379825
	SILVA (only NR);Archaea;Crenarchaeota;Thermoprotei;Fervidicoccales;Fervidicoccaceae;Fervidicoccus;	0	0	0	0	0	0	0	455010	379825
	SILVA (only NR);Archaea;Crenarchaeota;Thermoprotei;Sulfolobales;	0	0	0	0	0	0	0	455010	379825
	SILVA (only NR);Archaea;Crenarchaeota;Thermoprotei;Sulfolobales;Sulfolobaceae;	0	0	0	0	0	0	0	455010	379825
	SILVA (only NR);Archaea;Crenarchaeota;Thermoprotei;Sulfolobales;Sulfolobaceae;Acidianus;	0	0	0	0	0	0	0	455010	379825
	SILVA (only NR);Archaea;Crenarchaeota;Thermoprotei;Sulfolobales;Sulfolobaceae;Metallosphaera;	0	0	0	0	0	0	0	455010	379825
	SILVA (only NR);Archaea;Crenarchaeota;Thermoprotei;Sulfolobales;Sulfolobaceae;Saccharolobus;	0	0	0	0	0	0	0	455010	379825
	SILVA (only NR);Archaea;Crenarchaeota;Thermoprotei;Sulfolobales;Sulfolobaceae;Stygiolobus;	0	0	0	0	0	0	0	455010	379825
	SILVA (only NR);Archaea;Crenarchaeota;Thermoprotei;Sulfolobales;Sulfolobaceae;Sulfolobus;	0	0	0	0	0	0	0	455010	379825
	SILVA (only NR);Archaea;Crenarchaeota;Thermoprotei;Sulfolobales;Sulfolobaceae;Sulfurisphaera;	0	0	0	0	0	0	0	455010	379825
	SILVA (only NR);Archaea;Crenarchaeota;Thermoprotei;Thermoproteales;	0	0	0	0	0	0	0	455010	379825
	SILVA (only NR);Archaea;Crenarchaeota;Thermoprotei;Thermoproteales;Thermofilaceae;	0	0	0	0	0	0	0	455010	379825
	SILVA (only NR);Archaea;Crenarchaeota;Thermoprotei;Thermoproteales;Thermofilaceae;Thermofilum;	0	0	0	0	0	0	0	455010	379825
	SILVA (only NR);Archaea;Crenarchaeota;Thermoprotei;Thermoproteales;Thermoproteaceae;	0	0	0	0	0	0	0	455010	379825
	SILVA (only NR);Archaea;Crenarchaeota;Thermoprotei;Thermoproteales;Thermoproteaceae;Caldivirga;	0	0	0	0	0	0	0	455010	379825
	SILVA (only NR);Archaea;Crenarchaeota;Thermoprotei;Thermoproteales;Thermoproteaceae;Pyrobaculum;	0	0	0	0	0	0	0	455010	379825
	SILVA (only NR);Archaea;Crenarchaeota;Thermoprotei;Thermoproteales;Thermoproteaceae;Thermocladium;	0	0	0	0	0	0	0	455010	379825
	SILVA (only NR);Archaea;Crenarchaeota;Thermoprotei;Thermoproteales;Thermoproteaceae;Thermoproteus;	0	0	0	0	0	0	0	455010	379825
	SILVA (only NR);Archaea;Crenarchaeota;Thermoprotei;Thermoproteales;Thermoproteaceae;Vulcanisaeta;	0	0	0	0	0	0	0	455010	379825
	SILVA (only NR);Archaea;Euryarchaeota;	0	0	0	0	0	0	0	455010	379825
	SILVA (only NR);Archaea;Euryarchaeota;Methanobacteria;	0	0	0	0	0	0	0	455010	379825
	SILVA (only NR);Archaea;Euryarchaeota;Methanobacteria;Methanobacteriales;	0	0	0	0	0	0	0	455010	379825
	SILVA (only NR);Archaea;Euryarchaeota;Methanobacteria;Methanobacteriales;Methanobacteriaceae;	0	0	0	0	0	0	0	455010	379825
	SILVA (only NR);Archaea;Euryarchaeota;Methanobacteria;Methanobacteriales;Methanobacteriaceae;Methanobacterium;	0	0	0	0	0	0	0	455010	379825
	SILVA (only NR);Archaea;Euryarchaeota;Methanobacteria;Methanobacteriales;Methanobacteriaceae;Methanobrevibacter;	0	0	0	0	0	0	0	455010	379825
	SILVA (only NR);Archaea;Euryarchaeota;Methanobacteria;Methanobacteriales;Methanobacteriaceae;Methanosphaera;	0	0	0	0	0	0	0	455010	379825
	SILVA (only NR);Archaea;Euryarchaeota;Methanobacteria;Methanobacteriales;Methanothermaceae;	0	0	0	0	0	0	0	455010	379825
	SILVA (only NR);Archaea;Euryarchaeota;Methanobacteria;Methanobacteriales;Methanothermaceae;Methanothermus;	0	0	0	0	0	0	0	455010	379825
	SILVA (only NR);Archaea;Euryarchaeota;Methanococci;	0	0	0	0	0	0	0	455010	379825
	SILVA (only NR);Archaea;Euryarchaeota;Methanococci;Methanococcales;	0	0	0	0	0	0	0	455010	379825
	SILVA (only NR);Archaea;Euryarchaeota;Methanococci;Methanococcales;Methanocaldococcaceae;	0	0	0	0	0	0	0	455010	379825
	SILVA (only NR);Archaea;Euryarchaeota;Methanococci;Methanococcales;Methanocaldococcaceae;Methanocaldococcus;	0	0	0	0	0	0	0	455010	379825
	SILVA (only NR);Archaea;Euryarchaeota;Methanococci;Methanococcales;Methanococcaceae;	0	0	0	0	0	0	0	455010	379825
	SILVA (only NR);Archaea;Euryarchaeota;Methanococci;Methanococcales;Methanococcaceae;Methanococcus;	0	0	0	0	0	0	0	455010	379825
	SILVA (only NR);Archaea;Euryarchaeota;Methanococci;Methanococcales;Methanococcaceae;Methanothermococcus;	0	0	0	0	0	0	0	455010	379825
	SILVA (only NR);Archaea;Euryarchaeota;Methanopyri;	0	0	0	0	0	0	0	455010	379825
	SILVA (only NR);Archaea;Euryarchaeota;Methanopyri;Methanopyrales;	0	0	0	0	0	0	0	455010	379825
	SILVA (only NR);Archaea;Euryarchaeota;Methanopyri;Methanopyrales;Methanopyraceae;	0	0	0	0	0	0	0	455010	379825
	SILVA (only NR);Archaea;Euryarchaeota;Methanopyri;Methanopyrales;Methanopyraceae;Methanopyrus;	0	0	0	0	0	0	0	455010	379825
	SILVA (only NR);Archaea;Euryarchaeota;Thermococci;	0	0	0	0	0	0	0	455010	379825
	SILVA (only NR);Archaea;Euryarchaeota;Thermococci;Thermococcales;	0	0	0	0	0	0	0	455010	379825
	SILVA (only NR);Archaea;Euryarchaeota;Thermococci;Thermococcales;Thermococcaceae;	0	0	0	0	0	0	0	455010	379825
	SILVA (only NR);Archaea;Euryarchaeota;Thermococci;Thermococcales;Thermococcaceae;Palaeococcus;	0	0	0	0	0	0	0	455010	379825
	SILVA (only NR);Archaea;Euryarchaeota;Thermococci;Thermococcales;Thermococcaceae;Pyrococcus;	0	0	0	0	0	0	0	455010	379825
	SILVA (only NR);Archaea;Euryarchaeota;Thermococci;Thermococcales;Thermococcaceae;Thermococcus;	0	0	0	0	0	0	0	455010	379825
	SILVA (only NR);Archaea;Hadarchaeota;	93.4	16.5	300	287	268	19	13	454723	379557
	SILVA (only NR);Archaea;Hadarchaeota;Hadarchaeia;	93.4	16.5	300	287	268	19	13	454723	379557
	SILVA (only NR);Archaea;Hadarchaeota;Hadarchaeia;Hadarchaeales;	93.4	16.5	300	287	268	19	13	454723	379557
	SILVA (only NR);Archaea;Hadarchaeota;Hadarchaeia;Hadarchaeales;Hadarchaeaceae;	93.4	16.5	300	287	268	19	13	454723	379557
	SILVA (only NR);Archaea;Hadarchaeota;Hadarchaeia;Hadarchaeales;Hadarchaeaceae;Hadarchaeum;	93.4	16.5	300	287	268	19	13	454723	379557
	SILVA (only NR);Archaea;Halobacteriota;	95	16.7	5352	5046	4793	253	306	449964	375032
	SILVA (only NR);Archaea;Halobacteriota;ANME-1;	92.2	16.5	154	141	130	11	13	454869	379695
	SILVA (only NR);Archaea;Halobacteriota;ANME-1;ANME-1a;	95	16.5	45	40	38	2	5	454970	379787
	SILVA (only NR);Archaea;Halobacteriota;ANME-1;ANME-1a;Incertae Sedis;	95	16.5	45	40	38	2	5	454970	379787
	SILVA (only NR);Archaea;Halobacteriota;ANME-1;ANME-1a;Incertae Sedis;Incertae Sedis;	95	16.5	45	40	38	2	5	454970	379787
	SILVA (only NR);Archaea;Halobacteriota;ANME-1;ANME-1b;	90.9	16.5	94	88	80	8	6	454922	379745
	SILVA (only NR);Archaea;Halobacteriota;ANME-1;ANME-1b;Incertae Sedis;	90.9	16.5	94	88	80	8	6	454922	379745
	SILVA (only NR);Archaea;Halobacteriota;ANME-1;ANME-1b;Incertae Sedis;Incertae Sedis;	90.9	16.5	94	88	80	8	6	454922	379745
	SILVA (only NR);Archaea;Halobacteriota;ANME-1;Incertae Sedis;	92.3	16.5	15	13	12	1	2	454997	379813
	SILVA (only NR);Archaea;Halobacteriota;ANME-1;Incertae Sedis;Incertae Sedis;	92.3	16.5	15	13	12	1	2	454997	379813
	SILVA (only NR);Archaea;Halobacteriota;ANME-1;Incertae Sedis;Incertae Sedis;Incertae Sedis;	92.3	16.5	15	13	12	1	2	454997	379813
	SILVA (only NR);Archaea;Halobacteriota;Archaeoglobi;	96.2	16.5	80	79	76	3	1	454931	379749
	SILVA (only NR);Archaea;Halobacteriota;Archaeoglobi;Archaeoglobales;	96.2	16.5	80	79	76	3	1	454931	379749
	SILVA (only NR);Archaea;Halobacteriota;Archaeoglobi;Archaeoglobales;Archaeoglobaceae;	96.2	16.5	80	79	76	3	1	454931	379749
	SILVA (only NR);Archaea;Halobacteriota;Archaeoglobi;Archaeoglobales;Archaeoglobaceae;Archaeoglobus;	96.9	16.5	32	32	31	1	0	454978	379794
	SILVA (only NR);Archaea;Halobacteriota;Archaeoglobi;Archaeoglobales;Archaeoglobaceae;Ferroglobus;	66.7	16.5	3	3	2	1	0	455007	379823
	SILVA (only NR);Archaea;Halobacteriota;Archaeoglobi;Archaeoglobales;Archaeoglobaceae;Geoglobus;	100	16.5	12	12	12	0	0	454998	379813
	SILVA (only NR);Archaea;Halobacteriota;Archaeoglobi;Archaeoglobales;Archaeoglobaceae;Incertae Sedis;	96.7	16.5	31	30	29	1	1	454980	379796
	SILVA (only NR);Archaea;Halobacteriota;Archaeoglobi;Archaeoglobales;Archaeoglobaceae;JdFR-20;	100	16.5	2	2	2	0	0	455008	379823
	SILVA (only NR);Archaea;Halobacteriota;Halobacteria;	97	16.6	2624	2508	2432	76	116	452502	377393
	SILVA (only NR);Archaea;Halobacteriota;Halobacteria;Halobacterales;	97	16.6	2624	2508	2432	76	116	452502	377393
	SILVA (only NR);Archaea;Halobacteriota;Halobacteria;Halobacterales;Haloadaptaceae;	100	16.5	32	32	32	0	0	454978	379793
	SILVA (only NR);Archaea;Halobacteriota;Halobacteria;Halobacterales;Haloadaptaceae;Haladaptatus;	100	16.5	32	32	32	0	0	454978	379793
	SILVA (only NR);Archaea;Halobacteriota;Halobacteria;Halobacterales;Halobacteriaceae;	96.6	16.5	147	146	141	5	1	454864	379684
	SILVA (only NR);Archaea;Halobacteriota;Halobacteria;Halobacterales;Halobacteriaceae;Halanaeroarchaeum;	100	16.5	19	19	19	0	0	454991	379806
	SILVA (only NR);Archaea;Halobacteriota;Halobacteria;Halobacterales;Halobacteriaceae;Halarchaeum;	100	16.5	25	24	24	0	1	454986	379801
	SILVA (only NR);Archaea;Halobacteriota;Halobacteria;Halobacterales;Halobacteriaceae;Halobacterium;	93.9	16.5	82	82	77	5	0	454928	379748
	SILVA (only NR);Archaea;Halobacteriota;Halobacteria;Halobacterales;Halobacteriaceae;Halocalculus;	100	16.5	1	1	1	0	0	455009	379824
	SILVA (only NR);Archaea;Halobacteriota;Halobacteria;Halobacterales;Halobacteriaceae;Halodesulfurarchaeum;	100	16.5	13	13	13	0	0	454997	379812
	SILVA (only NR);Archaea;Halobacteriota;Halobacteria;Halobacterales;Halobacteriaceae;Incertae Sedis;	100	16.5	4	4	4	0	0	455006	379821
	SILVA (only NR);Archaea;Halobacteriota;Halobacteria;Halobacterales;Halobacteriaceae;Salarchaeum;	100	16.5	3	3	3	0	0	455007	379822
	SILVA (only NR);Archaea;Halobacteriota;Halobacteria;Halobacterales;Halococcaceae;	93.9	16.5	86	82	77	5	4	454928	379748
	SILVA (only NR);Archaea;Halobacteriota;Halobacteria;Halobacterales;Halococcaceae;Halalkalicoccus;	100	16.5	14	14	14	0	0	454996	379811
	SILVA (only NR);Archaea;Halobacteriota;Halobacteria;Halobacterales;Halococcaceae;Halococcus;	91.7	16.5	64	60	55	5	4	454950	379770
	SILVA (only NR);Archaea;Halobacteriota;Halobacteria;Halobacterales;Halococcaceae;Halostella;	100	16.5	5	5	5	0	0	455005	379820
	SILVA (only NR);Archaea;Halobacteriota;Halobacteria;Halobacterales;Halococcaceae;Incertae Sedis;	100	16.5	3	3	3	0	0	455007	379822
	SILVA (only NR);Archaea;Halobacteriota;Halobacteria;Halobacterales;Haloferacaceae;	96.7	16.6	1634	1558	1507	51	76	453452	378318
	SILVA (only NR);Archaea;Halobacteriota;Halobacteria;Halobacterales;Haloferacaceae;A07HB70;	100	16.5	17	12	12	0	5	454998	379813
	SILVA (only NR);Archaea;Halobacteriota;Halobacteria;Halobacterales;Haloferacaceae;Candidatus Haloectosymbiotes;	100	16.5	1	1	1	0	0	455009	379824
	SILVA (only NR);Archaea;Halobacteriota;Halobacteria;Halobacterales;Haloferacaceae;Halalkaliarchaeum;	100	16.5	3	3	3	0	0	455007	379822
	SILVA (only NR);Archaea;Halobacteriota;Halobacteria;Halobacterales;Haloferacaceae;Haloarchaeobius;	100	16.5	23	21	21	0	2	454989	379804
	SILVA (only NR);Archaea;Halobacteriota;Halobacteria;Halobacterales;Haloferacaceae;Halobaculum;	100	16.5	18	17	17	0	1	454993	379808
	SILVA (only NR);Archaea;Halobacteriota;Halobacteria;Halobacterales;Haloferacaceae;Halobellus;	97.6	16.5	44	41	40	1	3	454969	379785
	SILVA (only NR);Archaea;Halobacteriota;Halobacteria;Halobacterales;Haloferacaceae;Halobiforma;	92.9	16.5	14	14	13	1	0	454996	379812
	SILVA (only NR);Archaea;Halobacteriota;Halobacteria;Halobacterales;Haloferacaceae;Halobium;	100	16.5	5	5	5	0	0	455005	379820
	SILVA (only NR);Archaea;Halobacteriota;Halobacteria;Halobacterales;Haloferacaceae;Haloferax;	92.9	16.5	114	112	104	8	2	454898	379721
	SILVA (only NR);Archaea;Halobacteriota;Halobacteria;Halobacterales;Haloferacaceae;Halogeometricum;	97.2	16.5	37	36	35	1	1	454974	379790
	SILVA (only NR);Archaea;Halobacteriota;Halobacteria;Halobacterales;Haloferacaceae;Halogranum;	100	16.5	16	16	16	0	0	454994	379809
	SILVA (only NR);Archaea;Halobacteriota;Halobacteria;Halobacterales;Haloferacaceae;Halohasta;	100	16.5	18	14	14	0	4	454996	379811
	SILVA (only NR);Archaea;Halobacteriota;Halobacteria;Halobacterales;Haloferacaceae;Halolamina;	98.4	16.5	68	61	60	1	7	454949	379765
	SILVA (only NR);Archaea;Halobacteriota;Halobacteria;Halobacterales;Haloferacaceae;Halonotius;	97.9	16.5	98	94	92	2	4	454916	379733
	SILVA (only NR);Archaea;Halobacteriota;Halobacteria;Halobacterales;Haloferacaceae;Haloparvum;	97.1	16.5	38	35	34	1	3	454975	379791
	SILVA (only NR);Archaea;Halobacteriota;Halobacteria;Halobacterales;Haloferacaceae;Halopelagius;	100	16.5	8	8	8	0	0	455002	379817
	SILVA (only NR);Archaea;Halobacteriota;Halobacteria;Halobacterales;Haloferacaceae;Halopenitus;	100	16.5	7	7	7	0	0	455003	379818
	SILVA (only NR);Archaea;Halobacteriota;Halobacteria;Halobacterales;Haloferacaceae;Halopiger;	95.7	16.5	25	23	22	1	2	454987	379803
	SILVA (only NR);Archaea;Halobacteriota;Halobacteria;Halobacterales;Haloferacaceae;Haloplanus;	100	16.5	44	36	36	0	8	454974	379789
	SILVA (only NR);Archaea;Halobacteriota;Halobacteria;Halobacterales;Haloferacaceae;Haloprofundus;	100	16.5	15	15	15	0	0	454995	379810
	SILVA (only NR);Archaea;Halobacteriota;Halobacteria;Halobacterales;Haloferacaceae;Haloquadratum;	94.3	16.5	70	70	66	4	0	454940	379759
	SILVA (only NR);Archaea;Halobacteriota;Halobacteria;Halobacterales;Haloferacaceae;Halorubellus;	93.8	16.5	16	16	15	1	0	454994	379810
	SILVA (only NR);Archaea;Halobacteriota;Halobacteria;Halobacterales;Haloferacaceae;Halorubrum;	94.9	16.5	347	331	314	17	16	454679	379511
	SILVA (only NR);Archaea;Halobacteriota;Halobacteria;Halobacterales;Haloferacaceae;Halorussus;	96.9	16.5	33	32	31	1	1	454978	379794
	SILVA (only NR);Archaea;Halobacteriota;Halobacteria;Halobacterales;Haloferacaceae;Halosolutus;	100	16.5	15	15	15	0	0	454995	379810
	SILVA (only NR);Archaea;Halobacteriota;Halobacteria;Halobacterales;Haloferacaceae;Halostagnicola;	100	16.5	18	18	18	0	0	454992	379807
	SILVA (only NR);Archaea;Halobacteriota;Halobacteria;Halobacterales;Haloferacaceae;Haloterrigena;	97.6	16.5	127	126	123	3	1	454884	379702
	SILVA (only NR);Archaea;Halobacteriota;Halobacteria;Halobacterales;Haloferacaceae;Halovenus;	100	16.5	22	22	22	0	0	454988	379803
	SILVA (only NR);Archaea;Halobacteriota;Halobacteria;Halobacterales;Haloferacaceae;Halovivax;	100	16.5	19	19	19	0	0	454991	379806
	SILVA (only NR);Archaea;Halobacteriota;Halobacteria;Halobacterales;Haloferacaceae;Incertae Sedis;	97.8	16.5	91	89	87	2	2	454921	379738
	SILVA (only NR);Archaea;Halobacteriota;Halobacteria;Halobacterales;Haloferacaceae;Natrarchaeobaculum;	100	16.5	5	5	5	0	0	455005	379820
	SILVA (only NR);Archaea;Halobacteriota;Halobacteria;Halobacterales;Haloferacaceae;Natrarchaeobius;	100	16.5	5	5	5	0	0	455005	379820
	SILVA (only NR);Archaea;Halobacteriota;Halobacteria;Halobacterales;Haloferacaceae;Natrialba;	95.7	16.5	47	46	44	2	1	454964	379781
	SILVA (only NR);Archaea;Halobacteriota;Halobacteria;Halobacterales;Haloferacaceae;Natribaculum;	100	16.5	5	5	5	0	0	455005	379820
	SILVA (only NR);Archaea;Halobacteriota;Halobacteria;Halobacterales;Haloferacaceae;Natrinema;	94.6	16.5	38	37	35	2	1	454973	379790
	SILVA (only NR);Archaea;Halobacteriota;Halobacteria;Halobacterales;Haloferacaceae;Natronoarchaeum;	100	16.5	27	27	27	0	0	454983	379798
	SILVA (only NR);Archaea;Halobacteriota;Halobacteria;Halobacterales;Haloferacaceae;Natronobacterium;	100	16.5	10	9	9	0	1	455001	379816
	SILVA (only NR);Archaea;Halobacteriota;Halobacteria;Halobacterales;Haloferacaceae;Natronococcus;	94.9	16.5	40	39	37	2	1	454971	379788
	SILVA (only NR);Archaea;Halobacteriota;Halobacteria;Halobacterales;Haloferacaceae;Natronolimnobius;	100	16.5	2	2	2	0	0	455008	379823
	SILVA (only NR);Archaea;Halobacteriota;Halobacteria;Halobacterales;Haloferacaceae;Natronolimnohabitans;	100	16.5	4	3	3	0	1	455007	379822
	SILVA (only NR);Archaea;Halobacteriota;Halobacteria;Halobacterales;Haloferacaceae;Natronorubrum;	100	16.5	39	39	39	0	0	454971	379786
	SILVA (only NR);Archaea;Halobacteriota;Halobacteria;Halobacterales;Haloferacaceae;Salinarchaeum;	93.8	16.5	17	16	15	1	1	454994	379810
	SILVA (only NR);Archaea;Halobacteriota;Halobacteria;Halobacterales;Haloferacaceae;Salinigranum;	100	16.5	19	11	11	0	8	454999	379814
	SILVA (only NR);Archaea;Halobacteriota;Halobacteria;Halobacterales;Haloferacaceae;Saliphagus;	100	16.5	5	5	5	0	0	455005	379820
	SILVA (only NR);Archaea;Halobacteriota;Halobacteria;Halobacterales;Halomicrobiaceae;	97.5	16.5	641	608	593	15	33	454402	379232
	SILVA (only NR);Archaea;Halobacteriota;Halobacteria;Halobacterales;Halomicrobiaceae;Candidatus Halobonum;	100	16.5	19	19	19	0	0	454991	379806
	SILVA (only NR);Archaea;Halobacteriota;Halobacteria;Halobacterales;Halomicrobiaceae;Halapricum;	100	16.5	3	3	3	0	0	455007	379822
	SILVA (only NR);Archaea;Halobacteriota;Halobacteria;Halobacterales;Halomicrobiaceae;Haloarcula;	96.6	16.5	215	203	196	7	12	454807	379629
	SILVA (only NR);Archaea;Halobacteriota;Halobacteria;Halobacterales;Halomicrobiaceae;Halocatena;	100	16.5	9	9	9	0	0	455001	379816
	SILVA (only NR);Archaea;Halobacteriota;Halobacteria;Halobacterales;Halomicrobiaceae;Halococcoides;	100	16.5	11	11	11	0	0	454999	379814
	SILVA (only NR);Archaea;Halobacteriota;Halobacteria;Halobacterales;Halomicrobiaceae;Halomarina;	100	16.5	8	8	8	0	0	455002	379817
	SILVA (only NR);Archaea;Halobacteriota;Halobacteria;Halobacterales;Halomicrobiaceae;Halomicroarcula;	100	16.5	41	35	35	0	6	454975	379790
	SILVA (only NR);Archaea;Halobacteriota;Halobacteria;Halobacterales;Halomicrobiaceae;Halomicrobium;	100	16.5	67	63	63	0	4	454947	379762
	SILVA (only NR);Archaea;Halobacteriota;Halobacteria;Halobacterales;Halomicrobiaceae;Halorhabdus;	90	16.5	20	20	18	2	0	454990	379807
	SILVA (only NR);Archaea;Halobacteriota;Halobacteria;Halobacterales;Halomicrobiaceae;Halorientalis;	100	16.5	18	18	18	0	0	454992	379807
	SILVA (only NR);Archaea;Halobacteriota;Halobacteria;Halobacterales;Halomicrobiaceae;Halosimplex;	94.7	16.5	38	38	36	2	0	454972	379789
	SILVA (only NR);Archaea;Halobacteriota;Halobacteria;Halobacterales;Halomicrobiaceae;Incertae Sedis;	100	16.5	92	88	88	0	4	454922	379737
	SILVA (only NR);Archaea;Halobacteriota;Halobacteria;Halobacterales;Halomicrobiaceae;Natronomonas;	95.9	16.5	79	74	71	3	5	454936	379754
	SILVA (only NR);Archaea;Halobacteriota;Halobacteria;Halobacterales;Halomicrobiaceae;Salinibaculum;	87.5	16.5	8	8	7	1	0	455002	379818
	SILVA (only NR);Archaea;Halobacteriota;Halobacteria;Halobacterales;Halomicrobiaceae;Salinirubrum;	100	16.5	4	3	3	0	1	455007	379822
	SILVA (only NR);Archaea;Halobacteriota;Halobacteria;Halobacterales;Halomicrobiaceae;Salinirussus;	100	16.5	9	8	8	0	1	455002	379817
	SILVA (only NR);Archaea;Halobacteriota;Halobacteria;Halobacterales;Incertae Sedis;	100	16.5	84	82	82	0	2	454928	379743
	SILVA (only NR);Archaea;Halobacteriota;Halobacteria;Halobacterales;Incertae Sedis;Incertae Sedis;	100	16.5	81	79	79	0	2	454931	379746
	SILVA (only NR);Archaea;Halobacteriota;Halobacteria;Halobacterales;Incertae Sedis;J07HX5;	100	16.5	3	3	3	0	0	455007	379822
	SILVA (only NR);Archaea;Halobacteriota;Incertae Sedis;	68.8	16.5	17	16	11	5	1	454994	379814
	SILVA (only NR);Archaea;Halobacteriota;Incertae Sedis;Incertae Sedis;	68.8	16.5	17	16	11	5	1	454994	379814
	SILVA (only NR);Archaea;Halobacteriota;Incertae Sedis;Incertae Sedis;Incertae Sedis;	68.8	16.5	17	16	11	5	1	454994	379814
	SILVA (only NR);Archaea;Halobacteriota;Incertae Sedis;Incertae Sedis;Incertae Sedis;Incertae Sedis;	68.8	16.5	17	16	11	5	1	454994	379814
	SILVA (only NR);Archaea;Halobacteriota;Methanocellia;	93.9	16.5	101	98	92	6	3	454912	379733
	SILVA (only NR);Archaea;Halobacteriota;Methanocellia;Methanocellales;	93.9	16.5	101	98	92	6	3	454912	379733
	SILVA (only NR);Archaea;Halobacteriota;Methanocellia;Methanocellales;Incertae Sedis;	94.4	16.5	18	18	17	1	0	454992	379808
	SILVA (only NR);Archaea;Halobacteriota;Methanocellia;Methanocellales;Incertae Sedis;Incertae Sedis;	94.4	16.5	18	18	17	1	0	454992	379808
	SILVA (only NR);Archaea;Halobacteriota;Methanocellia;Methanocellales;Methanocellaceae;	93.8	16.5	83	80	75	5	3	454930	379750
	SILVA (only NR);Archaea;Halobacteriota;Methanocellia;Methanocellales;Methanocellaceae;Methanocella;	93.8	16.5	83	80	75	5	3	454930	379750
	SILVA (only NR);Archaea;Halobacteriota;Methanomicrobia;	92.8	16.5	891	810	752	58	81	454200	379073
	SILVA (only NR);Archaea;Halobacteriota;Methanomicrobia;Methanomicrobiales;	92.8	16.5	891	810	752	58	81	454200	379073
	SILVA (only NR);Archaea;Halobacteriota;Methanomicrobia;Methanomicrobiales;Incertae Sedis;	89.5	16.5	22	19	17	2	3	454991	379808
	SILVA (only NR);Archaea;Halobacteriota;Methanomicrobia;Methanomicrobiales;Incertae Sedis;Incertae Sedis;	89.5	16.5	22	19	17	2	3	454991	379808
	SILVA (only NR);Archaea;Halobacteriota;Methanomicrobia;Methanomicrobiales;Methanocorpusculaceae;	94.7	16.5	79	76	72	4	3	454934	379753
	SILVA (only NR);Archaea;Halobacteriota;Methanomicrobia;Methanomicrobiales;Methanocorpusculaceae;Methanocalculus;	91.2	16.5	34	34	31	3	0	454976	379794
	SILVA (only NR);Archaea;Halobacteriota;Methanomicrobia;Methanomicrobiales;Methanocorpusculaceae;Methanocorpusculum;	97.6	16.5	45	42	41	1	3	454968	379784
	SILVA (only NR);Archaea;Halobacteriota;Methanomicrobia;Methanomicrobiales;Methanomicrobiaceae;	94.2	16.5	368	346	326	20	22	454664	379499
	SILVA (only NR);Archaea;Halobacteriota;Methanomicrobia;Methanomicrobiales;Methanomicrobiaceae;Incertae Sedis;	97.9	16.5	57	47	46	1	10	454963	379779
	SILVA (only NR);Archaea;Halobacteriota;Methanomicrobia;Methanomicrobiales;Methanomicrobiaceae;Methanoculleus;	94.8	16.5	205	194	184	10	11	454816	379641
	SILVA (only NR);Archaea;Halobacteriota;Methanomicrobia;Methanomicrobiales;Methanomicrobiaceae;Methanofollis;	95.5	16.5	22	22	21	1	0	454988	379804
	SILVA (only NR);Archaea;Halobacteriota;Methanomicrobia;Methanomicrobiales;Methanomicrobiaceae;Methanogenium;	100	16.5	32	32	32	0	0	454978	379793
	SILVA (only NR);Archaea;Halobacteriota;Methanomicrobia;Methanomicrobiales;Methanomicrobiaceae;Methanolacinia;	100	16.5	6	6	6	0	0	455004	379819
	SILVA (only NR);Archaea;Halobacteriota;Methanomicrobia;Methanomicrobiales;Methanomicrobiaceae;Methanomicrobium;	78.9	16.5	39	38	30	8	1	454972	379795
	SILVA (only NR);Archaea;Halobacteriota;Methanomicrobia;Methanomicrobiales;Methanomicrobiaceae;Methanoplanus;	100	16.5	5	5	5	0	0	455005	379820
	SILVA (only NR);Archaea;Halobacteriota;Methanomicrobia;Methanomicrobiales;Methanomicrobiaceae;SDB;	100	16.5	2	2	2	0	0	455008	379823
	SILVA (only NR);Archaea;Halobacteriota;Methanomicrobia;Methanomicrobiales;Methanoregulaceae;	90.4	16.5	289	250	226	24	39	454760	379599
	SILVA (only NR);Archaea;Halobacteriota;Methanomicrobia;Methanomicrobiales;Methanoregulaceae;Methanolinea;	95.6	16.5	99	90	86	4	9	454920	379739
	SILVA (only NR);Archaea;Halobacteriota;Methanomicrobia;Methanomicrobiales;Methanoregulaceae;Methanoregula;	87.2	16.5	186	156	136	20	30	454854	379689
	SILVA (only NR);Archaea;Halobacteriota;Methanomicrobia;Methanomicrobiales;Methanoregulaceae;Methanosphaerula;	100	16.5	4	4	4	0	0	455006	379821
	SILVA (only NR);Archaea;Halobacteriota;Methanomicrobia;Methanomicrobiales;Methanospirillaceae;	93.3	16.5	115	105	98	7	10	454905	379727
	SILVA (only NR);Archaea;Halobacteriota;Methanomicrobia;Methanomicrobiales;Methanospirillaceae;Methanospirillum;	93.3	16.5	115	105	98	7	10	454905	379727
	SILVA (only NR);Archaea;Halobacteriota;Methanomicrobia;Methanomicrobiales;Rice Cluster II;	92.9	16.5	18	14	13	1	4	454996	379812
	SILVA (only NR);Archaea;Halobacteriota;Methanomicrobia;Methanomicrobiales;Rice Cluster II;Incertae Sedis;	92.9	16.5	18	14	13	1	4	454996	379812
	SILVA (only NR);Archaea;Halobacteriota;Methanonatronarchaeia;	100	16.5	15	15	15	0	0	454995	379810
	SILVA (only NR);Archaea;Halobacteriota;Methanonatronarchaeia;Methanonatronaechaeales;	100	16.5	15	15	15	0	0	454995	379810
	SILVA (only NR);Archaea;Halobacteriota;Methanonatronarchaeia;Methanonatronaechaeales;Methanonatronarchaeaceae;	100	16.5	15	15	15	0	0	454995	379810
	SILVA (only NR);Archaea;Halobacteriota;Methanonatronarchaeia;Methanonatronaechaeales;Methanonatronarchaeaceae;Methanonatronarchaeum;	100	16.5	15	15	15	0	0	454995	379810
	SILVA (only NR);Archaea;Halobacteriota;Methanosarcinia;	93.2	16.6	1470	1379	1285	94	91	453631	378540
	SILVA (only NR);Archaea;Halobacteriota;Methanosarcinia;Methanosarcinales;	93.2	16.6	1470	1379	1285	94	91	453631	378540
	SILVA (only NR);Archaea;Halobacteriota;Methanosarcinia;Methanosarcinales;ANME-2a-2b;	89	16.5	111	100	89	11	11	454910	379736
	SILVA (only NR);Archaea;Halobacteriota;Methanosarcinia;Methanosarcinales;ANME-2a-2b;ANME-2b;	88.9	16.5	11	9	8	1	2	455001	379817
	SILVA (only NR);Archaea;Halobacteriota;Methanosarcinia;Methanosarcinales;ANME-2a-2b;AOM-Clone-D10;	100	16.5	2	2	2	0	0	455008	379823
	SILVA (only NR);Archaea;Halobacteriota;Methanosarcinia;Methanosarcinales;ANME-2a-2b;AOM-Clone-E9;	100	16.5	3	3	3	0	0	455007	379822
	SILVA (only NR);Archaea;Halobacteriota;Methanosarcinia;Methanosarcinales;ANME-2a-2b;AOM-SR-A11;	100	16.5	2	2	2	0	0	455008	379823
	SILVA (only NR);Archaea;Halobacteriota;Methanosarcinia;Methanosarcinales;ANME-2a-2b;AOM-SR-A49;	100	16.5	5	5	5	0	0	455005	379820
	SILVA (only NR);Archaea;Halobacteriota;Methanosarcinia;Methanosarcinales;ANME-2a-2b;Incertae Sedis;	87.3	16.5	88	79	69	10	9	454931	379756
	SILVA (only NR);Archaea;Halobacteriota;Methanosarcinia;Methanosarcinales;ANME-2c;	91.4	16.5	86	70	64	6	16	454940	379761
	SILVA (only NR);Archaea;Halobacteriota;Methanosarcinia;Methanosarcinales;ANME-2c;Incertae Sedis;	91.4	16.5	86	70	64	6	16	454940	379761
	SILVA (only NR);Archaea;Halobacteriota;Methanosarcinia;Methanosarcinales;Incertae Sedis;	100	16.5	4	4	4	0	0	455006	379821
	SILVA (only NR);Archaea;Halobacteriota;Methanosarcinia;Methanosarcinales;Incertae Sedis;Incertae Sedis;	100	16.5	4	4	4	0	0	455006	379821
	SILVA (only NR);Archaea;Halobacteriota;Methanosarcinia;Methanosarcinales;Methanoperedenaceae;	99.1	16.5	117	116	115	1	1	454894	379710
	SILVA (only NR);Archaea;Halobacteriota;Methanosarcinia;Methanosarcinales;Methanoperedenaceae;Candidatus Methanoperedens;	98.8	16.5	87	86	85	1	1	454924	379740
	SILVA (only NR);Archaea;Halobacteriota;Methanosarcinia;Methanosarcinales;Methanoperedenaceae;Incertae Sedis;	100	16.5	30	30	30	0	0	454980	379795
	SILVA (only NR);Archaea;Halobacteriota;Methanosarcinia;Methanosarcinales;Methanosaetaceae;	94.4	16.5	564	540	510	30	24	454470	379315
	SILVA (only NR);Archaea;Halobacteriota;Methanosarcinia;Methanosarcinales;Methanosaetaceae;Methanothrix;	94.4	16.5	564	540	510	30	24	454470	379315
	SILVA (only NR);Archaea;Halobacteriota;Methanosarcinia;Methanosarcinales;Methanosarcinaceae;	91.1	16.5	555	517	471	46	38	454493	379354
	SILVA (only NR);Archaea;Halobacteriota;Methanosarcinia;Methanosarcinales;Methanosarcinaceae;ANME-3;	97.8	16.5	46	45	44	1	1	454965	379781
	SILVA (only NR);Archaea;Halobacteriota;Methanosarcinia;Methanosarcinales;Methanosarcinaceae;Incertae Sedis;	100	16.5	18	16	16	0	2	454994	379809
	SILVA (only NR);Archaea;Halobacteriota;Methanosarcinia;Methanosarcinales;Methanosarcinaceae;Methanimicrococcus;	87.5	16.5	34	32	28	4	2	454978	379797
	SILVA (only NR);Archaea;Halobacteriota;Methanosarcinia;Methanosarcinales;Methanosarcinaceae;Methanococcoides;	84.4	16.5	45	45	38	7	0	454965	379787
	SILVA (only NR);Archaea;Halobacteriota;Methanosarcinia;Methanosarcinales;Methanosarcinaceae;Methanohalobium;	100	16.5	4	4	4	0	0	455006	379821
	SILVA (only NR);Archaea;Halobacteriota;Methanosarcinia;Methanosarcinales;Methanosarcinaceae;Methanohalophilus;	94.4	16.5	39	36	34	2	3	454974	379791
	SILVA (only NR);Archaea;Halobacteriota;Methanosarcinia;Methanosarcinales;Methanosarcinaceae;Methanolobus;	87.9	16.5	66	66	58	8	0	454944	379767
	SILVA (only NR);Archaea;Halobacteriota;Methanosarcinia;Methanosarcinales;Methanosarcinaceae;Methanomethylovorans;	97.9	16.5	49	48	47	1	1	454962	379778
	SILVA (only NR);Archaea;Halobacteriota;Methanosarcinia;Methanosarcinales;Methanosarcinaceae;Methanosalsum;	100	16.5	3	3	3	0	0	455007	379822
	SILVA (only NR);Archaea;Halobacteriota;Methanosarcinia;Methanosarcinales;Methanosarcinaceae;Methanosarcina;	89.6	16.5	251	222	199	23	29	454788	379626
	SILVA (only NR);Archaea;Halobacteriota;Methanosarcinia;Methanosarcinales;Methermicoccaceae;	100	16.5	5	5	5	0	0	455005	379820
	SILVA (only NR);Archaea;Halobacteriota;Methanosarcinia;Methanosarcinales;Methermicoccaceae;Incertae Sedis;	100	16.5	1	1	1	0	0	455009	379824
	SILVA (only NR);Archaea;Halobacteriota;Methanosarcinia;Methanosarcinales;Methermicoccaceae;Methermicoccus;	100	16.5	4	4	4	0	0	455006	379821
	SILVA (only NR);Archaea;Halobacteriota;Methanosarcinia;Methanosarcinales;Syntrophoarchaeaceae;	100	16.5	28	27	27	0	1	454983	379798
	SILVA (only NR);Archaea;Halobacteriota;Methanosarcinia;Methanosarcinales;Syntrophoarchaeaceae;Candidatus Syntrophoarchaeum;	100	16.5	4	4	4	0	0	455006	379821
	SILVA (only NR);Archaea;Halobacteriota;Methanosarcinia;Methanosarcinales;Syntrophoarchaeaceae;Incertae Sedis;	100	16.5	24	23	23	0	1	454987	379802
	SILVA (only NR);Archaea;Hydrothermarchaeota;	98.5	16.5	212	194	191	3	18	454816	379634
	SILVA (only NR);Archaea;Hydrothermarchaeota;Hydrothermarchaeia;	98.5	16.5	212	194	191	3	18	454816	379634
	SILVA (only NR);Archaea;Hydrothermarchaeota;Hydrothermarchaeia;Hydrothermarchaeales;	98.5	16.5	212	194	191	3	18	454816	379634
	SILVA (only NR);Archaea;Hydrothermarchaeota;Hydrothermarchaeia;Hydrothermarchaeales;Incertae Sedis;	98.5	16.5	212	194	191	3	18	454816	379634
	SILVA (only NR);Archaea;Hydrothermarchaeota;Hydrothermarchaeia;Hydrothermarchaeales;Incertae Sedis;Incertae Sedis;	98.5	16.5	212	194	191	3	18	454816	379634
	SILVA (only NR);Archaea;Iainarchaeota;	90.2	16.5	46	41	37	4	5	454969	379788
	SILVA (only NR);Archaea;Iainarchaeota;Iainarchaeia;	90.2	16.5	46	41	37	4	5	454969	379788
	SILVA (only NR);Archaea;Iainarchaeota;Iainarchaeia;Iainarchaeales;	90.2	16.5	46	41	37	4	5	454969	379788
	SILVA (only NR);Archaea;Iainarchaeota;Iainarchaeia;Iainarchaeales;Iainarchaeaceae;	92.3	16.5	15	13	12	1	2	454997	379813
	SILVA (only NR);Archaea;Iainarchaeota;Iainarchaeia;Iainarchaeales;Iainarchaeaceae;Candidatus Iainarchaeum;	92.3	16.5	15	13	12	1	2	454997	379813
	SILVA (only NR);Archaea;Iainarchaeota;Iainarchaeia;Iainarchaeales;Incertae Sedis;	89.3	16.5	31	28	25	3	3	454982	379800
	SILVA (only NR);Archaea;Iainarchaeota;Iainarchaeia;Iainarchaeales;Incertae Sedis;Incertae Sedis;	89.3	16.5	31	28	25	3	3	454982	379800
	SILVA (only NR);Archaea;Incertae Sedis;	100	16.5	9	9	9	0	0	455001	379816
	SILVA (only NR);Archaea;Incertae Sedis;Incertae Sedis;	100	16.5	9	9	9	0	0	455001	379816
	SILVA (only NR);Archaea;Incertae Sedis;Incertae Sedis;Incertae Sedis;	100	16.5	9	9	9	0	0	455001	379816
	SILVA (only NR);Archaea;Incertae Sedis;Incertae Sedis;Incertae Sedis;Incertae Sedis;	100	16.5	9	9	9	0	0	455001	379816
	SILVA (only NR);Archaea;Incertae Sedis;Incertae Sedis;Incertae Sedis;Incertae Sedis;Incertae Sedis;	100	16.5	8	8	8	0	0	455002	379817
	SILVA (only NR);Archaea;Incertae Sedis;Incertae Sedis;Incertae Sedis;Incertae Sedis;KTK 28A;	100	16.5	1	1	1	0	0	455009	379824
	SILVA (only NR);Archaea;Korarchaeota;	88.3	16.5	62	60	53	7	2	454950	379772
	SILVA (only NR);Archaea;Korarchaeota;Korarchaeia;	88.3	16.5	62	60	53	7	2	454950	379772
	SILVA (only NR);Archaea;Korarchaeota;Korarchaeia;Korarchaeales;	88.3	16.5	62	60	53	7	2	454950	379772
	SILVA (only NR);Archaea;Korarchaeota;Korarchaeia;Korarchaeales;Korarchaeaceae;	88.3	16.5	62	60	53	7	2	454950	379772
	SILVA (only NR);Archaea;Korarchaeota;Korarchaeia;Korarchaeales;Korarchaeaceae;Candidatus Korarchaeum;	88.3	16.5	62	60	53	7	2	454950	379772
	SILVA (only NR);Archaea;Methanobacteriota;	91.2	16.6	1993	1920	1751	169	73	453090	378074
	SILVA (only NR);Archaea;Methanobacteriota;Methanobacteria;	93	16.6	1500	1447	1345	102	53	453563	378480
	SILVA (only NR);Archaea;Methanobacteriota;Methanobacteria;Methanobacteriales;	93	16.6	1500	1447	1345	102	53	453563	378480
	SILVA (only NR);Archaea;Methanobacteriota;Methanobacteria;Methanobacteriales;Methanobacteriaceae;	92.9	16.6	1451	1399	1299	100	52	453611	378526
	SILVA (only NR);Archaea;Methanobacteriota;Methanobacteria;Methanobacteriales;Methanobacteriaceae;Incertae Sedis;	100	16.5	7	7	7	0	0	455003	379818
	SILVA (only NR);Archaea;Methanobacteriota;Methanobacteria;Methanobacteriales;Methanobacteriaceae;Methanobacterium;	92.3	16.5	216	181	167	14	35	454829	379658
	SILVA (only NR);Archaea;Methanobacteriota;Methanobacteria;Methanobacteriales;Methanobacteriaceae;Methanobrevibacter;	95.3	16.6	1030	1016	968	48	14	453994	378857
	SILVA (only NR);Archaea;Methanobacteriota;Methanobacteria;Methanobacteriales;Methanobacteriaceae;Methanosphaera;	80.5	16.5	198	195	157	38	3	454815	379668
	SILVA (only NR);Archaea;Methanobacteriota;Methanobacteria;Methanobacteriales;Methanothermaceae;	100	16.5	2	2	2	0	0	455008	379823
	SILVA (only NR);Archaea;Methanobacteriota;Methanobacteria;Methanobacteriales;Methanothermaceae;Methanothermus;	100	16.5	2	2	2	0	0	455008	379823
	SILVA (only NR);Archaea;Methanobacteriota;Methanobacteria;Methanobacteriales;Methanothermobacteriaceae;	95.7	16.5	47	46	44	2	1	454964	379781
	SILVA (only NR);Archaea;Methanobacteriota;Methanobacteria;Methanobacteriales;Methanothermobacteriaceae;Methanothermobacter;	95.7	16.5	47	46	44	2	1	454964	379781
	SILVA (only NR);Archaea;Methanobacteriota;Methanococci;	98.8	16.5	83	83	82	1	0	454927	379743
	SILVA (only NR);Archaea;Methanobacteriota;Methanococci;Methanococcales;	98.8	16.5	83	83	82	1	0	454927	379743
	SILVA (only NR);Archaea;Methanobacteriota;Methanococci;Methanococcales;Methanocaldococcaceae;	100	16.5	27	27	27	0	0	454983	379798
	SILVA (only NR);Archaea;Methanobacteriota;Methanococci;Methanococcales;Methanocaldococcaceae;Methanocaldococcus;	100	16.5	27	27	27	0	0	454983	379798
	SILVA (only NR);Archaea;Methanobacteriota;Methanococci;Methanococcales;Methanococcaceae;	98.2	16.5	56	56	55	1	0	454954	379770
	SILVA (only NR);Archaea;Methanobacteriota;Methanococci;Methanococcales;Methanococcaceae;Incertae Sedis;	100	16.5	5	5	5	0	0	455005	379820
	SILVA (only NR);Archaea;Methanobacteriota;Methanococci;Methanococcales;Methanococcaceae;Methanococcus;	96.4	16.5	28	28	27	1	0	454982	379798
	SILVA (only NR);Archaea;Methanobacteriota;Methanococci;Methanococcales;Methanococcaceae;Methanothermococcus;	100	16.5	9	9	9	0	0	455001	379816
	SILVA (only NR);Archaea;Methanobacteriota;Methanococci;Methanococcales;Methanococcaceae;Methanotorris;	100	16.5	14	14	14	0	0	454996	379811
	SILVA (only NR);Archaea;Methanobacteriota;Methanopyri;	100	16.5	9	9	9	0	0	455001	379816
	SILVA (only NR);Archaea;Methanobacteriota;Methanopyri;Methanopyrales;	100	16.5	9	9	9	0	0	455001	379816
	SILVA (only NR);Archaea;Methanobacteriota;Methanopyri;Methanopyrales;Methanopyraceae;	100	16.5	9	9	9	0	0	455001	379816
	SILVA (only NR);Archaea;Methanobacteriota;Methanopyri;Methanopyrales;Methanopyraceae;Methanopyrus;	100	16.5	9	9	9	0	0	455001	379816
	SILVA (only NR);Archaea;Methanobacteriota;Thermococci;	82.7	16.5	401	381	315	66	20	454629	379510
	SILVA (only NR);Archaea;Methanobacteriota;Thermococci;Methanofastidiosales;	72.8	16.5	195	180	131	49	15	454830	379694
	SILVA (only NR);Archaea;Methanobacteriota;Thermococci;Methanofastidiosales;Incertae Sedis;	78.9	16.5	135	123	97	26	12	454887	379728
	SILVA (only NR);Archaea;Methanobacteriota;Thermococci;Methanofastidiosales;Incertae Sedis;Incertae Sedis;	78.9	16.5	135	123	97	26	12	454887	379728
	SILVA (only NR);Archaea;Methanobacteriota;Thermococci;Methanofastidiosales;Methanofastidiosaceae;	59.6	16.5	60	57	34	23	3	454953	379791
	SILVA (only NR);Archaea;Methanobacteriota;Thermococci;Methanofastidiosales;Methanofastidiosaceae;Candidatus Methanofastidiosum;	59.6	16.5	60	57	34	23	3	454953	379791
	SILVA (only NR);Archaea;Methanobacteriota;Thermococci;Thermococcales;	91.5	16.5	206	201	184	17	5	454809	379641
	SILVA (only NR);Archaea;Methanobacteriota;Thermococci;Thermococcales;Thermococcaceae;	91.5	16.5	206	201	184	17	5	454809	379641
	SILVA (only NR);Archaea;Methanobacteriota;Thermococci;Thermococcales;Thermococcaceae;Palaeococcus;	100	16.5	9	9	9	0	0	455001	379816
	SILVA (only NR);Archaea;Methanobacteriota;Thermococci;Thermococcales;Thermococcaceae;Pyrococcus;	91.3	16.5	23	23	21	2	0	454987	379804
	SILVA (only NR);Archaea;Methanobacteriota;Thermococci;Thermococcales;Thermococcaceae;Thermococcus;	91.1	16.5	174	169	154	15	5	454841	379671
	SILVA (only NR);Archaea;Micrarchaeota;	84.7	16.5	88	72	61	11	16	454938	379764
	SILVA (only NR);Archaea;Micrarchaeota;Micrarchaeia;	84.7	16.5	88	72	61	11	16	454938	379764
	SILVA (only NR);Archaea;Micrarchaeota;Micrarchaeia;Micrarchaeales;	84.7	16.5	88	72	61	11	16	454938	379764
	SILVA (only NR);Archaea;Micrarchaeota;Micrarchaeia;Micrarchaeales;Incertae Sedis;	96.8	16.5	78	63	61	2	15	454947	379764
	SILVA (only NR);Archaea;Micrarchaeota;Micrarchaeia;Micrarchaeales;Incertae Sedis;CG1_02_55_22;	100	16.5	4	4	4	0	0	455006	379821
	SILVA (only NR);Archaea;Micrarchaeota;Micrarchaeia;Micrarchaeales;Incertae Sedis;CG1_02_55_41;	100	16.5	8	4	4	0	4	455006	379821
	SILVA (only NR);Archaea;Micrarchaeota;Micrarchaeia;Micrarchaeales;Incertae Sedis;Incertae Sedis;	96.4	16.5	66	55	53	2	11	454955	379772
	SILVA (only NR);Archaea;Micrarchaeota;Micrarchaeia;Micrarchaeales;Micrarchaeaceae;	0	0	10	9	0	9	1	455001	379825
	SILVA (only NR);Archaea;Micrarchaeota;Micrarchaeia;Micrarchaeales;Micrarchaeaceae;Candidatus Micrarchaeum;	0	0	10	9	0	9	1	455001	379825
	SILVA (only NR);Archaea;Nanoarchaeota;	73.6	16.5	550	402	296	106	148	454608	379529
	SILVA (only NR);Archaea;Nanoarchaeota;Nanoarchaeia;	73.6	16.5	550	402	296	106	148	454608	379529
	SILVA (only NR);Archaea;Nanoarchaeota;Nanoarchaeia;Nanoarchaeales;	82.1	16.5	40	39	32	7	1	454971	379793
	SILVA (only NR);Archaea;Nanoarchaeota;Nanoarchaeia;Nanoarchaeales;Nanoarchaeaceae;	76.2	16.5	22	21	16	5	1	454989	379809
	SILVA (only NR);Archaea;Nanoarchaeota;Nanoarchaeia;Nanoarchaeales;Nanoarchaeaceae;Nanoarchaeum;	76.2	16.5	22	21	16	5	1	454989	379809
	SILVA (only NR);Archaea;Nanoarchaeota;Nanoarchaeia;Nanoarchaeales;Nanopusillaceae;	88.9	16.5	18	18	16	2	0	454992	379809
	SILVA (only NR);Archaea;Nanoarchaeota;Nanoarchaeia;Nanoarchaeales;Nanopusillaceae;Candidatus Nanobsidianus;	81.8	16.5	11	11	9	2	0	454999	379816
	SILVA (only NR);Archaea;Nanoarchaeota;Nanoarchaeia;Nanoarchaeales;Nanopusillaceae;Candidatus Nanopusillus;	100	16.5	7	7	7	0	0	455003	379818
	SILVA (only NR);Archaea;Nanoarchaeota;Nanoarchaeia;Pacearchaeales;	60.7	16.5	42	28	17	11	14	454982	379808
	SILVA (only NR);Archaea;Nanoarchaeota;Nanoarchaeia;Pacearchaeales;Incertae Sedis;	60.7	16.5	42	28	17	11	14	454982	379808
	SILVA (only NR);Archaea;Nanoarchaeota;Nanoarchaeia;Pacearchaeales;Incertae Sedis;GW2011_GWC1_47_15;	100	16.5	6	6	6	0	0	455004	379819
	SILVA (only NR);Archaea;Nanoarchaeota;Nanoarchaeia;Pacearchaeales;Incertae Sedis;Incertae Sedis;	21.4	16.5	19	14	3	11	5	454996	379822
	SILVA (only NR);Archaea;Nanoarchaeota;Nanoarchaeia;Pacearchaeales;Incertae Sedis;SCGC AAA011-D5;	100	16.5	17	8	8	0	9	455002	379817
	SILVA (only NR);Archaea;Nanoarchaeota;Nanoarchaeia;Woesearchaeales;	73.7	16.5	468	335	247	88	133	454675	379578
	SILVA (only NR);Archaea;Nanoarchaeota;Nanoarchaeia;Woesearchaeales;GW2011;	63.6	16.5	32	22	14	8	10	454988	379811
	SILVA (only NR);Archaea;Nanoarchaeota;Nanoarchaeia;Woesearchaeales;GW2011;AR15;	63.2	16.5	28	19	12	7	9	454991	379813
	SILVA (only NR);Archaea;Nanoarchaeota;Nanoarchaeia;Woesearchaeales;GW2011;AR20;	66.7	16.5	4	3	2	1	1	455007	379823
	SILVA (only NR);Archaea;Nanoarchaeota;Nanoarchaeia;Woesearchaeales;Incertae Sedis;	74.4	16.5	436	313	233	80	123	454697	379592
	SILVA (only NR);Archaea;Nanoarchaeota;Nanoarchaeia;Woesearchaeales;Incertae Sedis;CG1-02-57-44;	100	16.5	10	8	8	0	2	455002	379817
	SILVA (only NR);Archaea;Nanoarchaeota;Nanoarchaeia;Woesearchaeales;Incertae Sedis;Incertae Sedis;	73.3	16.5	420	300	220	80	120	454710	379605
	SILVA (only NR);Archaea;Nanoarchaeota;Nanoarchaeia;Woesearchaeales;Incertae Sedis;SCGC AAA286-E23;	100	16.5	6	5	5	0	1	455005	379820
	SILVA (only NR);Archaea;Nanohaloarchaeota;	97	16.5	34	33	32	1	1	454977	379793
	SILVA (only NR);Archaea;Nanohaloarchaeota;Nanosalinia;	97	16.5	34	33	32	1	1	454977	379793
	SILVA (only NR);Archaea;Nanohaloarchaeota;Nanosalinia;Nanosalinales;	97	16.5	34	33	32	1	1	454977	379793
	SILVA (only NR);Archaea;Nanohaloarchaeota;Nanosalinia;Nanosalinales;Nanosalinaceae;	97	16.5	34	33	32	1	1	454977	379793
	SILVA (only NR);Archaea;Nanohaloarchaeota;Nanosalinia;Nanosalinales;Nanosalinaceae;Candidatus Haloredivivus;	94.1	16.5	18	17	16	1	1	454993	379809
	SILVA (only NR);Archaea;Nanohaloarchaeota;Nanosalinia;Nanosalinales;Nanosalinaceae;Candidatus Nanosalinarum;	100	16.5	6	6	6	0	0	455004	379819
	SILVA (only NR);Archaea;Nanohaloarchaeota;Nanosalinia;Nanosalinales;Nanosalinaceae;Incertae Sedis;	100	16.5	10	10	10	0	0	455000	379815
	SILVA (only NR);Archaea;Thermoplasmatota;	96.8	16.6	2896	2770	2681	89	126	452240	377144
	SILVA (only NR);Archaea;Thermoplasmatota;Incertae Sedis;	100	16.5	77	69	69	0	8	454941	379756
	SILVA (only NR);Archaea;Thermoplasmatota;Incertae Sedis;Incertae Sedis;	100	16.5	77	69	69	0	8	454941	379756
	SILVA (only NR);Archaea;Thermoplasmatota;Incertae Sedis;Incertae Sedis;Incertae Sedis;	100	16.5	77	69	69	0	8	454941	379756
	SILVA (only NR);Archaea;Thermoplasmatota;Incertae Sedis;Incertae Sedis;Incertae Sedis;Incertae Sedis;	100	16.5	77	69	69	0	8	454941	379756
	SILVA (only NR);Archaea;Thermoplasmatota;Thermoplasmata;	96.7	16.6	2819	2701	2612	89	118	452309	377213
	SILVA (only NR);Archaea;Thermoplasmatota;Thermoplasmata;A10;	96.4	16.5	29	28	27	1	1	454982	379798
	SILVA (only NR);Archaea;Thermoplasmatota;Thermoplasmata;A10;Incertae Sedis;	96.4	16.5	29	28	27	1	1	454982	379798
	SILVA (only NR);Archaea;Thermoplasmatota;Thermoplasmata;A10;Incertae Sedis;Incertae Sedis;	96.4	16.5	29	28	27	1	1	454982	379798
	SILVA (only NR);Archaea;Thermoplasmatota;Thermoplasmata;Acidiprofundales;	94.1	16.5	35	34	32	2	1	454976	379793
	SILVA (only NR);Archaea;Thermoplasmatota;Thermoplasmata;Acidiprofundales;Aciduliprofundaceae;	94.1	16.5	35	34	32	2	1	454976	379793
	SILVA (only NR);Archaea;Thermoplasmatota;Thermoplasmata;Acidiprofundales;Aciduliprofundaceae;Aciduliprofundum;	93.5	16.5	32	31	29	2	1	454979	379796
	SILVA (only NR);Archaea;Thermoplasmatota;Thermoplasmata;Acidiprofundales;Aciduliprofundaceae;JdFR-45;	100	16.5	3	3	3	0	0	455007	379822
	SILVA (only NR);Archaea;Thermoplasmatota;Thermoplasmata;BSLdp215;	100	16.5	25	23	23	0	2	454987	379802
	SILVA (only NR);Archaea;Thermoplasmatota;Thermoplasmata;BSLdp215;Incertae Sedis;	100	16.5	25	23	23	0	2	454987	379802
	SILVA (only NR);Archaea;Thermoplasmatota;Thermoplasmata;BSLdp215;Incertae Sedis;Incertae Sedis;	100	16.5	25	23	23	0	2	454987	379802
	SILVA (only NR);Archaea;Thermoplasmatota;Thermoplasmata;Incertae Sedis;	96.3	16.6	1393	1332	1283	49	61	453678	378542
	SILVA (only NR);Archaea;Thermoplasmatota;Thermoplasmata;Incertae Sedis;Incertae Sedis;	96.3	16.6	1393	1332	1283	49	61	453678	378542
	SILVA (only NR);Archaea;Thermoplasmatota;Thermoplasmata;Incertae Sedis;Incertae Sedis;Incertae Sedis;	93.9	16.5	346	327	307	20	19	454683	379518
	SILVA (only NR);Archaea;Thermoplasmatota;Thermoplasmata;Incertae Sedis;Incertae Sedis;Marine Benthic Group D and DHVEG-1;	97	16.5	765	741	719	22	24	454269	379106
	SILVA (only NR);Archaea;Thermoplasmatota;Thermoplasmata;Incertae Sedis;Incertae Sedis;Marine Group III;	97.3	16.5	282	264	257	7	18	454746	379568
	SILVA (only NR);Archaea;Thermoplasmatota;Thermoplasmata;JdFR-43;	100	16.5	44	44	44	0	0	454966	379781
	SILVA (only NR);Archaea;Thermoplasmatota;Thermoplasmata;JdFR-43;Incertae Sedis;	100	16.5	44	44	44	0	0	454966	379781
	SILVA (only NR);Archaea;Thermoplasmatota;Thermoplasmata;JdFR-43;Incertae Sedis;Incertae Sedis;	100	16.5	44	44	44	0	0	454966	379781
	SILVA (only NR);Archaea;Thermoplasmatota;Thermoplasmata;Marine Group II;	95.6	16.5	574	546	522	24	28	454464	379303
	SILVA (only NR);Archaea;Thermoplasmatota;Thermoplasmata;Marine Group II;Incertae Sedis;	95.6	16.5	574	546	522	24	28	454464	379303
	SILVA (only NR);Archaea;Thermoplasmatota;Thermoplasmata;Marine Group II;Incertae Sedis;Incertae Sedis;	95.6	16.5	574	546	522	24	28	454464	379303
	SILVA (only NR);Archaea;Thermoplasmatota;Thermoplasmata;Methanomassiliicoccales;	98.2	16.5	495	489	480	9	6	454521	379345
	SILVA (only NR);Archaea;Thermoplasmatota;Thermoplasmata;Methanomassiliicoccales;Incertae Sedis;	96.5	16.5	86	85	82	3	1	454925	379743
	SILVA (only NR);Archaea;Thermoplasmatota;Thermoplasmata;Methanomassiliicoccales;Incertae Sedis;Incertae Sedis;	96.5	16.5	86	85	82	3	1	454925	379743
	SILVA (only NR);Archaea;Thermoplasmatota;Thermoplasmata;Methanomassiliicoccales;Methanomassiliicoccaceae;	100	16.5	62	61	61	0	1	454949	379764
	SILVA (only NR);Archaea;Thermoplasmatota;Thermoplasmata;Methanomassiliicoccales;Methanomassiliicoccaceae;Incertae Sedis;	100	16.5	42	41	41	0	1	454969	379784
	SILVA (only NR);Archaea;Thermoplasmatota;Thermoplasmata;Methanomassiliicoccales;Methanomassiliicoccaceae;Methanomassiliicoccus;	100	16.5	20	20	20	0	0	454990	379805
	SILVA (only NR);Archaea;Thermoplasmatota;Thermoplasmata;Methanomassiliicoccales;Methanomethylophilaceae;	98.3	16.5	347	343	337	6	4	454667	379488
	SILVA (only NR);Archaea;Thermoplasmatota;Thermoplasmata;Methanomassiliicoccales;Methanomethylophilaceae;Candidatus Methanogranum;	100	16.5	7	7	7	0	0	455003	379818
	SILVA (only NR);Archaea;Thermoplasmatota;Thermoplasmata;Methanomassiliicoccales;Methanomethylophilaceae;Candidatus Methanomethylophilus;	98.6	16.5	71	71	70	1	0	454939	379755
	SILVA (only NR);Archaea;Thermoplasmatota;Thermoplasmata;Methanomassiliicoccales;Methanomethylophilaceae;Candidatus Methanoplasma;	100	16.5	29	26	26	0	3	454984	379799
	SILVA (only NR);Archaea;Thermoplasmatota;Thermoplasmata;Methanomassiliicoccales;Methanomethylophilaceae;Incertae Sedis;	98.2	16.5	227	226	222	4	1	454784	379603
	SILVA (only NR);Archaea;Thermoplasmatota;Thermoplasmata;Methanomassiliicoccales;Methanomethylophilaceae;RumEn M2;	92.3	16.5	13	13	12	1	0	454997	379813
	SILVA (only NR);Archaea;Thermoplasmatota;Thermoplasmata;SG8-5;	96.8	16.5	63	62	60	2	1	454948	379765
	SILVA (only NR);Archaea;Thermoplasmatota;Thermoplasmata;SG8-5;Incertae Sedis;	96.8	16.5	63	62	60	2	1	454948	379765
	SILVA (only NR);Archaea;Thermoplasmatota;Thermoplasmata;SG8-5;Incertae Sedis;Incertae Sedis;	96.8	16.5	63	62	60	2	1	454948	379765
	SILVA (only NR);Archaea;Thermoplasmatota;Thermoplasmata;Thermoplasmatales;	98.6	16.5	161	143	141	2	18	454867	379684
	SILVA (only NR);Archaea;Thermoplasmatota;Thermoplasmata;Thermoplasmatales;Ferroplasmataceae;	100	16.5	69	62	62	0	7	454948	379763
	SILVA (only NR);Archaea;Thermoplasmatota;Thermoplasmata;Thermoplasmatales;Ferroplasmataceae;Acidiplasma;	100	16.5	8	6	6	0	2	455004	379819
	SILVA (only NR);Archaea;Thermoplasmatota;Thermoplasmata;Thermoplasmatales;Ferroplasmataceae;Ferroplasma;	100	16.5	38	36	36	0	2	454974	379789
	SILVA (only NR);Archaea;Thermoplasmatota;Thermoplasmata;Thermoplasmatales;Ferroplasmataceae;Incertae Sedis;	100	16.5	23	20	20	0	3	454990	379805
	SILVA (only NR);Archaea;Thermoplasmatota;Thermoplasmata;Thermoplasmatales;Incertae Sedis;	100	16.5	1	1	1	0	0	455009	379824
	SILVA (only NR);Archaea;Thermoplasmatota;Thermoplasmata;Thermoplasmatales;Incertae Sedis;Thermogymnomonas;	100	16.5	1	1	1	0	0	455009	379824
	SILVA (only NR);Archaea;Thermoplasmatota;Thermoplasmata;Thermoplasmatales;Picrophilaceae;	100	16.5	2	2	2	0	0	455008	379823
	SILVA (only NR);Archaea;Thermoplasmatota;Thermoplasmata;Thermoplasmatales;Picrophilaceae;Picrophilus;	100	16.5	2	2	2	0	0	455008	379823
	SILVA (only NR);Archaea;Thermoplasmatota;Thermoplasmata;Thermoplasmatales;Thermoplasmataceae;	97.4	16.5	89	78	76	2	11	454932	379749
	SILVA (only NR);Archaea;Thermoplasmatota;Thermoplasmata;Thermoplasmatales;Thermoplasmataceae;A-plasma;	100	16.5	14	14	14	0	0	454996	379811
	SILVA (only NR);Archaea;Thermoplasmatota;Thermoplasmata;Thermoplasmatales;Thermoplasmataceae;Cuniculiplasma;	100	16.5	12	10	10	0	2	455000	379815
	SILVA (only NR);Archaea;Thermoplasmatota;Thermoplasmata;Thermoplasmatales;Thermoplasmataceae;E-plasma;	100	16.5	10	9	9	0	1	455001	379816
	SILVA (only NR);Archaea;Thermoplasmatota;Thermoplasmata;Thermoplasmatales;Thermoplasmataceae;Incertae Sedis;	100	16.5	42	37	37	0	5	454973	379788
	SILVA (only NR);Archaea;Thermoplasmatota;Thermoplasmata;Thermoplasmatales;Thermoplasmataceae;Thermoplasma;	75	16.5	11	8	6	2	3	455002	379819
	SILVA (only NR);Archaea;Thermoproteota;	92	16.7	7625	7349	6764	585	276	447661	373061
	SILVA (only NR);Archaea;Thermoproteota;Bathyarchaeia;	92.1	16.6	3641	3541	3261	280	100	451469	376564
	SILVA (only NR);Archaea;Thermoproteota;Bathyarchaeia;Incertae Sedis;	92.1	16.6	3641	3541	3261	280	100	451469	376564
	SILVA (only NR);Archaea;Thermoproteota;Bathyarchaeia;Incertae Sedis;Incertae Sedis;	92.1	16.6	3641	3541	3261	280	100	451469	376564
	SILVA (only NR);Archaea;Thermoproteota;Bathyarchaeia;Incertae Sedis;Incertae Sedis;Incertae Sedis;	92.1	16.6	3641	3541	3261	280	100	451469	376564
	SILVA (only NR);Archaea;Thermoproteota;Methanomethylicia;	100	16.5	34	33	33	0	1	454977	379792
	SILVA (only NR);Archaea;Thermoproteota;Methanomethylicia;Methanomethyliales;	100	16.5	34	33	33	0	1	454977	379792
	SILVA (only NR);Archaea;Thermoproteota;Methanomethylicia;Methanomethyliales;Methanomethyliaceae;	100	16.5	34	33	33	0	1	454977	379792
	SILVA (only NR);Archaea;Thermoproteota;Methanomethylicia;Methanomethyliales;Methanomethyliaceae;Candidatus Methanomethylicus;	100	16.5	28	27	27	0	1	454983	379798
	SILVA (only NR);Archaea;Thermoproteota;Methanomethylicia;Methanomethyliales;Methanomethyliaceae;Incertae Sedis;	100	16.5	6	6	6	0	0	455004	379819
	SILVA (only NR);Archaea;Thermoproteota;Nitrososphaeria;	92.6	16.6	3259	3095	2867	228	164	451915	376958
	SILVA (only NR);Archaea;Thermoproteota;Nitrososphaeria;Caldarchaeales;	96.4	16.5	170	168	162	6	2	454842	379663
	SILVA (only NR);Archaea;Thermoproteota;Nitrososphaeria;Caldarchaeales;Caldiarchaeaceae;	98.2	16.5	58	57	56	1	1	454953	379769
	SILVA (only NR);Archaea;Thermoproteota;Nitrososphaeria;Caldarchaeales;Caldiarchaeaceae;Candidatus Caldiarchaeum;	98.2	16.5	58	57	56	1	1	454953	379769
	SILVA (only NR);Archaea;Thermoproteota;Nitrososphaeria;Caldarchaeales;Geothermarchaeaceae;	95.4	16.5	66	65	62	3	1	454945	379763
	SILVA (only NR);Archaea;Thermoproteota;Nitrososphaeria;Caldarchaeales;Geothermarchaeaceae;Incertae Sedis;	95.4	16.5	66	65	62	3	1	454945	379763
	SILVA (only NR);Archaea;Thermoproteota;Nitrososphaeria;Caldarchaeales;Terrestrial Hot Spring Gp(THSCG);	95.7	16.5	46	46	44	2	0	454964	379781
	SILVA (only NR);Archaea;Thermoproteota;Nitrososphaeria;Caldarchaeales;Terrestrial Hot Spring Gp(THSCG);Incertae Sedis;	95.7	16.5	46	46	44	2	0	454964	379781
	SILVA (only NR);Archaea;Thermoproteota;Nitrososphaeria;Group 1.1c;	96.1	16.5	233	228	219	9	5	454782	379606
	SILVA (only NR);Archaea;Thermoproteota;Nitrososphaeria;Group 1.1c;Incertae Sedis;	96.1	16.5	233	228	219	9	5	454782	379606
	SILVA (only NR);Archaea;Thermoproteota;Nitrososphaeria;Group 1.1c;Incertae Sedis;Incertae Sedis;	96.1	16.5	233	228	219	9	5	454782	379606
	SILVA (only NR);Archaea;Thermoproteota;Nitrososphaeria;Incertae Sedis;	92.6	16.5	56	54	50	4	2	454956	379775
	SILVA (only NR);Archaea;Thermoproteota;Nitrososphaeria;Incertae Sedis;Incertae Sedis;	92.6	16.5	56	54	50	4	2	454956	379775
	SILVA (only NR);Archaea;Thermoproteota;Nitrososphaeria;Incertae Sedis;Incertae Sedis;Incertae Sedis;	92.6	16.5	56	54	50	4	2	454956	379775
	SILVA (only NR);Archaea;Thermoproteota;Nitrososphaeria;Marine Benthic Group A;	95.9	16.5	131	122	117	5	9	454888	379708
	SILVA (only NR);Archaea;Thermoproteota;Nitrososphaeria;Marine Benthic Group A;Incertae Sedis;	95.9	16.5	131	122	117	5	9	454888	379708
	SILVA (only NR);Archaea;Thermoproteota;Nitrososphaeria;Marine Benthic Group A;Incertae Sedis;Incertae Sedis;	95.9	16.5	131	122	117	5	9	454888	379708
	SILVA (only NR);Archaea;Thermoproteota;Nitrososphaeria;Nitrosocaldales;	88.9	16.5	37	36	32	4	1	454974	379793
	SILVA (only NR);Archaea;Thermoproteota;Nitrososphaeria;Nitrosocaldales;Nitrosocaldaceae;	88.9	16.5	37	36	32	4	1	454974	379793
	SILVA (only NR);Archaea;Thermoproteota;Nitrososphaeria;Nitrosocaldales;Nitrosocaldaceae;Candidatus Nitrosocaldus;	88.9	16.5	18	18	16	2	0	454992	379809
	SILVA (only NR);Archaea;Thermoproteota;Nitrososphaeria;Nitrosocaldales;Nitrosocaldaceae;Incertae Sedis;	88.9	16.5	19	18	16	2	1	454992	379809
	SILVA (only NR);Archaea;Thermoproteota;Nitrososphaeria;Nitrosopumilales;	92	16.6	1831	1733	1594	139	98	453277	378231
	SILVA (only NR);Archaea;Thermoproteota;Nitrososphaeria;Nitrosopumilales;Nitrosopumilaceae;	92	16.6	1831	1733	1594	139	98	453277	378231
	SILVA (only NR);Archaea;Thermoproteota;Nitrososphaeria;Nitrosopumilales;Nitrosopumilaceae;Candidatus Nitrosopelagicus;	97.9	16.5	51	48	47	1	3	454962	379778
	SILVA (only NR);Archaea;Thermoproteota;Nitrososphaeria;Nitrosopumilales;Nitrosopumilaceae;Candidatus Nitrosopumilus;	87.2	16.5	717	697	608	89	20	454313	379217
	SILVA (only NR);Archaea;Thermoproteota;Nitrososphaeria;Nitrosopumilales;Nitrosopumilaceae;Candidatus Nitrosotenuis;	88.9	16.5	34	18	16	2	16	454992	379809
	SILVA (only NR);Archaea;Thermoproteota;Nitrososphaeria;Nitrosopumilales;Nitrosopumilaceae;Cenarchaeum;	100	16.5	27	27	27	0	0	454983	379798
	SILVA (only NR);Archaea;Thermoproteota;Nitrososphaeria;Nitrosopumilales;Nitrosopumilaceae;Incertae Sedis;	95.1	16.5	939	884	841	43	55	454126	378984
	SILVA (only NR);Archaea;Thermoproteota;Nitrososphaeria;Nitrosopumilales;Nitrosopumilaceae;Nitrosarchaeum;	93.2	16.5	63	59	55	4	4	454951	379770
	SILVA (only NR);Archaea;Thermoproteota;Nitrososphaeria;Nitrososphaerales;	90.8	16.5	603	568	516	52	35	454442	379309
	SILVA (only NR);Archaea;Thermoproteota;Nitrososphaeria;Nitrososphaerales;Nitrososphaeraceae;	90.8	16.5	603	568	516	52	35	454442	379309
	SILVA (only NR);Archaea;Thermoproteota;Nitrososphaeria;Nitrososphaerales;Nitrososphaeraceae;Candidatus Nitrosocosmicus;	80	16.5	49	45	36	9	4	454965	379789
	SILVA (only NR);Archaea;Thermoproteota;Nitrososphaeria;Nitrososphaerales;Nitrososphaeraceae;Candidatus Nitrososphaera;	87.6	16.5	233	226	198	28	7	454784	379627
	SILVA (only NR);Archaea;Thermoproteota;Nitrososphaeria;Nitrososphaerales;Nitrososphaeraceae;Incertae Sedis;	94.9	16.5	321	297	282	15	24	454713	379543
	SILVA (only NR);Archaea;Thermoproteota;Nitrososphaeria;Nitrosotaleales;	95.6	16.5	141	135	129	6	6	454875	379696
	SILVA (only NR);Archaea;Thermoproteota;Nitrososphaeria;Nitrosotaleales;Nitrosotaleaceae;	95.6	16.5	141	135	129	6	6	454875	379696
	SILVA (only NR);Archaea;Thermoproteota;Nitrososphaeria;Nitrosotaleales;Nitrosotaleaceae;Candidatus Nitrosotalea;	87.5	16.5	17	16	14	2	1	454994	379811
	SILVA (only NR);Archaea;Thermoproteota;Nitrososphaeria;Nitrosotaleales;Nitrosotaleaceae;Incertae Sedis;	96.6	16.5	124	119	115	4	5	454891	379710
	SILVA (only NR);Archaea;Thermoproteota;Nitrososphaeria;SCGC AB-179-E04;	94.1	16.5	57	51	48	3	6	454959	379777
	SILVA (only NR);Archaea;Thermoproteota;Nitrososphaeria;SCGC AB-179-E04;Incertae Sedis;	94.1	16.5	57	51	48	3	6	454959	379777
	SILVA (only NR);Archaea;Thermoproteota;Nitrososphaeria;SCGC AB-179-E04;Incertae Sedis;Incertae Sedis;	94.1	16.5	57	51	48	3	6	454959	379777
	SILVA (only NR);Archaea;Thermoproteota;Thermoproteia;	88.7	16.5	691	680	603	77	11	454330	379222
	SILVA (only NR);Archaea;Thermoproteota;Thermoproteia;Desulfurococcales;	80.8	16.5	219	219	177	42	0	454791	379648
	SILVA (only NR);Archaea;Thermoproteota;Thermoproteia;Desulfurococcales;Acidilobaceae;	90.1	16.5	71	71	64	7	0	454939	379761
	SILVA (only NR);Archaea;Thermoproteota;Thermoproteia;Desulfurococcales;Acidilobaceae;Acidilobus;	70	16.5	10	10	7	3	0	455000	379818
	SILVA (only NR);Archaea;Thermoproteota;Thermoproteia;Desulfurococcales;Acidilobaceae;Aeropyrum;	96.3	16.5	27	27	26	1	0	454983	379799
	SILVA (only NR);Archaea;Thermoproteota;Thermoproteia;Desulfurococcales;Acidilobaceae;Caldisphaera;	92.3	16.5	13	13	12	1	0	454997	379813
	SILVA (only NR);Archaea;Thermoproteota;Thermoproteia;Desulfurococcales;Acidilobaceae;Incertae Sedis;	100	16.5	5	5	5	0	0	455005	379820
	SILVA (only NR);Archaea;Thermoproteota;Thermoproteia;Desulfurococcales;Acidilobaceae;Stetteria;	100	16.5	4	4	4	0	0	455006	379821
	SILVA (only NR);Archaea;Thermoproteota;Thermoproteia;Desulfurococcales;Acidilobaceae;Thermodiscus;	83.3	16.5	12	12	10	2	0	454998	379815
	SILVA (only NR);Archaea;Thermoproteota;Thermoproteia;Desulfurococcales;Desulfurococcaceae;	77.3	16.5	44	44	34	10	0	454966	379791
	SILVA (only NR);Archaea;Thermoproteota;Thermoproteia;Desulfurococcales;Desulfurococcaceae;Desulfurococcus;	100	16.5	9	9	9	0	0	455001	379816
	SILVA (only NR);Archaea;Thermoproteota;Thermoproteia;Desulfurococcales;Desulfurococcaceae;Incertae Sedis;	80	16.5	5	5	4	1	0	455005	379821
	SILVA (only NR);Archaea;Thermoproteota;Thermoproteia;Desulfurococcales;Desulfurococcaceae;Staphylothermus;	100	16.5	16	16	16	0	0	454994	379809
	SILVA (only NR);Archaea;Thermoproteota;Thermoproteia;Desulfurococcales;Desulfurococcaceae;Sulfophobococcus;	100	16.5	1	1	1	0	0	455009	379824
	SILVA (only NR);Archaea;Thermoproteota;Thermoproteia;Desulfurococcales;Desulfurococcaceae;Thermogladius;	100	16.5	4	4	4	0	0	455006	379821
	SILVA (only NR);Archaea;Thermoproteota;Thermoproteia;Desulfurococcales;Desulfurococcaceae;Thermosphaera;	0	0	9	9	0	9	0	455001	379825
	SILVA (only NR);Archaea;Thermoproteota;Thermoproteia;Desulfurococcales;Ignicoccaceae;	81.8	16.5	11	11	9	2	0	454999	379816
	SILVA (only NR);Archaea;Thermoproteota;Thermoproteia;Desulfurococcales;Ignicoccaceae;Ignicoccus;	81.8	16.5	11	11	9	2	0	454999	379816
	SILVA (only NR);Archaea;Thermoproteota;Thermoproteia;Desulfurococcales;Ignisphaeraceae;	87	16.5	54	54	47	7	0	454956	379778
	SILVA (only NR);Archaea;Thermoproteota;Thermoproteia;Desulfurococcales;Ignisphaeraceae;Ignisphaera;	82.8	16.5	29	29	24	5	0	454981	379801
	SILVA (only NR);Archaea;Thermoproteota;Thermoproteia;Desulfurococcales;Ignisphaeraceae;Incertae Sedis;	92	16.5	25	25	23	2	0	454985	379802
	SILVA (only NR);Archaea;Thermoproteota;Thermoproteia;Desulfurococcales;Incertae Sedis;	77.8	16.5	9	9	7	2	0	455001	379818
	SILVA (only NR);Archaea;Thermoproteota;Thermoproteia;Desulfurococcales;Incertae Sedis;Incertae Sedis;	77.8	16.5	9	9	7	2	0	455001	379818
	SILVA (only NR);Archaea;Thermoproteota;Thermoproteia;Desulfurococcales;Pyrodictiaceae;	53.3	16.5	30	30	16	14	0	454980	379809
	SILVA (only NR);Archaea;Thermoproteota;Thermoproteia;Desulfurococcales;Pyrodictiaceae;Hyperthermus;	100	16.5	3	3	3	0	0	455007	379822
	SILVA (only NR);Archaea;Thermoproteota;Thermoproteia;Desulfurococcales;Pyrodictiaceae;Incertae Sedis;	29.4	16.5	17	17	5	12	0	454993	379820
	SILVA (only NR);Archaea;Thermoproteota;Thermoproteia;Desulfurococcales;Pyrodictiaceae;Pyrodictium;	80	16.5	10	10	8	2	0	455000	379817
	SILVA (only NR);Archaea;Thermoproteota;Thermoproteia;Fervidicoccales;	94.4	16.5	36	36	34	2	0	454974	379791
	SILVA (only NR);Archaea;Thermoproteota;Thermoproteia;Fervidicoccales;Fervidicoccaceae;	94.4	16.5	36	36	34	2	0	454974	379791
	SILVA (only NR);Archaea;Thermoproteota;Thermoproteia;Fervidicoccales;Fervidicoccaceae;Fervidicoccus;	100	16.5	15	15	15	0	0	454995	379810
	SILVA (only NR);Archaea;Thermoproteota;Thermoproteia;Fervidicoccales;Fervidicoccaceae;Incertae Sedis;	90.5	16.5	21	21	19	2	0	454989	379806
	SILVA (only NR);Archaea;Thermoproteota;Thermoproteia;Gearchaeales;	76.9	16.5	54	52	40	12	2	454958	379785
	SILVA (only NR);Archaea;Thermoproteota;Thermoproteia;Gearchaeales;Incertae Sedis;	69.2	16.5	41	39	27	12	2	454971	379798
	SILVA (only NR);Archaea;Thermoproteota;Thermoproteia;Gearchaeales;Incertae Sedis;Incertae Sedis;	69.2	16.5	41	39	27	12	2	454971	379798
	SILVA (only NR);Archaea;Thermoproteota;Thermoproteia;Gearchaeales;SCGC AAA261-C22;	100	16.5	10	10	10	0	0	455000	379815
	SILVA (only NR);Archaea;Thermoproteota;Thermoproteia;Gearchaeales;SCGC AAA261-C22;Incertae Sedis;	100	16.5	10	10	10	0	0	455000	379815
	SILVA (only NR);Archaea;Thermoproteota;Thermoproteia;Gearchaeales;SCGC AAA471-B05;	100	16.5	3	3	3	0	0	455007	379822
	SILVA (only NR);Archaea;Thermoproteota;Thermoproteia;Gearchaeales;SCGC AAA471-B05;Incertae Sedis;	100	16.5	3	3	3	0	0	455007	379822
	SILVA (only NR);Archaea;Thermoproteota;Thermoproteia;Incertae Sedis;	100	16.5	5	5	5	0	0	455005	379820
	SILVA (only NR);Archaea;Thermoproteota;Thermoproteia;Incertae Sedis;Incertae Sedis;	100	16.5	5	5	5	0	0	455005	379820
	SILVA (only NR);Archaea;Thermoproteota;Thermoproteia;Incertae Sedis;Incertae Sedis;Incertae Sedis;	100	16.5	5	5	5	0	0	455005	379820
	SILVA (only NR);Archaea;Thermoproteota;Thermoproteia;Sulfolobales;	94.6	16.5	211	205	194	11	6	454805	379631
	SILVA (only NR);Archaea;Thermoproteota;Thermoproteia;Sulfolobales;Sulfolobaceae;	94.6	16.5	211	205	194	11	6	454805	379631
	SILVA (only NR);Archaea;Thermoproteota;Thermoproteia;Sulfolobales;Sulfolobaceae;Acidianus;	84.6	16.5	27	26	22	4	1	454984	379803
	SILVA (only NR);Archaea;Thermoproteota;Thermoproteia;Sulfolobales;Sulfolobaceae;Incertae Sedis;	96.7	16.5	30	30	29	1	0	454980	379796
	SILVA (only NR);Archaea;Thermoproteota;Thermoproteia;Sulfolobales;Sulfolobaceae;Metallosphaera;	100	16.5	46	44	44	0	2	454966	379781
	SILVA (only NR);Archaea;Thermoproteota;Thermoproteia;Sulfolobales;Sulfolobaceae;Saccharolobus;	98	16.5	51	51	50	1	0	454959	379775
	SILVA (only NR);Archaea;Thermoproteota;Thermoproteia;Sulfolobales;Sulfolobaceae;Stygiolobus;	88.9	16.5	18	18	16	2	0	454992	379809
	SILVA (only NR);Archaea;Thermoproteota;Thermoproteia;Sulfolobales;Sulfolobaceae;Sulfodiicoccus;	100	16.5	6	6	6	0	0	455004	379819
	SILVA (only NR);Archaea;Thermoproteota;Thermoproteia;Sulfolobales;Sulfolobaceae;Sulfolobus;	95	16.5	23	20	19	1	3	454990	379806
	SILVA (only NR);Archaea;Thermoproteota;Thermoproteia;Sulfolobales;Sulfolobaceae;Sulfuracidifex;	83.3	16.5	6	6	5	1	0	455004	379820
	SILVA (only NR);Archaea;Thermoproteota;Thermoproteia;Sulfolobales;Sulfolobaceae;Sulfurisphaera;	75	16.5	4	4	3	1	0	455006	379822
	SILVA (only NR);Archaea;Thermoproteota;Thermoproteia;Terrestrial Miscellaneous Gp(TMCG);	80	16.5	10	10	8	2	0	455000	379817
	SILVA (only NR);Archaea;Thermoproteota;Thermoproteia;Terrestrial Miscellaneous Gp(TMCG);Incertae Sedis;	80	16.5	10	10	8	2	0	455000	379817
	SILVA (only NR);Archaea;Thermoproteota;Thermoproteia;Terrestrial Miscellaneous Gp(TMCG);Incertae Sedis;Incertae Sedis;	80	16.5	10	10	8	2	0	455000	379817
	SILVA (only NR);Archaea;Thermoproteota;Thermoproteia;Thermoproteales;	94.8	16.5	156	153	145	8	3	454857	379680
	SILVA (only NR);Archaea;Thermoproteota;Thermoproteia;Thermoproteales;Thermofilaceae;	87	16.5	46	46	40	6	0	454964	379785
	SILVA (only NR);Archaea;Thermoproteota;Thermoproteia;Thermoproteales;Thermofilaceae;Thermofilum;	87	16.5	46	46	40	6	0	454964	379785
	SILVA (only NR);Archaea;Thermoproteota;Thermoproteia;Thermoproteales;Thermoproteaceae;	98.1	16.5	110	107	105	2	3	454903	379720
	SILVA (only NR);Archaea;Thermoproteota;Thermoproteia;Thermoproteales;Thermoproteaceae;Caldivirga;	100	16.5	5	5	5	0	0	455005	379820
	SILVA (only NR);Archaea;Thermoproteota;Thermoproteia;Thermoproteales;Thermoproteaceae;Incertae Sedis;	95.7	16.5	26	23	22	1	3	454987	379803
	SILVA (only NR);Archaea;Thermoproteota;Thermoproteia;Thermoproteales;Thermoproteaceae;Pyrobaculum;	96.9	16.5	32	32	31	1	0	454978	379794
	SILVA (only NR);Archaea;Thermoproteota;Thermoproteia;Thermoproteales;Thermoproteaceae;Thermocladium;	100	16.5	7	7	7	0	0	455003	379818
	SILVA (only NR);Archaea;Thermoproteota;Thermoproteia;Thermoproteales;Thermoproteaceae;Thermoproteus;	100	16.5	9	9	9	0	0	455001	379816
	SILVA (only NR);Archaea;Thermoproteota;Thermoproteia;Thermoproteales;Thermoproteaceae;Vulcanisaeta;	100	16.5	31	31	31	0	0	454979	379794
	SILVA (only NR);Bacteria;	95	76.2	381523	381496	362341	19155	27	73514	17484
	SILVA (only NR);Bacteria;10bav-F6;	100	16.5	6	6	6	0	0	455004	379819
	SILVA (only NR);Bacteria;10bav-F6;Incertae Sedis;	100	16.5	6	6	6	0	0	455004	379819
	SILVA (only NR);Bacteria;10bav-F6;Incertae Sedis;Incertae Sedis;	100	16.5	6	6	6	0	0	455004	379819
	SILVA (only NR);Bacteria;10bav-F6;Incertae Sedis;Incertae Sedis;Incertae Sedis;	100	16.5	6	6	6	0	0	455004	379819
	SILVA (only NR);Bacteria;10bav-F6;Incertae Sedis;Incertae Sedis;Incertae Sedis;Incertae Sedis;	100	16.5	6	6	6	0	0	455004	379819
	SILVA (only NR);Bacteria;Abditibacteriota;	95.7	16.5	162	162	155	7	0	454848	379670
	SILVA (only NR);Bacteria;Abditibacteriota;Abditibacteria;	0	0	0	0	0	0	0	455010	379825
	SILVA (only NR);Bacteria;Abditibacteriota;Abditibacteria;Abditibacteriales;	0	0	0	0	0	0	0	455010	379825
	SILVA (only NR);Bacteria;Abditibacteriota;Abditibacteriia;	95.7	16.5	162	162	155	7	0	454848	379670
	SILVA (only NR);Bacteria;Abditibacteriota;Abditibacteriia;Abditibacteriales;	95.7	16.5	162	162	155	7	0	454848	379670
	SILVA (only NR);Bacteria;Abditibacteriota;Abditibacteriia;Abditibacteriales;Abditibacteriaceae;	95.7	16.5	162	162	155	7	0	454848	379670
	SILVA (only NR);Bacteria;Abditibacteriota;Abditibacteriia;Abditibacteriales;Abditibacteriaceae;Abditibacterium;	95.7	16.5	162	162	155	7	0	454848	379670
	SILVA (only NR);Bacteria;Acetothermia;	99.4	16.5	169	169	168	1	0	454841	379657
	SILVA (only NR);Bacteria;Acetothermia;Acetothermiia;	99.4	16.5	169	169	168	1	0	454841	379657
	SILVA (only NR);Bacteria;Acetothermia;Acetothermiia;Incertae Sedis;	98.9	16.5	95	95	94	1	0	454915	379731
	SILVA (only NR);Bacteria;Acetothermia;Acetothermiia;Incertae Sedis;Incertae Sedis;	98.9	16.5	95	95	94	1	0	454915	379731
	SILVA (only NR);Bacteria;Acetothermia;Acetothermiia;Incertae Sedis;Incertae Sedis;AOM-SR-B11;	98.6	16.5	70	70	69	1	0	454940	379756
	SILVA (only NR);Bacteria;Acetothermia;Acetothermiia;Incertae Sedis;Incertae Sedis;Candidatus Bipolaricaulis;	100	16.5	25	25	25	0	0	454985	379800
	SILVA (only NR);Bacteria;Acetothermia;Acetothermiia;KB1 group;	100	16.5	74	74	74	0	0	454936	379751
	SILVA (only NR);Bacteria;Acetothermia;Acetothermiia;KB1 group;Incertae Sedis;	100	16.5	74	74	74	0	0	454936	379751
	SILVA (only NR);Bacteria;Acetothermia;Acetothermiia;KB1 group;Incertae Sedis;Incertae Sedis;	100	16.5	74	74	74	0	0	454936	379751
	SILVA (only NR);Bacteria;Acidobacteriota;	96.4	16.9	11560	11560	11144	416	0	443450	368681
	SILVA (only NR);Bacteria;Acidobacteriota;AT-s3-28;	92.6	16.5	27	27	25	2	0	454983	379800
	SILVA (only NR);Bacteria;Acidobacteriota;AT-s3-28;Incertae Sedis;	92.6	16.5	27	27	25	2	0	454983	379800
	SILVA (only NR);Bacteria;Acidobacteriota;AT-s3-28;Incertae Sedis;Incertae Sedis;	92.6	16.5	27	27	25	2	0	454983	379800
	SILVA (only NR);Bacteria;Acidobacteriota;AT-s3-28;Incertae Sedis;Incertae Sedis;Incertae Sedis;	92.6	16.5	27	27	25	2	0	454983	379800
	SILVA (only NR);Bacteria;Acidobacteriota;Acidobacteriae;	97.2	16.6	3697	3697	3595	102	0	451313	376230
	SILVA (only NR);Bacteria;Acidobacteriota;Acidobacteriae;AKIW659;	96.6	16.5	29	29	28	1	0	454981	379797
	SILVA (only NR);Bacteria;Acidobacteriota;Acidobacteriae;AKIW659;Incertae Sedis;	96.6	16.5	29	29	28	1	0	454981	379797
	SILVA (only NR);Bacteria;Acidobacteriota;Acidobacteriae;AKIW659;Incertae Sedis;Incertae Sedis;	96.6	16.5	29	29	28	1	0	454981	379797
	SILVA (only NR);Bacteria;Acidobacteriota;Acidobacteriae;AMGG11;	100	16.5	5	5	5	0	0	455005	379820
	SILVA (only NR);Bacteria;Acidobacteriota;Acidobacteriae;AMGG11;Incertae Sedis;	100	16.5	5	5	5	0	0	455005	379820
	SILVA (only NR);Bacteria;Acidobacteriota;Acidobacteriae;AMGG11;Incertae Sedis;Incertae Sedis;	100	16.5	5	5	5	0	0	455005	379820
	SILVA (only NR);Bacteria;Acidobacteriota;Acidobacteriae;Bryobacterales;	95.3	16.5	766	766	730	36	0	454244	379095
	SILVA (only NR);Bacteria;Acidobacteriota;Acidobacteriae;Bryobacterales;Bryobacteraceae;	95.3	16.5	766	766	730	36	0	454244	379095
	SILVA (only NR);Bacteria;Acidobacteriota;Acidobacteriae;Bryobacterales;Bryobacteraceae;Bryobacter;	95	16.5	663	663	630	33	0	454347	379195
	SILVA (only NR);Bacteria;Acidobacteriota;Acidobacteriae;Bryobacterales;Bryobacteraceae;Paludibaculum;	97.1	16.5	103	103	100	3	0	454907	379725
	SILVA (only NR);Bacteria;Acidobacteriota;Acidobacteriae;Elev-16S-1166;	100	16.5	16	16	16	0	0	454994	379809
	SILVA (only NR);Bacteria;Acidobacteriota;Acidobacteriae;Elev-16S-1166;Incertae Sedis;	100	16.5	16	16	16	0	0	454994	379809
	SILVA (only NR);Bacteria;Acidobacteriota;Acidobacteriae;Elev-16S-1166;Incertae Sedis;WY65;	100	16.5	16	16	16	0	0	454994	379809
	SILVA (only NR);Bacteria;Acidobacteriota;Acidobacteriae;GOUTB8;	100	16.5	16	16	16	0	0	454994	379809
	SILVA (only NR);Bacteria;Acidobacteriota;Acidobacteriae;GOUTB8;Incertae Sedis;	100	16.5	16	16	16	0	0	454994	379809
	SILVA (only NR);Bacteria;Acidobacteriota;Acidobacteriae;GOUTB8;Incertae Sedis;Incertae Sedis;	100	16.5	16	16	16	0	0	454994	379809
	SILVA (only NR);Bacteria;Acidobacteriota;Acidobacteriae;Incertae Sedis;	100	16.5	3	3	3	0	0	455007	379822
	SILVA (only NR);Bacteria;Acidobacteriota;Acidobacteriae;Incertae Sedis;Incertae Sedis;	100	16.5	3	3	3	0	0	455007	379822
	SILVA (only NR);Bacteria;Acidobacteriota;Acidobacteriae;Incertae Sedis;Incertae Sedis;Incertae Sedis;	100	16.5	3	3	3	0	0	455007	379822
	SILVA (only NR);Bacteria;Acidobacteriota;Acidobacteriae;OPB3;	100	16.5	2	2	2	0	0	455008	379823
	SILVA (only NR);Bacteria;Acidobacteriota;Acidobacteriae;OPB3;Incertae Sedis;	100	16.5	2	2	2	0	0	455008	379823
	SILVA (only NR);Bacteria;Acidobacteriota;Acidobacteriae;OPB3;Incertae Sedis;Incertae Sedis;	100	16.5	2	2	2	0	0	455008	379823
	SILVA (only NR);Bacteria;Acidobacteriota;Acidobacteriae;PAUC26f;	96.4	16.5	84	84	81	3	0	454926	379744
	SILVA (only NR);Bacteria;Acidobacteriota;Acidobacteriae;PAUC26f;Incertae Sedis;	96.4	16.5	84	84	81	3	0	454926	379744
	SILVA (only NR);Bacteria;Acidobacteriota;Acidobacteriae;PAUC26f;Incertae Sedis;Incertae Sedis;	96.4	16.5	84	84	81	3	0	454926	379744
	SILVA (only NR);Bacteria;Acidobacteriota;Acidobacteriae;Solibacterales;	97.8	16.5	551	551	539	12	0	454459	379286
	SILVA (only NR);Bacteria;Acidobacteriota;Acidobacteriae;Solibacterales;Solibacteraceae;	97.8	16.5	551	551	539	12	0	454459	379286
	SILVA (only NR);Bacteria;Acidobacteriota;Acidobacteriae;Solibacterales;Solibacteraceae;Candidatus Solibacter;	97.8	16.5	551	551	539	12	0	454459	379286
	SILVA (only NR);Bacteria;Acidobacteriota;Acidobacteriae;Subgroup 12;	100	16.5	11	11	11	0	0	454999	379814
	SILVA (only NR);Bacteria;Acidobacteriota;Acidobacteriae;Subgroup 12;Incertae Sedis;	100	16.5	11	11	11	0	0	454999	379814
	SILVA (only NR);Bacteria;Acidobacteriota;Acidobacteriae;Subgroup 12;Incertae Sedis;Incertae Sedis;	100	16.5	11	11	11	0	0	454999	379814
	SILVA (only NR);Bacteria;Acidobacteriota;Acidobacteriae;Subgroup 13;	98.9	16.5	88	88	87	1	0	454922	379738
	SILVA (only NR);Bacteria;Acidobacteriota;Acidobacteriae;Subgroup 13;Incertae Sedis;	98.9	16.5	88	88	87	1	0	454922	379738
	SILVA (only NR);Bacteria;Acidobacteriota;Acidobacteriae;Subgroup 13;Incertae Sedis;Incertae Sedis;	98.9	16.5	88	88	87	1	0	454922	379738
	SILVA (only NR);Bacteria;Acidobacteriota;Acidobacteriae;Subgroup 15;	94.2	16.5	52	52	49	3	0	454958	379776
	SILVA (only NR);Bacteria;Acidobacteriota;Acidobacteriae;Subgroup 15;Incertae Sedis;	94.2	16.5	52	52	49	3	0	454958	379776
	SILVA (only NR);Bacteria;Acidobacteriota;Acidobacteriae;Subgroup 15;Incertae Sedis;Incertae Sedis;	94.2	16.5	52	52	49	3	0	454958	379776
	SILVA (only NR);Bacteria;Acidobacteriota;Acidobacteriae;Subgroup 2;	98.2	16.5	450	450	442	8	0	454560	379383
	SILVA (only NR);Bacteria;Acidobacteriota;Acidobacteriae;Subgroup 2;Incertae Sedis;	98.2	16.5	450	450	442	8	0	454560	379383
	SILVA (only NR);Bacteria;Acidobacteriota;Acidobacteriae;Subgroup 2;Incertae Sedis;Incertae Sedis;	98.2	16.5	450	450	442	8	0	454560	379383
	SILVA (only NR);Bacteria;Acidobacteriota;Acidobacteriae;TSBb06;	100	16.5	2	2	2	0	0	455008	379823
	SILVA (only NR);Bacteria;Acidobacteriota;Acidobacteriae;TSBb06;Incertae Sedis;	100	16.5	2	2	2	0	0	455008	379823
	SILVA (only NR);Bacteria;Acidobacteriota;Acidobacteriae;TSBb06;Incertae Sedis;Incertae Sedis;	100	16.5	2	2	2	0	0	455008	379823
	SILVA (only NR);Bacteria;Acidobacteriota;Acidobacteriae;Terriglobales;	97.7	16.6	1622	1622	1584	38	0	453388	378241
	SILVA (only NR);Bacteria;Acidobacteriota;Acidobacteriae;Terriglobales;Acidobacteriaceae (Subgroup 1);	97.6	16.5	740	740	722	18	0	454270	379103
	SILVA (only NR);Bacteria;Acidobacteriota;Acidobacteriae;Terriglobales;Acidobacteriaceae (Subgroup 1);Acidicapsa;	100	16.5	19	19	19	0	0	454991	379806
	SILVA (only NR);Bacteria;Acidobacteriota;Acidobacteriae;Terriglobales;Acidobacteriaceae (Subgroup 1);Acidipila;	100	16.5	2	2	2	0	0	455008	379823
	SILVA (only NR);Bacteria;Acidobacteriota;Acidobacteriae;Terriglobales;Acidobacteriaceae (Subgroup 1);Acidobacterium;	100	16.5	12	12	12	0	0	454998	379813
	SILVA (only NR);Bacteria;Acidobacteriota;Acidobacteriae;Terriglobales;Acidobacteriaceae (Subgroup 1);Bryocella;	96.4	16.5	28	28	27	1	0	454982	379798
	SILVA (only NR);Bacteria;Acidobacteriota;Acidobacteriae;Terriglobales;Acidobacteriaceae (Subgroup 1);Edaphobacter;	98.1	16.5	52	52	51	1	0	454958	379774
	SILVA (only NR);Bacteria;Acidobacteriota;Acidobacteriae;Terriglobales;Acidobacteriaceae (Subgroup 1);Granulicella;	96.3	16.5	190	190	183	7	0	454820	379642
	SILVA (only NR);Bacteria;Acidobacteriota;Acidobacteriae;Terriglobales;Acidobacteriaceae (Subgroup 1);Incertae Sedis;	96.9	16.5	258	258	250	8	0	454752	379575
	SILVA (only NR);Bacteria;Acidobacteriota;Acidobacteriae;Terriglobales;Acidobacteriaceae (Subgroup 1);Occallatibacter;	100	16.5	126	126	126	0	0	454884	379699
	SILVA (only NR);Bacteria;Acidobacteriota;Acidobacteriae;Terriglobales;Acidobacteriaceae (Subgroup 1);Paracidobacterium;	100	16.5	1	1	1	0	0	455009	379824
	SILVA (only NR);Bacteria;Acidobacteriota;Acidobacteriae;Terriglobales;Acidobacteriaceae (Subgroup 1);Silvibacterium;	100	16.5	12	12	12	0	0	454998	379813
	SILVA (only NR);Bacteria;Acidobacteriota;Acidobacteriae;Terriglobales;Acidobacteriaceae (Subgroup 1);Telmatobacter;	100	16.5	4	4	4	0	0	455006	379821
	SILVA (only NR);Bacteria;Acidobacteriota;Acidobacteriae;Terriglobales;Acidobacteriaceae (Subgroup 1);Terracidiphilus;	100	16.5	9	9	9	0	0	455001	379816
	SILVA (only NR);Bacteria;Acidobacteriota;Acidobacteriae;Terriglobales;Acidobacteriaceae (Subgroup 1);Terriglobus;	96.3	16.5	27	27	26	1	0	454983	379799
	SILVA (only NR);Bacteria;Acidobacteriota;Acidobacteriae;Terriglobales;Incertae Sedis;	97.6	16.5	792	792	773	19	0	454218	379052
	SILVA (only NR);Bacteria;Acidobacteriota;Acidobacteriae;Terriglobales;Incertae Sedis;Incertae Sedis;	97.6	16.5	792	792	773	19	0	454218	379052
	SILVA (only NR);Bacteria;Acidobacteriota;Acidobacteriae;Terriglobales;Koribacteraceae;	98.9	16.5	90	90	89	1	0	454920	379736
	SILVA (only NR);Bacteria;Acidobacteriota;Acidobacteriae;Terriglobales;Koribacteraceae;Candidatus Koribacter;	98.9	16.5	90	90	89	1	0	454920	379736
	SILVA (only NR);Bacteria;Acidobacteriota;Aminicenantia;	95	16.5	459	459	436	23	0	454551	379389
	SILVA (only NR);Bacteria;Acidobacteriota;Aminicenantia;Aminicenantales;	95	16.5	459	459	436	23	0	454551	379389
	SILVA (only NR);Bacteria;Acidobacteriota;Aminicenantia;Aminicenantales;Aminicenantaceae;	95	16.5	459	459	436	23	0	454551	379389
	SILVA (only NR);Bacteria;Acidobacteriota;Aminicenantia;Aminicenantales;Aminicenantaceae;Aminicenans;	95	16.5	459	459	436	23	0	454551	379389
	SILVA (only NR);Bacteria;Acidobacteriota;Blastocatellia;	95.3	16.6	1873	1873	1785	88	0	453137	378040
	SILVA (only NR);Bacteria;Acidobacteriota;Blastocatellia;11-24;	94.9	16.5	292	292	277	15	0	454718	379548
	SILVA (only NR);Bacteria;Acidobacteriota;Blastocatellia;11-24;Incertae Sedis;	94.9	16.5	292	292	277	15	0	454718	379548
	SILVA (only NR);Bacteria;Acidobacteriota;Blastocatellia;11-24;Incertae Sedis;Incertae Sedis;	94.9	16.5	292	292	277	15	0	454718	379548
	SILVA (only NR);Bacteria;Acidobacteriota;Blastocatellia;Blastocatellales;	97.2	16.5	647	647	629	18	0	454363	379196
	SILVA (only NR);Bacteria;Acidobacteriota;Blastocatellia;Blastocatellales;Blastocatellaceae;	97.2	16.5	647	647	629	18	0	454363	379196
	SILVA (only NR);Bacteria;Acidobacteriota;Blastocatellia;Blastocatellales;Blastocatellaceae;Aridibacter;	100	16.5	24	24	24	0	0	454986	379801
	SILVA (only NR);Bacteria;Acidobacteriota;Blastocatellia;Blastocatellales;Blastocatellaceae;Blastocatella;	97.6	16.5	165	165	161	4	0	454845	379664
	SILVA (only NR);Bacteria;Acidobacteriota;Blastocatellia;Blastocatellales;Blastocatellaceae;Incertae Sedis;	97.8	16.5	185	185	181	4	0	454825	379644
	SILVA (only NR);Bacteria;Acidobacteriota;Blastocatellia;Blastocatellales;Blastocatellaceae;JGI 0001001-H03;	95.5	16.5	156	156	149	7	0	454854	379676
	SILVA (only NR);Bacteria;Acidobacteriota;Blastocatellia;Blastocatellales;Blastocatellaceae;OLB17;	100	16.5	9	9	9	0	0	455001	379816
	SILVA (only NR);Bacteria;Acidobacteriota;Blastocatellia;Blastocatellales;Blastocatellaceae;Stenotrophobacter;	97.1	16.5	104	104	101	3	0	454906	379724
	SILVA (only NR);Bacteria;Acidobacteriota;Blastocatellia;Blastocatellales;Blastocatellaceae;Tellurimicrobium;	100	16.5	4	4	4	0	0	455006	379821
	SILVA (only NR);Bacteria;Acidobacteriota;Blastocatellia;Chloracidobacteriales;	100	16.5	13	13	13	0	0	454997	379812
	SILVA (only NR);Bacteria;Acidobacteriota;Blastocatellia;Chloracidobacteriales;Chloracidobacteriaceae;	100	16.5	13	13	13	0	0	454997	379812
	SILVA (only NR);Bacteria;Acidobacteriota;Blastocatellia;Chloracidobacteriales;Chloracidobacteriaceae;Chloracidobacterium;	100	16.5	13	13	13	0	0	454997	379812
	SILVA (only NR);Bacteria;Acidobacteriota;Blastocatellia;DS-100;	100	16.5	38	38	38	0	0	454972	379787
	SILVA (only NR);Bacteria;Acidobacteriota;Blastocatellia;DS-100;Incertae Sedis;	100	16.5	38	38	38	0	0	454972	379787
	SILVA (only NR);Bacteria;Acidobacteriota;Blastocatellia;DS-100;Incertae Sedis;Incertae Sedis;	100	16.5	38	38	38	0	0	454972	379787
	SILVA (only NR);Bacteria;Acidobacteriota;Blastocatellia;Elev-16S-573;	100	16.5	36	36	36	0	0	454974	379789
	SILVA (only NR);Bacteria;Acidobacteriota;Blastocatellia;Elev-16S-573;Incertae Sedis;	100	16.5	36	36	36	0	0	454974	379789
	SILVA (only NR);Bacteria;Acidobacteriota;Blastocatellia;Elev-16S-573;Incertae Sedis;Incertae Sedis;	100	16.5	36	36	36	0	0	454974	379789
	SILVA (only NR);Bacteria;Acidobacteriota;Blastocatellia;Pyrinomonadales;	93.5	16.5	847	847	792	55	0	454163	379033
	SILVA (only NR);Bacteria;Acidobacteriota;Blastocatellia;Pyrinomonadales;Pyrinomonadaceae;	93.5	16.5	847	847	792	55	0	454163	379033
	SILVA (only NR);Bacteria;Acidobacteriota;Blastocatellia;Pyrinomonadales;Pyrinomonadaceae;Arenimicrobium;	86.3	16.5	51	51	44	7	0	454959	379781
	SILVA (only NR);Bacteria;Acidobacteriota;Blastocatellia;Pyrinomonadales;Pyrinomonadaceae;Brevitalea;	100	16.5	67	67	67	0	0	454943	379758
	SILVA (only NR);Bacteria;Acidobacteriota;Blastocatellia;Pyrinomonadales;Pyrinomonadaceae;Incertae Sedis;	93.1	16.5	693	693	645	48	0	454317	379180
	SILVA (only NR);Bacteria;Acidobacteriota;Blastocatellia;Pyrinomonadales;Pyrinomonadaceae;Pyrinomonas;	100	16.5	4	4	4	0	0	455006	379821
	SILVA (only NR);Bacteria;Acidobacteriota;Blastocatellia;Pyrinomonadales;Pyrinomonadaceae;RB41;	100	16.5	32	32	32	0	0	454978	379793
	SILVA (only NR);Bacteria;Acidobacteriota;FFCH5909;	100	16.5	4	4	4	0	0	455006	379821
	SILVA (only NR);Bacteria;Acidobacteriota;FFCH5909;Incertae Sedis;	100	16.5	4	4	4	0	0	455006	379821
	SILVA (only NR);Bacteria;Acidobacteriota;FFCH5909;Incertae Sedis;Incertae Sedis;	100	16.5	4	4	4	0	0	455006	379821
	SILVA (only NR);Bacteria;Acidobacteriota;FFCH5909;Incertae Sedis;Incertae Sedis;Incertae Sedis;	100	16.5	4	4	4	0	0	455006	379821
	SILVA (only NR);Bacteria;Acidobacteriota;GBS-L1-B05;	100	16.5	3	3	3	0	0	455007	379822
	SILVA (only NR);Bacteria;Acidobacteriota;GBS-L1-B05;Incertae Sedis;	100	16.5	3	3	3	0	0	455007	379822
	SILVA (only NR);Bacteria;Acidobacteriota;GBS-L1-B05;Incertae Sedis;Incertae Sedis;	100	16.5	3	3	3	0	0	455007	379822
	SILVA (only NR);Bacteria;Acidobacteriota;GBS-L1-B05;Incertae Sedis;Incertae Sedis;Incertae Sedis;	100	16.5	3	3	3	0	0	455007	379822
	SILVA (only NR);Bacteria;Acidobacteriota;Holophagae;	96	16.5	655	655	629	26	0	454355	379196
	SILVA (only NR);Bacteria;Acidobacteriota;Holophagae;Acanthopleuribacterales;	100	16.5	34	34	34	0	0	454976	379791
	SILVA (only NR);Bacteria;Acidobacteriota;Holophagae;Acanthopleuribacterales;Acanthopleuribacteraceae;	100	16.5	34	34	34	0	0	454976	379791
	SILVA (only NR);Bacteria;Acidobacteriota;Holophagae;Acanthopleuribacterales;Acanthopleuribacteraceae;Acanthopleuribacter;	100	16.5	25	25	25	0	0	454985	379800
	SILVA (only NR);Bacteria;Acidobacteriota;Holophagae;Acanthopleuribacterales;Acanthopleuribacteraceae;Thermotomaculum;	100	16.5	9	9	9	0	0	455001	379816
	SILVA (only NR);Bacteria;Acidobacteriota;Holophagae;Holophagales;	98.9	16.5	184	184	182	2	0	454826	379643
	SILVA (only NR);Bacteria;Acidobacteriota;Holophagae;Holophagales;Holophagaceae;	98.9	16.5	184	184	182	2	0	454826	379643
	SILVA (only NR);Bacteria;Acidobacteriota;Holophagae;Holophagales;Holophagaceae;Geothrix;	98	16.5	50	50	49	1	0	454960	379776
	SILVA (only NR);Bacteria;Acidobacteriota;Holophagae;Holophagales;Holophagaceae;Holophaga;	94.7	16.5	19	19	18	1	0	454991	379807
	SILVA (only NR);Bacteria;Acidobacteriota;Holophagae;Holophagales;Holophagaceae;Incertae Sedis;	100	16.5	81	81	81	0	0	454929	379744
	SILVA (only NR);Bacteria;Acidobacteriota;Holophagae;Holophagales;Holophagaceae;marine group;	100	16.5	34	34	34	0	0	454976	379791
	SILVA (only NR);Bacteria;Acidobacteriota;Holophagae;Subgroup 7;	94.5	16.5	437	437	413	24	0	454573	379412
	SILVA (only NR);Bacteria;Acidobacteriota;Holophagae;Subgroup 7;Incertae Sedis;	94.5	16.5	437	437	413	24	0	454573	379412
	SILVA (only NR);Bacteria;Acidobacteriota;Holophagae;Subgroup 7;Incertae Sedis;Incertae Sedis;	94.5	16.5	437	437	413	24	0	454573	379412
	SILVA (only NR);Bacteria;Acidobacteriota;Incertae Sedis;	100	16.5	3	3	3	0	0	455007	379822
	SILVA (only NR);Bacteria;Acidobacteriota;Incertae Sedis;Incertae Sedis;	100	16.5	3	3	3	0	0	455007	379822
	SILVA (only NR);Bacteria;Acidobacteriota;Incertae Sedis;Incertae Sedis;Incertae Sedis;	100	16.5	3	3	3	0	0	455007	379822
	SILVA (only NR);Bacteria;Acidobacteriota;Incertae Sedis;Incertae Sedis;Incertae Sedis;Incertae Sedis;	100	16.5	3	3	3	0	0	455007	379822
	SILVA (only NR);Bacteria;Acidobacteriota;ODP1230B23.02;	100	16.5	13	13	13	0	0	454997	379812
	SILVA (only NR);Bacteria;Acidobacteriota;ODP1230B23.02;Incertae Sedis;	100	16.5	13	13	13	0	0	454997	379812
	SILVA (only NR);Bacteria;Acidobacteriota;ODP1230B23.02;Incertae Sedis;Incertae Sedis;	100	16.5	13	13	13	0	0	454997	379812
	SILVA (only NR);Bacteria;Acidobacteriota;ODP1230B23.02;Incertae Sedis;Incertae Sedis;Incertae Sedis;	100	16.5	13	13	13	0	0	454997	379812
	SILVA (only NR);Bacteria;Acidobacteriota;Subgroup 11;	100	16.5	52	52	52	0	0	454958	379773
	SILVA (only NR);Bacteria;Acidobacteriota;Subgroup 11;Incertae Sedis;	100	16.5	52	52	52	0	0	454958	379773
	SILVA (only NR);Bacteria;Acidobacteriota;Subgroup 11;Incertae Sedis;Incertae Sedis;	100	16.5	52	52	52	0	0	454958	379773
	SILVA (only NR);Bacteria;Acidobacteriota;Subgroup 11;Incertae Sedis;Incertae Sedis;Incertae Sedis;	100	16.5	52	52	52	0	0	454958	379773
	SILVA (only NR);Bacteria;Acidobacteriota;Subgroup 18;	99.2	16.5	131	131	130	1	0	454879	379695
	SILVA (only NR);Bacteria;Acidobacteriota;Subgroup 18;Incertae Sedis;	99.2	16.5	131	131	130	1	0	454879	379695
	SILVA (only NR);Bacteria;Acidobacteriota;Subgroup 18;Incertae Sedis;Incertae Sedis;	99.2	16.5	131	131	130	1	0	454879	379695
	SILVA (only NR);Bacteria;Acidobacteriota;Subgroup 18;Incertae Sedis;Incertae Sedis;Incertae Sedis;	99.2	16.5	131	131	130	1	0	454879	379695
	SILVA (only NR);Bacteria;Acidobacteriota;Subgroup 19;	100	16.5	3	3	3	0	0	455007	379822
	SILVA (only NR);Bacteria;Acidobacteriota;Subgroup 19;Incertae Sedis;	100	16.5	3	3	3	0	0	455007	379822
	SILVA (only NR);Bacteria;Acidobacteriota;Subgroup 19;Incertae Sedis;Incertae Sedis;	100	16.5	3	3	3	0	0	455007	379822
	SILVA (only NR);Bacteria;Acidobacteriota;Subgroup 19;Incertae Sedis;Incertae Sedis;Incertae Sedis;	100	16.5	3	3	3	0	0	455007	379822
	SILVA (only NR);Bacteria;Acidobacteriota;Subgroup 20;	100	16.5	5	5	5	0	0	455005	379820
	SILVA (only NR);Bacteria;Acidobacteriota;Subgroup 20;Incertae Sedis;	100	16.5	5	5	5	0	0	455005	379820
	SILVA (only NR);Bacteria;Acidobacteriota;Subgroup 20;Incertae Sedis;Incertae Sedis;	100	16.5	5	5	5	0	0	455005	379820
	SILVA (only NR);Bacteria;Acidobacteriota;Subgroup 20;Incertae Sedis;Incertae Sedis;Incertae Sedis;	100	16.5	5	5	5	0	0	455005	379820
	SILVA (only NR);Bacteria;Acidobacteriota;Subgroup 21;	97.2	16.5	178	178	173	5	0	454832	379652
	SILVA (only NR);Bacteria;Acidobacteriota;Subgroup 21;Incertae Sedis;	97.2	16.5	178	178	173	5	0	454832	379652
	SILVA (only NR);Bacteria;Acidobacteriota;Subgroup 21;Incertae Sedis;Incertae Sedis;	97.2	16.5	178	178	173	5	0	454832	379652
	SILVA (only NR);Bacteria;Acidobacteriota;Subgroup 21;Incertae Sedis;Incertae Sedis;Incertae Sedis;	97.2	16.5	178	178	173	5	0	454832	379652
	SILVA (only NR);Bacteria;Acidobacteriota;Subgroup 22;	96.7	16.5	337	337	326	11	0	454673	379499
	SILVA (only NR);Bacteria;Acidobacteriota;Subgroup 22;Incertae Sedis;	96.7	16.5	337	337	326	11	0	454673	379499
	SILVA (only NR);Bacteria;Acidobacteriota;Subgroup 22;Incertae Sedis;Incertae Sedis;	96.7	16.5	337	337	326	11	0	454673	379499
	SILVA (only NR);Bacteria;Acidobacteriota;Subgroup 22;Incertae Sedis;Incertae Sedis;Incertae Sedis;	96.7	16.5	337	337	326	11	0	454673	379499
	SILVA (only NR);Bacteria;Acidobacteriota;Subgroup 25;	96.6	16.5	59	59	57	2	0	454951	379768
	SILVA (only NR);Bacteria;Acidobacteriota;Subgroup 25;Incertae Sedis;	96.6	16.5	59	59	57	2	0	454951	379768
	SILVA (only NR);Bacteria;Acidobacteriota;Subgroup 25;Incertae Sedis;Incertae Sedis;	96.6	16.5	59	59	57	2	0	454951	379768
	SILVA (only NR);Bacteria;Acidobacteriota;Subgroup 25;Incertae Sedis;Incertae Sedis;Incertae Sedis;	96.6	16.5	59	59	57	2	0	454951	379768
	SILVA (only NR);Bacteria;Acidobacteriota;Subgroup 26;	98.3	16.5	58	58	57	1	0	454952	379768
	SILVA (only NR);Bacteria;Acidobacteriota;Subgroup 26;Incertae Sedis;	98.3	16.5	58	58	57	1	0	454952	379768
	SILVA (only NR);Bacteria;Acidobacteriota;Subgroup 26;Incertae Sedis;Incertae Sedis;	98.3	16.5	58	58	57	1	0	454952	379768
	SILVA (only NR);Bacteria;Acidobacteriota;Subgroup 26;Incertae Sedis;Incertae Sedis;Incertae Sedis;	98.3	16.5	58	58	57	1	0	454952	379768
	SILVA (only NR);Bacteria;Acidobacteriota;Subgroup 5;	98	16.5	255	255	250	5	0	454755	379575
	SILVA (only NR);Bacteria;Acidobacteriota;Subgroup 5;Incertae Sedis;	98	16.5	255	255	250	5	0	454755	379575
	SILVA (only NR);Bacteria;Acidobacteriota;Subgroup 5;Incertae Sedis;Incertae Sedis;	98	16.5	255	255	250	5	0	454755	379575
	SILVA (only NR);Bacteria;Acidobacteriota;Subgroup 5;Incertae Sedis;Incertae Sedis;Incertae Sedis;	98	16.5	255	255	250	5	0	454755	379575
	SILVA (only NR);Bacteria;Acidobacteriota;Thermoanaerobaculia;	95.2	16.5	602	602	573	29	0	454408	379252
	SILVA (only NR);Bacteria;Acidobacteriota;Thermoanaerobaculia;Thermoanaerobaculales;	95.2	16.5	602	602	573	29	0	454408	379252
	SILVA (only NR);Bacteria;Acidobacteriota;Thermoanaerobaculia;Thermoanaerobaculales;Thermoanaerobaculaceae;	95.2	16.5	602	602	573	29	0	454408	379252
	SILVA (only NR);Bacteria;Acidobacteriota;Thermoanaerobaculia;Thermoanaerobaculales;Thermoanaerobaculaceae;B276-D12;	100	16.5	3	3	3	0	0	455007	379822
	SILVA (only NR);Bacteria;Acidobacteriota;Thermoanaerobaculia;Thermoanaerobaculales;Thermoanaerobaculaceae;Subgroup 10;	94.1	16.5	425	425	400	25	0	454585	379425
	SILVA (only NR);Bacteria;Acidobacteriota;Thermoanaerobaculia;Thermoanaerobaculales;Thermoanaerobaculaceae;Subgroup 23;	96.9	16.5	129	129	125	4	0	454881	379700
	SILVA (only NR);Bacteria;Acidobacteriota;Thermoanaerobaculia;Thermoanaerobaculales;Thermoanaerobaculaceae;TPD-58;	100	16.5	18	18	18	0	0	454992	379807
	SILVA (only NR);Bacteria;Acidobacteriota;Thermoanaerobaculia;Thermoanaerobaculales;Thermoanaerobaculaceae;Thermoanaerobaculum;	100	16.5	27	27	27	0	0	454983	379798
	SILVA (only NR);Bacteria;Acidobacteriota;Vicinamibacteria;	96.2	16.6	3118	3118	2999	119	0	451892	376826
	SILVA (only NR);Bacteria;Acidobacteriota;Vicinamibacteria;11B-2;	100	16.5	3	3	3	0	0	455007	379822
	SILVA (only NR);Bacteria;Acidobacteriota;Vicinamibacteria;11B-2;Incertae Sedis;	100	16.5	3	3	3	0	0	455007	379822
	SILVA (only NR);Bacteria;Acidobacteriota;Vicinamibacteria;11B-2;Incertae Sedis;Incertae Sedis;	100	16.5	3	3	3	0	0	455007	379822
	SILVA (only NR);Bacteria;Acidobacteriota;Vicinamibacteria;Subgroup 17;	96	16.5	227	227	218	9	0	454783	379607
	SILVA (only NR);Bacteria;Acidobacteriota;Vicinamibacteria;Subgroup 17;Incertae Sedis;	96	16.5	227	227	218	9	0	454783	379607
	SILVA (only NR);Bacteria;Acidobacteriota;Vicinamibacteria;Subgroup 17;Incertae Sedis;Incertae Sedis;	96	16.5	227	227	218	9	0	454783	379607
	SILVA (only NR);Bacteria;Acidobacteriota;Vicinamibacteria;Subgroup 9;	97.7	16.5	130	130	127	3	0	454880	379698
	SILVA (only NR);Bacteria;Acidobacteriota;Vicinamibacteria;Subgroup 9;Incertae Sedis;	97.7	16.5	130	130	127	3	0	454880	379698
	SILVA (only NR);Bacteria;Acidobacteriota;Vicinamibacteria;Subgroup 9;Incertae Sedis;Incertae Sedis;	97.7	16.5	130	130	127	3	0	454880	379698
	SILVA (only NR);Bacteria;Acidobacteriota;Vicinamibacteria;Vicinamibacterales;	96.1	16.6	2758	2758	2651	107	0	452252	377174
	SILVA (only NR);Bacteria;Acidobacteriota;Vicinamibacteria;Vicinamibacterales;Incertae Sedis;	96.7	16.6	1702	1702	1645	57	0	453308	378180
	SILVA (only NR);Bacteria;Acidobacteriota;Vicinamibacteria;Vicinamibacterales;Incertae Sedis;Incertae Sedis;	96.7	16.6	1702	1702	1645	57	0	453308	378180
	SILVA (only NR);Bacteria;Acidobacteriota;Vicinamibacteria;Vicinamibacterales;Vicinamibacteraceae;	95.3	16.6	1056	1056	1006	50	0	453954	378819
	SILVA (only NR);Bacteria;Acidobacteriota;Vicinamibacteria;Vicinamibacterales;Vicinamibacteraceae;Incertae Sedis;	95.5	16.5	975	975	931	44	0	454035	378894
	SILVA (only NR);Bacteria;Acidobacteriota;Vicinamibacteria;Vicinamibacterales;Vicinamibacteraceae;Luteitalea;	94.7	16.5	57	57	54	3	0	454953	379771
	SILVA (only NR);Bacteria;Acidobacteriota;Vicinamibacteria;Vicinamibacterales;Vicinamibacteraceae;Vicinamibacter;	87.5	16.5	24	24	21	3	0	454986	379804
	SILVA (only NR);Bacteria;Acidobacteriota;c5LKS83;	81.8	16.5	11	11	9	2	0	454999	379816
	SILVA (only NR);Bacteria;Acidobacteriota;c5LKS83;Incertae Sedis;	81.8	16.5	11	11	9	2	0	454999	379816
	SILVA (only NR);Bacteria;Acidobacteriota;c5LKS83;Incertae Sedis;Incertae Sedis;	81.8	16.5	11	11	9	2	0	454999	379816
	SILVA (only NR);Bacteria;Acidobacteriota;c5LKS83;Incertae Sedis;Incertae Sedis;Incertae Sedis;	81.8	16.5	11	11	9	2	0	454999	379816
	SILVA (only NR);Bacteria;Acidobacteriota;d142;	100	16.5	17	17	17	0	0	454993	379808
	SILVA (only NR);Bacteria;Acidobacteriota;d142;Incertae Sedis;	100	16.5	17	17	17	0	0	454993	379808
	SILVA (only NR);Bacteria;Acidobacteriota;d142;Incertae Sedis;Incertae Sedis;	100	16.5	17	17	17	0	0	454993	379808
	SILVA (only NR);Bacteria;Acidobacteriota;d142;Incertae Sedis;Incertae Sedis;Incertae Sedis;	100	16.5	17	17	17	0	0	454993	379808
	SILVA (only NR);Bacteria;Actinomycetota;	96	17.6	36941	36941	35459	1482	0	418069	344366
	SILVA (only NR);Bacteria;Actinomycetota;Acidimicrobiia;	96	16.6	2771	2771	2659	112	0	452239	377166
	SILVA (only NR);Bacteria;Actinomycetota;Acidimicrobiia;Acidimicrobiales;	96.9	16.5	607	607	588	19	0	454403	379237
	SILVA (only NR);Bacteria;Actinomycetota;Acidimicrobiia;Acidimicrobiales;Acidimicrobiaceae;	96.9	16.5	607	607	588	19	0	454403	379237
	SILVA (only NR);Bacteria;Actinomycetota;Acidimicrobiia;Acidimicrobiales;Acidimicrobiaceae;Acidiferrimicrobium;	98.1	16.5	321	321	315	6	0	454689	379510
	SILVA (only NR);Bacteria;Actinomycetota;Acidimicrobiia;Acidimicrobiales;Acidimicrobiaceae;Acidimicrobium;	100	16.5	9	9	9	0	0	455001	379816
	SILVA (only NR);Bacteria;Actinomycetota;Acidimicrobiia;Acidimicrobiales;Acidimicrobiaceae;Aciditerrimonas;	100	16.5	4	4	4	0	0	455006	379821
	SILVA (only NR);Bacteria;Actinomycetota;Acidimicrobiia;Acidimicrobiales;Acidimicrobiaceae;Acidithrix;	100	16.5	13	13	13	0	0	454997	379812
	SILVA (only NR);Bacteria;Actinomycetota;Acidimicrobiia;Acidimicrobiales;Acidimicrobiaceae;Ferrimicrobium;	100	16.5	9	9	9	0	0	455001	379816
	SILVA (only NR);Bacteria;Actinomycetota;Acidimicrobiia;Acidimicrobiales;Acidimicrobiaceae;Ferrithrix;	93.8	16.5	16	16	15	1	0	454994	379810
	SILVA (only NR);Bacteria;Actinomycetota;Acidimicrobiia;Acidimicrobiales;Acidimicrobiaceae;Incertae Sedis;	94.9	16.5	235	235	223	12	0	454775	379602
	SILVA (only NR);Bacteria;Actinomycetota;Acidimicrobiia;Actinomarinales;	94.1	16.5	666	666	627	39	0	454344	379198
	SILVA (only NR);Bacteria;Actinomycetota;Acidimicrobiia;Actinomarinales;Actinomarinaceae;	91	16.5	178	178	162	16	0	454832	379663
	SILVA (only NR);Bacteria;Actinomycetota;Acidimicrobiia;Actinomarinales;Actinomarinaceae;Candidatus Actinomarina;	91	16.5	178	178	162	16	0	454832	379663
	SILVA (only NR);Bacteria;Actinomycetota;Acidimicrobiia;Actinomarinales;Incertae Sedis;	95.3	16.5	488	488	465	23	0	454522	379360
	SILVA (only NR);Bacteria;Actinomycetota;Acidimicrobiia;Actinomarinales;Incertae Sedis;Incertae Sedis;	95.3	16.5	488	488	465	23	0	454522	379360
	SILVA (only NR);Bacteria;Actinomycetota;Acidimicrobiia;Incertae Sedis;	100	16.5	2	2	2	0	0	455008	379823
	SILVA (only NR);Bacteria;Actinomycetota;Acidimicrobiia;Incertae Sedis;Incertae Sedis;	100	16.5	2	2	2	0	0	455008	379823
	SILVA (only NR);Bacteria;Actinomycetota;Acidimicrobiia;Incertae Sedis;Incertae Sedis;Incertae Sedis;	100	16.5	2	2	2	0	0	455008	379823
	SILVA (only NR);Bacteria;Actinomycetota;Acidimicrobiia;Microtrichales;	96.4	16.6	1496	1496	1442	54	0	453514	378383
	SILVA (only NR);Bacteria;Actinomycetota;Acidimicrobiia;Microtrichales;Iamiaceae;	96.5	16.5	144	144	139	5	0	454866	379686
	SILVA (only NR);Bacteria;Actinomycetota;Acidimicrobiia;Microtrichales;Iamiaceae;Aquihabitans;	97	16.5	67	67	65	2	0	454943	379760
	SILVA (only NR);Bacteria;Actinomycetota;Acidimicrobiia;Microtrichales;Iamiaceae;Iamia;	96.1	16.5	77	77	74	3	0	454933	379751
	SILVA (only NR);Bacteria;Actinomycetota;Acidimicrobiia;Microtrichales;Ilumatobacteraceae;	96.3	16.5	546	546	526	20	0	454464	379299
	SILVA (only NR);Bacteria;Actinomycetota;Acidimicrobiia;Microtrichales;Ilumatobacteraceae;CL500-29 marine group;	97.7	16.5	256	256	250	6	0	454754	379575
	SILVA (only NR);Bacteria;Actinomycetota;Acidimicrobiia;Microtrichales;Ilumatobacteraceae;Desertimonas;	90.2	16.5	61	61	55	6	0	454949	379770
	SILVA (only NR);Bacteria;Actinomycetota;Acidimicrobiia;Microtrichales;Ilumatobacteraceae;Ilumatobacter;	95.8	16.5	96	96	92	4	0	454914	379733
	SILVA (only NR);Bacteria;Actinomycetota;Acidimicrobiia;Microtrichales;Ilumatobacteraceae;Incertae Sedis;	97	16.5	133	133	129	4	0	454877	379696
	SILVA (only NR);Bacteria;Actinomycetota;Acidimicrobiia;Microtrichales;Incertae Sedis;	96.1	16.5	285	285	274	11	0	454725	379551
	SILVA (only NR);Bacteria;Actinomycetota;Acidimicrobiia;Microtrichales;Incertae Sedis;Incertae Sedis;	96.1	16.5	285	285	274	11	0	454725	379551
	SILVA (only NR);Bacteria;Actinomycetota;Acidimicrobiia;Microtrichales;Microtrichaceae;	96.5	16.5	521	521	503	18	0	454489	379322
	SILVA (only NR);Bacteria;Actinomycetota;Acidimicrobiia;Microtrichales;Microtrichaceae;Candidatus Microthrix;	100	16.5	35	35	35	0	0	454975	379790
	SILVA (only NR);Bacteria;Actinomycetota;Acidimicrobiia;Microtrichales;Microtrichaceae;IMCC26207;	100	16.5	44	44	44	0	0	454966	379781
	SILVA (only NR);Bacteria;Actinomycetota;Acidimicrobiia;Microtrichales;Microtrichaceae;Incertae Sedis;	95.6	16.5	135	135	129	6	0	454875	379696
	SILVA (only NR);Bacteria;Actinomycetota;Acidimicrobiia;Microtrichales;Microtrichaceae;Sva0996 marine group;	96.1	16.5	307	307	295	12	0	454703	379530
	SILVA (only NR);Bacteria;Actinomycetota;Actinobacteria;	96	17.4	30682	30682	29450	1232	0	424328	350375
	SILVA (only NR);Bacteria;Actinomycetota;Actinobacteria;0319-7L14;	91.4	16.5	35	35	32	3	0	454975	379793
	SILVA (only NR);Bacteria;Actinomycetota;Actinobacteria;0319-7L14;Incertae Sedis;	91.4	16.5	35	35	32	3	0	454975	379793
	SILVA (only NR);Bacteria;Actinomycetota;Actinobacteria;0319-7L14;Incertae Sedis;Incertae Sedis;	91.4	16.5	35	35	32	3	0	454975	379793
	SILVA (only NR);Bacteria;Actinomycetota;Actinobacteria;Actinomycetales;	98.5	16.6	942	942	928	14	0	454068	378897
	SILVA (only NR);Bacteria;Actinomycetota;Actinobacteria;Actinomycetales;Actinomycetaceae;	98.5	16.6	918	918	904	14	0	454092	378921
	SILVA (only NR);Bacteria;Actinomycetota;Actinobacteria;Actinomycetales;Actinomycetaceae;Actinobaculum;	100	16.5	2	2	2	0	0	455008	379823
	SILVA (only NR);Bacteria;Actinomycetota;Actinobacteria;Actinomycetales;Actinomycetaceae;Actinomyces;	98.3	16.5	516	516	507	9	0	454494	379318
	SILVA (only NR);Bacteria;Actinomycetota;Actinobacteria;Actinomycetales;Actinomycetaceae;Actinotignum;	100	16.5	16	16	16	0	0	454994	379809
	SILVA (only NR);Bacteria;Actinomycetota;Actinobacteria;Actinomycetales;Actinomycetaceae;Arcanobacterium;	100	16.5	30	30	30	0	0	454980	379795
	SILVA (only NR);Bacteria;Actinomycetota;Actinobacteria;Actinomycetales;Actinomycetaceae;Boudabousia;	100	16.5	5	5	5	0	0	455005	379820
	SILVA (only NR);Bacteria;Actinomycetota;Actinobacteria;Actinomycetales;Actinomycetaceae;Bowdeniella;	80	16.5	5	5	4	1	0	455005	379821
	SILVA (only NR);Bacteria;Actinomycetota;Actinobacteria;Actinomycetales;Actinomycetaceae;Buchananella;	100	16.5	3	3	3	0	0	455007	379822
	SILVA (only NR);Bacteria;Actinomycetota;Actinobacteria;Actinomycetales;Actinomycetaceae;F0332;	100	16.5	49	49	49	0	0	454961	379776
	SILVA (only NR);Bacteria;Actinomycetota;Actinobacteria;Actinomycetales;Actinomycetaceae;Flaviflexus;	100	16.5	13	13	13	0	0	454997	379812
	SILVA (only NR);Bacteria;Actinomycetota;Actinobacteria;Actinomycetales;Actinomycetaceae;Gleimia;	100	16.5	14	14	14	0	0	454996	379811
	SILVA (only NR);Bacteria;Actinomycetota;Actinobacteria;Actinomycetales;Actinomycetaceae;Incertae Sedis;	100	16.5	16	16	16	0	0	454994	379809
	SILVA (only NR);Bacteria;Actinomycetota;Actinobacteria;Actinomycetales;Actinomycetaceae;Mobiluncus;	100	16.5	34	34	34	0	0	454976	379791
	SILVA (only NR);Bacteria;Actinomycetota;Actinobacteria;Actinomycetales;Actinomycetaceae;Pauljensenia;	100	16.5	1	1	1	0	0	455009	379824
	SILVA (only NR);Bacteria;Actinomycetota;Actinobacteria;Actinomycetales;Actinomycetaceae;Schaalia;	97.9	16.5	141	141	138	3	0	454869	379687
	SILVA (only NR);Bacteria;Actinomycetota;Actinobacteria;Actinomycetales;Actinomycetaceae;Trueperella;	96.7	16.5	30	30	29	1	0	454980	379796
	SILVA (only NR);Bacteria;Actinomycetota;Actinobacteria;Actinomycetales;Actinomycetaceae;Varibaculum;	100	16.5	37	37	37	0	0	454973	379788
	SILVA (only NR);Bacteria;Actinomycetota;Actinobacteria;Actinomycetales;Actinomycetaceae;Winkia;	100	16.5	6	6	6	0	0	455004	379819
	SILVA (only NR);Bacteria;Actinomycetota;Actinobacteria;Actinomycetales;Actinomycetales Incertae Sedis;	100	16.5	23	23	23	0	0	454987	379802
	SILVA (only NR);Bacteria;Actinomycetota;Actinobacteria;Actinomycetales;Actinomycetales Incertae Sedis;Candidatus Ancillula;	100	16.5	23	23	23	0	0	454987	379802
	SILVA (only NR);Bacteria;Actinomycetota;Actinobacteria;Actinomycetales;Incertae Sedis;	100	16.5	1	1	1	0	0	455009	379824
	SILVA (only NR);Bacteria;Actinomycetota;Actinobacteria;Actinomycetales;Incertae Sedis;Incertae Sedis;	100	16.5	1	1	1	0	0	455009	379824
	SILVA (only NR);Bacteria;Actinomycetota;Actinobacteria;Bifidobacteriales;	95.6	16.5	505	505	483	22	0	454505	379342
	SILVA (only NR);Bacteria;Actinomycetota;Actinobacteria;Bifidobacteriales;Bifidobacteriaceae;	95.6	16.5	505	505	483	22	0	454505	379342
	SILVA (only NR);Bacteria;Actinomycetota;Actinobacteria;Bifidobacteriales;Bifidobacteriaceae;Aeriscardovia;	100	16.5	5	5	5	0	0	455005	379820
	SILVA (only NR);Bacteria;Actinomycetota;Actinobacteria;Bifidobacteriales;Bifidobacteriaceae;Alloscardovia;	100	16.5	16	16	16	0	0	454994	379809
	SILVA (only NR);Bacteria;Actinomycetota;Actinobacteria;Bifidobacteriales;Bifidobacteriaceae;Bifidobacterium;	95.1	16.5	449	449	427	22	0	454561	379398
	SILVA (only NR);Bacteria;Actinomycetota;Actinobacteria;Bifidobacteriales;Bifidobacteriaceae;Bombiscardovia;	100	16.5	3	3	3	0	0	455007	379822
	SILVA (only NR);Bacteria;Actinomycetota;Actinobacteria;Bifidobacteriales;Bifidobacteriaceae;Galliscardovia;	100	16.5	1	1	1	0	0	455009	379824
	SILVA (only NR);Bacteria;Actinomycetota;Actinobacteria;Bifidobacteriales;Bifidobacteriaceae;Gardnerella;	100	16.5	15	15	15	0	0	454995	379810
	SILVA (only NR);Bacteria;Actinomycetota;Actinobacteria;Bifidobacteriales;Bifidobacteriaceae;Incertae Sedis;	100	16.5	3	3	3	0	0	455007	379822
	SILVA (only NR);Bacteria;Actinomycetota;Actinobacteria;Bifidobacteriales;Bifidobacteriaceae;Neoscardovia;	100	16.5	1	1	1	0	0	455009	379824
	SILVA (only NR);Bacteria;Actinomycetota;Actinobacteria;Bifidobacteriales;Bifidobacteriaceae;Parascardovia;	100	16.5	4	4	4	0	0	455006	379821
	SILVA (only NR);Bacteria;Actinomycetota;Actinobacteria;Bifidobacteriales;Bifidobacteriaceae;Pseudoscardovia;	100	16.5	3	3	3	0	0	455007	379822
	SILVA (only NR);Bacteria;Actinomycetota;Actinobacteria;Bifidobacteriales;Bifidobacteriaceae;Scardovia;	100	16.5	5	5	5	0	0	455005	379820
	SILVA (only NR);Bacteria;Actinomycetota;Actinobacteria;Catenulisporales;	100	16.5	36	36	36	0	0	454974	379789
	SILVA (only NR);Bacteria;Actinomycetota;Actinobacteria;Catenulisporales;Actinospicaceae;	100	16.5	26	26	26	0	0	454984	379799
	SILVA (only NR);Bacteria;Actinomycetota;Actinobacteria;Catenulisporales;Actinospicaceae;Actinocrinis;	100	16.5	5	5	5	0	0	455005	379820
	SILVA (only NR);Bacteria;Actinomycetota;Actinobacteria;Catenulisporales;Actinospicaceae;Actinospica;	100	16.5	16	16	16	0	0	454994	379809
	SILVA (only NR);Bacteria;Actinomycetota;Actinobacteria;Catenulisporales;Actinospicaceae;Incertae Sedis;	100	16.5	5	5	5	0	0	455005	379820
	SILVA (only NR);Bacteria;Actinomycetota;Actinobacteria;Catenulisporales;Catenulisporaceae;	100	16.5	10	10	10	0	0	455000	379815
	SILVA (only NR);Bacteria;Actinomycetota;Actinobacteria;Catenulisporales;Catenulisporaceae;Catenulispora;	100	16.5	10	10	10	0	0	455000	379815
	SILVA (only NR);Bacteria;Actinomycetota;Actinobacteria;Elev-16S-976;	100	16.5	4	4	4	0	0	455006	379821
	SILVA (only NR);Bacteria;Actinomycetota;Actinobacteria;Elev-16S-976;Incertae Sedis;	100	16.5	4	4	4	0	0	455006	379821
	SILVA (only NR);Bacteria;Actinomycetota;Actinobacteria;Elev-16S-976;Incertae Sedis;Incertae Sedis;	100	16.5	4	4	4	0	0	455006	379821
	SILVA (only NR);Bacteria;Actinomycetota;Actinobacteria;Euzebyales;	82.9	16.5	111	111	92	19	0	454899	379733
	SILVA (only NR);Bacteria;Actinomycetota;Actinobacteria;Euzebyales;Euzebyaceae;	82.9	16.5	111	111	92	19	0	454899	379733
	SILVA (only NR);Bacteria;Actinomycetota;Actinobacteria;Euzebyales;Euzebyaceae;Egibacter;	100	16.5	4	4	4	0	0	455006	379821
	SILVA (only NR);Bacteria;Actinomycetota;Actinobacteria;Euzebyales;Euzebyaceae;Euzebya;	100	16.5	8	8	8	0	0	455002	379817
	SILVA (only NR);Bacteria;Actinomycetota;Actinobacteria;Euzebyales;Euzebyaceae;Incertae Sedis;	80.8	16.5	99	99	80	19	0	454911	379745
	SILVA (only NR);Bacteria;Actinomycetota;Actinobacteria;FFCH16263;	100	16.5	3	3	3	0	0	455007	379822
	SILVA (only NR);Bacteria;Actinomycetota;Actinobacteria;FFCH16263;Incertae Sedis;	100	16.5	3	3	3	0	0	455007	379822
	SILVA (only NR);Bacteria;Actinomycetota;Actinobacteria;FFCH16263;Incertae Sedis;Incertae Sedis;	100	16.5	3	3	3	0	0	455007	379822
	SILVA (only NR);Bacteria;Actinomycetota;Actinobacteria;Frankiales;	97.2	16.6	1118	1118	1087	31	0	453892	378738
	SILVA (only NR);Bacteria;Actinomycetota;Actinobacteria;Frankiales;Acidothermaceae;	100	16.5	97	97	97	0	0	454913	379728
	SILVA (only NR);Bacteria;Actinomycetota;Actinobacteria;Frankiales;Acidothermaceae;Acidothermus;	100	16.5	97	97	97	0	0	454913	379728
	SILVA (only NR);Bacteria;Actinomycetota;Actinobacteria;Frankiales;Cryptosporangiaceae;	100	16.5	17	17	17	0	0	454993	379808
	SILVA (only NR);Bacteria;Actinomycetota;Actinobacteria;Frankiales;Cryptosporangiaceae;Cryptosporangium;	100	16.5	15	15	15	0	0	454995	379810
	SILVA (only NR);Bacteria;Actinomycetota;Actinobacteria;Frankiales;Cryptosporangiaceae;Fodinicola;	100	16.5	2	2	2	0	0	455008	379823
	SILVA (only NR);Bacteria;Actinomycetota;Actinobacteria;Frankiales;Frankiaceae;	97.1	16.5	140	140	136	4	0	454870	379689
	SILVA (only NR);Bacteria;Actinomycetota;Actinobacteria;Frankiales;Frankiaceae;Frankia;	97.8	16.5	46	46	45	1	0	454964	379780
	SILVA (only NR);Bacteria;Actinomycetota;Actinobacteria;Frankiales;Frankiaceae;Jatrophihabitans;	96.8	16.5	94	94	91	3	0	454916	379734
	SILVA (only NR);Bacteria;Actinomycetota;Actinobacteria;Frankiales;Geodermatophilaceae;	95	16.5	239	239	227	12	0	454771	379598
	SILVA (only NR);Bacteria;Actinomycetota;Actinobacteria;Frankiales;Geodermatophilaceae;Antricoccus;	100	16.5	3	3	3	0	0	455007	379822
	SILVA (only NR);Bacteria;Actinomycetota;Actinobacteria;Frankiales;Geodermatophilaceae;Blastococcus;	93.2	16.5	103	103	96	7	0	454907	379729
	SILVA (only NR);Bacteria;Actinomycetota;Actinobacteria;Frankiales;Geodermatophilaceae;Cumulibacter;	100	16.5	8	8	8	0	0	455002	379817
	SILVA (only NR);Bacteria;Actinomycetota;Actinobacteria;Frankiales;Geodermatophilaceae;Epidermidibacterium;	100	16.5	1	1	1	0	0	455009	379824
	SILVA (only NR);Bacteria;Actinomycetota;Actinobacteria;Frankiales;Geodermatophilaceae;Geodermatophilus;	92.2	16.5	64	64	59	5	0	454946	379766
	SILVA (only NR);Bacteria;Actinomycetota;Actinobacteria;Frankiales;Geodermatophilaceae;Incertae Sedis;	100	16.5	2	2	2	0	0	455008	379823
	SILVA (only NR);Bacteria;Actinomycetota;Actinobacteria;Frankiales;Geodermatophilaceae;Klenkia;	100	16.5	14	14	14	0	0	454996	379811
	SILVA (only NR);Bacteria;Actinomycetota;Actinobacteria;Frankiales;Geodermatophilaceae;Modestobacter;	100	16.5	44	44	44	0	0	454966	379781
	SILVA (only NR);Bacteria;Actinomycetota;Actinobacteria;Frankiales;Incertae Sedis;	97.5	16.5	121	121	118	3	0	454889	379707
	SILVA (only NR);Bacteria;Actinomycetota;Actinobacteria;Frankiales;Incertae Sedis;Incertae Sedis;	97.5	16.5	121	121	118	3	0	454889	379707
	SILVA (only NR);Bacteria;Actinomycetota;Actinobacteria;Frankiales;Nakamurellaceae;	97.6	16.5	84	84	82	2	0	454926	379743
	SILVA (only NR);Bacteria;Actinomycetota;Actinobacteria;Frankiales;Nakamurellaceae;Nakamurella;	97.4	16.5	76	76	74	2	0	454934	379751
	SILVA (only NR);Bacteria;Actinomycetota;Actinobacteria;Frankiales;Nakamurellaceae;Vallicoccus;	100	16.5	8	8	8	0	0	455002	379817
	SILVA (only NR);Bacteria;Actinomycetota;Actinobacteria;Frankiales;Sporichthyaceae;	97.6	16.5	420	420	410	10	0	454590	379415
	SILVA (only NR);Bacteria;Actinomycetota;Actinobacteria;Frankiales;Sporichthyaceae;Candidatus Planktophila;	100	16.5	21	21	21	0	0	454989	379804
	SILVA (only NR);Bacteria;Actinomycetota;Actinobacteria;Frankiales;Sporichthyaceae;Incertae Sedis;	98	16.5	49	49	48	1	0	454961	379777
	SILVA (only NR);Bacteria;Actinomycetota;Actinobacteria;Frankiales;Sporichthyaceae;Longivirga;	100	16.5	8	8	8	0	0	455002	379817
	SILVA (only NR);Bacteria;Actinomycetota;Actinobacteria;Frankiales;Sporichthyaceae;Sporichthya;	100	16.5	13	13	13	0	0	454997	379812
	SILVA (only NR);Bacteria;Actinomycetota;Actinobacteria;Frankiales;Sporichthyaceae;hgcI clade;	97.3	16.5	329	329	320	9	0	454681	379505
	SILVA (only NR);Bacteria;Actinomycetota;Actinobacteria;Glycomycetales;	96.4	16.5	83	83	80	3	0	454927	379745
	SILVA (only NR);Bacteria;Actinomycetota;Actinobacteria;Glycomycetales;Glycomycetaceae;	96.4	16.5	83	83	80	3	0	454927	379745
	SILVA (only NR);Bacteria;Actinomycetota;Actinobacteria;Glycomycetales;Glycomycetaceae;Glycomyces;	97.2	16.5	71	71	69	2	0	454939	379756
	SILVA (only NR);Bacteria;Actinomycetota;Actinobacteria;Glycomycetales;Glycomycetaceae;Haloglycomyces;	100	16.5	1	1	1	0	0	455009	379824
	SILVA (only NR);Bacteria;Actinomycetota;Actinobacteria;Glycomycetales;Glycomycetaceae;Incertae Sedis;	85.7	16.5	7	7	6	1	0	455003	379819
	SILVA (only NR);Bacteria;Actinomycetota;Actinobacteria;Glycomycetales;Glycomycetaceae;Natronoglycomyces;	100	16.5	1	1	1	0	0	455009	379824
	SILVA (only NR);Bacteria;Actinomycetota;Actinobacteria;Glycomycetales;Glycomycetaceae;Salilacibacter;	100	16.5	2	2	2	0	0	455008	379823
	SILVA (only NR);Bacteria;Actinomycetota;Actinobacteria;Glycomycetales;Glycomycetaceae;Salininema;	100	16.5	1	1	1	0	0	455009	379824
	SILVA (only NR);Bacteria;Actinomycetota;Actinobacteria;Incertae Sedis;	100	16.5	16	16	16	0	0	454994	379809
	SILVA (only NR);Bacteria;Actinomycetota;Actinobacteria;Incertae Sedis;Incertae Sedis;	100	16.5	16	16	16	0	0	454994	379809
	SILVA (only NR);Bacteria;Actinomycetota;Actinobacteria;Incertae Sedis;Incertae Sedis;Incertae Sedis;	100	16.5	16	16	16	0	0	454994	379809
	SILVA (only NR);Bacteria;Actinomycetota;Actinobacteria;KIST-JJY010;	100	16.5	5	5	5	0	0	455005	379820
	SILVA (only NR);Bacteria;Actinomycetota;Actinobacteria;KIST-JJY010;Incertae Sedis;	100	16.5	5	5	5	0	0	455005	379820
	SILVA (only NR);Bacteria;Actinomycetota;Actinobacteria;KIST-JJY010;Incertae Sedis;Incertae Sedis;	100	16.5	5	5	5	0	0	455005	379820
	SILVA (only NR);Bacteria;Actinomycetota;Actinobacteria;Kineosporiales;	99.3	16.5	140	140	139	1	0	454870	379686
	SILVA (only NR);Bacteria;Actinomycetota;Actinobacteria;Kineosporiales;Kineosporiaceae;	99.3	16.5	140	140	139	1	0	454870	379686
	SILVA (only NR);Bacteria;Actinomycetota;Actinobacteria;Kineosporiales;Kineosporiaceae;Angustibacter;	100	16.5	16	16	16	0	0	454994	379809
	SILVA (only NR);Bacteria;Actinomycetota;Actinobacteria;Kineosporiales;Kineosporiaceae;Incertae Sedis;	100	16.5	12	12	12	0	0	454998	379813
	SILVA (only NR);Bacteria;Actinomycetota;Actinobacteria;Kineosporiales;Kineosporiaceae;Kineococcus;	100	16.5	41	41	41	0	0	454969	379784
	SILVA (only NR);Bacteria;Actinomycetota;Actinobacteria;Kineosporiales;Kineosporiaceae;Kineosporia;	100	16.5	29	29	29	0	0	454981	379796
	SILVA (only NR);Bacteria;Actinomycetota;Actinobacteria;Kineosporiales;Kineosporiaceae;Pseudokineococcus;	100	16.5	5	5	5	0	0	455005	379820
	SILVA (only NR);Bacteria;Actinomycetota;Actinobacteria;Kineosporiales;Kineosporiaceae;Quadrisphaera;	100	16.5	20	20	20	0	0	454990	379805
	SILVA (only NR);Bacteria;Actinomycetota;Actinobacteria;Kineosporiales;Kineosporiaceae;Thalassiella;	94.1	16.5	17	17	16	1	0	454993	379809
	SILVA (only NR);Bacteria;Actinomycetota;Actinobacteria;Kitasatosporales;	96.5	16.7	6216	6216	5998	218	0	448794	373827
	SILVA (only NR);Bacteria;Actinomycetota;Actinobacteria;Kitasatosporales;Streptomycetaceae;	96.5	16.7	6216	6216	5998	218	0	448794	373827
	SILVA (only NR);Bacteria;Actinomycetota;Actinobacteria;Kitasatosporales;Streptomycetaceae;Allostreptomyces;	100	16.5	3	3	3	0	0	455007	379822
	SILVA (only NR);Bacteria;Actinomycetota;Actinobacteria;Kitasatosporales;Streptomycetaceae;E1B-B3-114;	100	16.5	2	2	2	0	0	455008	379823
	SILVA (only NR);Bacteria;Actinomycetota;Actinobacteria;Kitasatosporales;Streptomycetaceae;Embleya;	100	16.5	8	8	8	0	0	455002	379817
	SILVA (only NR);Bacteria;Actinomycetota;Actinobacteria;Kitasatosporales;Streptomycetaceae;Kitasatospora;	97	16.5	168	168	163	5	0	454842	379662
	SILVA (only NR);Bacteria;Actinomycetota;Actinobacteria;Kitasatosporales;Streptomycetaceae;Peterkaempfera;	100	16.5	11	11	11	0	0	454999	379814
	SILVA (only NR);Bacteria;Actinomycetota;Actinobacteria;Kitasatosporales;Streptomycetaceae;Streptacidiphilus;	100	16.5	31	31	31	0	0	454979	379794
	SILVA (only NR);Bacteria;Actinomycetota;Actinobacteria;Kitasatosporales;Streptomycetaceae;Streptantibioticus;	100	16.5	2	2	2	0	0	455008	379823
	SILVA (only NR);Bacteria;Actinomycetota;Actinobacteria;Kitasatosporales;Streptomycetaceae;Streptomyces;	96.5	16.7	5969	5969	5758	211	0	449041	374067
	SILVA (only NR);Bacteria;Actinomycetota;Actinobacteria;Kitasatosporales;Streptomycetaceae;Wenjunlia;	80	16.5	10	10	8	2	0	455000	379817
	SILVA (only NR);Bacteria;Actinomycetota;Actinobacteria;Kitasatosporales;Streptomycetaceae;Yinghuangia;	100	16.5	12	12	12	0	0	454998	379813
	SILVA (only NR);Bacteria;Actinomycetota;Actinobacteria;Micrococcales;	96	16.7	7474	7474	7174	300	0	447536	372651
	SILVA (only NR);Bacteria;Actinomycetota;Actinobacteria;Micrococcales;AKAU3644;	100	16.5	4	4	4	0	0	455006	379821
	SILVA (only NR);Bacteria;Actinomycetota;Actinobacteria;Micrococcales;AKAU3644;Incertae Sedis;	100	16.5	4	4	4	0	0	455006	379821
	SILVA (only NR);Bacteria;Actinomycetota;Actinobacteria;Micrococcales;Beutenbergiaceae;	100	16.5	14	14	14	0	0	454996	379811
	SILVA (only NR);Bacteria;Actinomycetota;Actinobacteria;Micrococcales;Beutenbergiaceae;Beutenbergia;	100	16.5	2	2	2	0	0	455008	379823
	SILVA (only NR);Bacteria;Actinomycetota;Actinobacteria;Micrococcales;Beutenbergiaceae;Incertae Sedis;	100	16.5	1	1	1	0	0	455009	379824
	SILVA (only NR);Bacteria;Actinomycetota;Actinobacteria;Micrococcales;Beutenbergiaceae;Litorihabitans;	100	16.5	1	1	1	0	0	455009	379824
	SILVA (only NR);Bacteria;Actinomycetota;Actinobacteria;Micrococcales;Beutenbergiaceae;Miniimonas;	100	16.5	2	2	2	0	0	455008	379823
	SILVA (only NR);Bacteria;Actinomycetota;Actinobacteria;Micrococcales;Beutenbergiaceae;Salana;	100	16.5	5	5	5	0	0	455005	379820
	SILVA (only NR);Bacteria;Actinomycetota;Actinobacteria;Micrococcales;Beutenbergiaceae;Serinibacter;	100	16.5	3	3	3	0	0	455007	379822
	SILVA (only NR);Bacteria;Actinomycetota;Actinobacteria;Micrococcales;Bogoriellaceae;	96.4	16.5	56	56	54	2	0	454954	379771
	SILVA (only NR);Bacteria;Actinomycetota;Actinobacteria;Micrococcales;Bogoriellaceae;Bogoriella;	100	16.5	7	7	7	0	0	455003	379818
	SILVA (only NR);Bacteria;Actinomycetota;Actinobacteria;Micrococcales;Bogoriellaceae;Georgenia;	95.9	16.5	49	49	47	2	0	454961	379778
	SILVA (only NR);Bacteria;Actinomycetota;Actinobacteria;Micrococcales;Brevibacteriaceae;	96.5	16.5	258	258	249	9	0	454752	379576
	SILVA (only NR);Bacteria;Actinomycetota;Actinobacteria;Micrococcales;Brevibacteriaceae;Brevibacterium;	96.5	16.5	255	255	246	9	0	454755	379579
	SILVA (only NR);Bacteria;Actinomycetota;Actinobacteria;Micrococcales;Brevibacteriaceae;Sediminivirga;	100	16.5	1	1	1	0	0	455009	379824
	SILVA (only NR);Bacteria;Actinomycetota;Actinobacteria;Micrococcales;Brevibacteriaceae;Spelaeicoccus;	100	16.5	2	2	2	0	0	455008	379823
	SILVA (only NR);Bacteria;Actinomycetota;Actinobacteria;Micrococcales;Cellulomonadaceae;	98.7	16.5	230	230	227	3	0	454780	379598
	SILVA (only NR);Bacteria;Actinomycetota;Actinobacteria;Micrococcales;Cellulomonadaceae;Actinotalea;	100	16.5	26	26	26	0	0	454984	379799
	SILVA (only NR);Bacteria;Actinomycetota;Actinobacteria;Micrococcales;Cellulomonadaceae;Cellulomonas;	98.1	16.5	154	154	151	3	0	454856	379674
	SILVA (only NR);Bacteria;Actinomycetota;Actinobacteria;Micrococcales;Cellulomonadaceae;Incertae Sedis;	100	16.5	1	1	1	0	0	455009	379824
	SILVA (only NR);Bacteria;Actinomycetota;Actinobacteria;Micrococcales;Cellulomonadaceae;Oerskovia;	100	16.5	22	22	22	0	0	454988	379803
	SILVA (only NR);Bacteria;Actinomycetota;Actinobacteria;Micrococcales;Cellulomonadaceae;Paraoerskovia;	100	16.5	9	9	9	0	0	455001	379816
	SILVA (only NR);Bacteria;Actinomycetota;Actinobacteria;Micrococcales;Cellulomonadaceae;Pseudactinotalea;	100	16.5	13	13	13	0	0	454997	379812
	SILVA (only NR);Bacteria;Actinomycetota;Actinobacteria;Micrococcales;Cellulomonadaceae;Sediminihabitans;	100	16.5	1	1	1	0	0	455009	379824
	SILVA (only NR);Bacteria;Actinomycetota;Actinobacteria;Micrococcales;Cellulomonadaceae;Tropheryma;	100	16.5	3	3	3	0	0	455007	379822
	SILVA (only NR);Bacteria;Actinomycetota;Actinobacteria;Micrococcales;Cellulomonadaceae;Tropicihabitans;	100	16.5	1	1	1	0	0	455009	379824
	SILVA (only NR);Bacteria;Actinomycetota;Actinobacteria;Micrococcales;Demequinaceae;	96.8	16.5	62	62	60	2	0	454948	379765
	SILVA (only NR);Bacteria;Actinomycetota;Actinobacteria;Micrococcales;Demequinaceae;Demequina;	96.5	16.5	57	57	55	2	0	454953	379770
	SILVA (only NR);Bacteria;Actinomycetota;Actinobacteria;Micrococcales;Demequinaceae;Incertae Sedis;	100	16.5	5	5	5	0	0	455005	379820
	SILVA (only NR);Bacteria;Actinomycetota;Actinobacteria;Micrococcales;Dermabacteraceae;	96.3	16.5	188	188	181	7	0	454822	379644
	SILVA (only NR);Bacteria;Actinomycetota;Actinobacteria;Micrococcales;Dermabacteraceae;Brachybacterium;	96.6	16.5	148	148	143	5	0	454862	379682
	SILVA (only NR);Bacteria;Actinomycetota;Actinobacteria;Micrococcales;Dermabacteraceae;Dermabacter;	95.2	16.5	21	21	20	1	0	454989	379805
	SILVA (only NR);Bacteria;Actinomycetota;Actinobacteria;Micrococcales;Dermabacteraceae;Devriesea;	100	16.5	2	2	2	0	0	455008	379823
	SILVA (only NR);Bacteria;Actinomycetota;Actinobacteria;Micrococcales;Dermabacteraceae;Helcobacillus;	92.3	16.5	13	13	12	1	0	454997	379813
	SILVA (only NR);Bacteria;Actinomycetota;Actinobacteria;Micrococcales;Dermabacteraceae;Incertae Sedis;	100	16.5	4	4	4	0	0	455006	379821
	SILVA (only NR);Bacteria;Actinomycetota;Actinobacteria;Micrococcales;Dermacoccaceae;	98.6	16.5	70	70	69	1	0	454940	379756
	SILVA (only NR);Bacteria;Actinomycetota;Actinobacteria;Micrococcales;Dermacoccaceae;Allobranchiibius;	100	16.5	3	3	3	0	0	455007	379822
	SILVA (only NR);Bacteria;Actinomycetota;Actinobacteria;Micrococcales;Dermacoccaceae;Barrientosiimonas;	100	16.5	3	3	3	0	0	455007	379822
	SILVA (only NR);Bacteria;Actinomycetota;Actinobacteria;Micrococcales;Dermacoccaceae;Branchiibius;	100	16.5	3	3	3	0	0	455007	379822
	SILVA (only NR);Bacteria;Actinomycetota;Actinobacteria;Micrococcales;Dermacoccaceae;Calidifontibacter;	100	16.5	3	3	3	0	0	455007	379822
	SILVA (only NR);Bacteria;Actinomycetota;Actinobacteria;Micrococcales;Dermacoccaceae;Demetria;	100	16.5	4	4	4	0	0	455006	379821
	SILVA (only NR);Bacteria;Actinomycetota;Actinobacteria;Micrococcales;Dermacoccaceae;Dermacoccus;	95.5	16.5	22	22	21	1	0	454988	379804
	SILVA (only NR);Bacteria;Actinomycetota;Actinobacteria;Micrococcales;Dermacoccaceae;Flexivirga;	100	16.5	12	12	12	0	0	454998	379813
	SILVA (only NR);Bacteria;Actinomycetota;Actinobacteria;Micrococcales;Dermacoccaceae;Incertae Sedis;	100	16.5	1	1	1	0	0	455009	379824
	SILVA (only NR);Bacteria;Actinomycetota;Actinobacteria;Micrococcales;Dermacoccaceae;Kytococcus;	100	16.5	12	12	12	0	0	454998	379813
	SILVA (only NR);Bacteria;Actinomycetota;Actinobacteria;Micrococcales;Dermacoccaceae;Luteipulveratus;	100	16.5	3	3	3	0	0	455007	379822
	SILVA (only NR);Bacteria;Actinomycetota;Actinobacteria;Micrococcales;Dermacoccaceae;Rudaeicoccus;	100	16.5	1	1	1	0	0	455009	379824
	SILVA (only NR);Bacteria;Actinomycetota;Actinobacteria;Micrococcales;Dermacoccaceae;Yimella;	100	16.5	3	3	3	0	0	455007	379822
	SILVA (only NR);Bacteria;Actinomycetota;Actinobacteria;Micrococcales;Dermatophilaceae;	98.8	16.5	86	86	85	1	0	454924	379740
	SILVA (only NR);Bacteria;Actinomycetota;Actinobacteria;Micrococcales;Dermatophilaceae;Austwickia;	100	16.5	4	4	4	0	0	455006	379821
	SILVA (only NR);Bacteria;Actinomycetota;Actinobacteria;Micrococcales;Dermatophilaceae;Dermatophilus;	100	16.5	6	6	6	0	0	455004	379819
	SILVA (only NR);Bacteria;Actinomycetota;Actinobacteria;Micrococcales;Dermatophilaceae;Incertae Sedis;	100	16.5	60	60	60	0	0	454950	379765
	SILVA (only NR);Bacteria;Actinomycetota;Actinobacteria;Micrococcales;Dermatophilaceae;Kineosphaera;	100	16.5	4	4	4	0	0	455006	379821
	SILVA (only NR);Bacteria;Actinomycetota;Actinobacteria;Micrococcales;Dermatophilaceae;Mobilicoccus;	87.5	16.5	8	8	7	1	0	455002	379818
	SILVA (only NR);Bacteria;Actinomycetota;Actinobacteria;Micrococcales;Dermatophilaceae;Piscicoccus;	100	16.5	2	2	2	0	0	455008	379823
	SILVA (only NR);Bacteria;Actinomycetota;Actinobacteria;Micrococcales;Dermatophilaceae;Tonsilliphilus;	100	16.5	2	2	2	0	0	455008	379823
	SILVA (only NR);Bacteria;Actinomycetota;Actinobacteria;Micrococcales;Incertae Sedis;	100	16.5	13	13	13	0	0	454997	379812
	SILVA (only NR);Bacteria;Actinomycetota;Actinobacteria;Micrococcales;Incertae Sedis;Incertae Sedis;	100	16.5	13	13	13	0	0	454997	379812
	SILVA (only NR);Bacteria;Actinomycetota;Actinobacteria;Micrococcales;Intrasporangiaceae;	97.6	16.5	457	457	446	11	0	454553	379379
	SILVA (only NR);Bacteria;Actinomycetota;Actinobacteria;Micrococcales;Intrasporangiaceae;Aquipuribacter;	100	16.5	9	9	9	0	0	455001	379816
	SILVA (only NR);Bacteria;Actinomycetota;Actinobacteria;Micrococcales;Intrasporangiaceae;Arsenicicoccus;	100	16.5	5	5	5	0	0	455005	379820
	SILVA (only NR);Bacteria;Actinomycetota;Actinobacteria;Micrococcales;Intrasporangiaceae;Fodinibacter;	100	16.5	2	2	2	0	0	455008	379823
	SILVA (only NR);Bacteria;Actinomycetota;Actinobacteria;Micrococcales;Intrasporangiaceae;Humibacillus;	100	16.5	7	7	7	0	0	455003	379818
	SILVA (only NR);Bacteria;Actinomycetota;Actinobacteria;Micrococcales;Intrasporangiaceae;Incertae Sedis;	100	16.5	18	18	18	0	0	454992	379807
	SILVA (only NR);Bacteria;Actinomycetota;Actinobacteria;Micrococcales;Intrasporangiaceae;Intrasporangium;	95.5	16.5	22	22	21	1	0	454988	379804
	SILVA (only NR);Bacteria;Actinomycetota;Actinobacteria;Micrococcales;Intrasporangiaceae;Janibacter;	95.6	16.5	68	68	65	3	0	454942	379760
	SILVA (only NR);Bacteria;Actinomycetota;Actinobacteria;Micrococcales;Intrasporangiaceae;Knoellia;	97.1	16.5	35	35	34	1	0	454975	379791
	SILVA (only NR);Bacteria;Actinomycetota;Actinobacteria;Micrococcales;Intrasporangiaceae;Kribbia;	100	16.5	2	2	2	0	0	455008	379823
	SILVA (only NR);Bacteria;Actinomycetota;Actinobacteria;Micrococcales;Intrasporangiaceae;Lapillicoccus;	100	16.5	19	19	19	0	0	454991	379806
	SILVA (only NR);Bacteria;Actinomycetota;Actinobacteria;Micrococcales;Intrasporangiaceae;Marihabitans;	100	16.5	2	2	2	0	0	455008	379823
	SILVA (only NR);Bacteria;Actinomycetota;Actinobacteria;Micrococcales;Intrasporangiaceae;Ornithinibacter;	90	16.5	10	10	9	1	0	455000	379816
	SILVA (only NR);Bacteria;Actinomycetota;Actinobacteria;Micrococcales;Intrasporangiaceae;Ornithinicoccus;	100	16.5	18	18	18	0	0	454992	379807
	SILVA (only NR);Bacteria;Actinomycetota;Actinobacteria;Micrococcales;Intrasporangiaceae;Ornithinimicrobium;	95.1	16.5	41	41	39	2	0	454969	379786
	SILVA (only NR);Bacteria;Actinomycetota;Actinobacteria;Micrococcales;Intrasporangiaceae;Oryzihumus;	95	16.5	20	20	19	1	0	454990	379806
	SILVA (only NR);Bacteria;Actinomycetota;Actinobacteria;Micrococcales;Intrasporangiaceae;Oryzobacter;	100	16.5	7	7	7	0	0	455003	379818
	SILVA (only NR);Bacteria;Actinomycetota;Actinobacteria;Micrococcales;Intrasporangiaceae;Pedococcus-Phycicoccus;	100	16.5	34	34	34	0	0	454976	379791
	SILVA (only NR);Bacteria;Actinomycetota;Actinobacteria;Micrococcales;Intrasporangiaceae;Serinicoccus;	100	16.5	12	12	12	0	0	454998	379813
	SILVA (only NR);Bacteria;Actinomycetota;Actinobacteria;Micrococcales;Intrasporangiaceae;Terrabacter;	100	16.5	35	35	35	0	0	454975	379790
	SILVA (only NR);Bacteria;Actinomycetota;Actinobacteria;Micrococcales;Intrasporangiaceae;Terracoccus;	100	16.5	1	1	1	0	0	455009	379824
	SILVA (only NR);Bacteria;Actinomycetota;Actinobacteria;Micrococcales;Intrasporangiaceae;Tetrasphaera;	97.8	16.5	90	90	88	2	0	454920	379737
	SILVA (only NR);Bacteria;Actinomycetota;Actinobacteria;Micrococcales;Jonesiaceae;	100	16.5	13	13	13	0	0	454997	379812
	SILVA (only NR);Bacteria;Actinomycetota;Actinobacteria;Micrococcales;Jonesiaceae;Jonesia;	100	16.5	13	13	13	0	0	454997	379812
	SILVA (only NR);Bacteria;Actinomycetota;Actinobacteria;Micrococcales;Microbacteriaceae;	96.7	16.6	2679	2679	2590	89	0	452331	377235
	SILVA (only NR);Bacteria;Actinomycetota;Actinobacteria;Micrococcales;Microbacteriaceae;Agreia;	100	16.5	5	5	5	0	0	455005	379820
	SILVA (only NR);Bacteria;Actinomycetota;Actinobacteria;Micrococcales;Microbacteriaceae;Agrococcus;	96.2	16.5	78	78	75	3	0	454932	379750
	SILVA (only NR);Bacteria;Actinomycetota;Actinobacteria;Micrococcales;Microbacteriaceae;Agromyces;	96	16.5	177	177	170	7	0	454833	379655
	SILVA (only NR);Bacteria;Actinomycetota;Actinobacteria;Micrococcales;Microbacteriaceae;Allohumibacter;	100	16.5	1	1	1	0	0	455009	379824
	SILVA (only NR);Bacteria;Actinomycetota;Actinobacteria;Micrococcales;Microbacteriaceae;Alpinimonas;	100	16.5	1	1	1	0	0	455009	379824
	SILVA (only NR);Bacteria;Actinomycetota;Actinobacteria;Micrococcales;Microbacteriaceae;Amnibacterium;	100	16.5	15	15	15	0	0	454995	379810
	SILVA (only NR);Bacteria;Actinomycetota;Actinobacteria;Micrococcales;Microbacteriaceae;Aurantimicrobium;	100	16.5	19	19	19	0	0	454991	379806
	SILVA (only NR);Bacteria;Actinomycetota;Actinobacteria;Micrococcales;Microbacteriaceae;Candidatus Aquiluna;	92	16.5	50	50	46	4	0	454960	379779
	SILVA (only NR);Bacteria;Actinomycetota;Actinobacteria;Micrococcales;Microbacteriaceae;Candidatus Flaviluna;	100	16.5	3	3	3	0	0	455007	379822
	SILVA (only NR);Bacteria;Actinomycetota;Actinobacteria;Micrococcales;Microbacteriaceae;Candidatus Limnoluna;	100	16.5	11	11	11	0	0	454999	379814
	SILVA (only NR);Bacteria;Actinomycetota;Actinobacteria;Micrococcales;Microbacteriaceae;Candidatus Planktoluna;	88.2	16.5	17	17	15	2	0	454993	379810
	SILVA (only NR);Bacteria;Actinomycetota;Actinobacteria;Micrococcales;Microbacteriaceae;Canibacter;	100	16.5	13	13	13	0	0	454997	379812
	SILVA (only NR);Bacteria;Actinomycetota;Actinobacteria;Micrococcales;Microbacteriaceae;Chryseoglobus;	100	16.5	11	11	11	0	0	454999	379814
	SILVA (only NR);Bacteria;Actinomycetota;Actinobacteria;Micrococcales;Microbacteriaceae;Clavibacter;	100	16.5	46	46	46	0	0	454964	379779
	SILVA (only NR);Bacteria;Actinomycetota;Actinobacteria;Micrococcales;Microbacteriaceae;Cnuibacter;	100	16.5	4	4	4	0	0	455006	379821
	SILVA (only NR);Bacteria;Actinomycetota;Actinobacteria;Micrococcales;Microbacteriaceae;Compostimonas;	100	16.5	1	1	1	0	0	455009	379824
	SILVA (only NR);Bacteria;Actinomycetota;Actinobacteria;Micrococcales;Microbacteriaceae;Conyzicola;	100	16.5	11	11	11	0	0	454999	379814
	SILVA (only NR);Bacteria;Actinomycetota;Actinobacteria;Micrococcales;Microbacteriaceae;Cryobacterium;	98.2	16.5	57	57	56	1	0	454953	379769
	SILVA (only NR);Bacteria;Actinomycetota;Actinobacteria;Micrococcales;Microbacteriaceae;Cryocola;	100	16.5	2	2	2	0	0	455008	379823
	SILVA (only NR);Bacteria;Actinomycetota;Actinobacteria;Micrococcales;Microbacteriaceae;Curtobacterium;	97.8	16.5	139	139	136	3	0	454871	379689
	SILVA (only NR);Bacteria;Actinomycetota;Actinobacteria;Micrococcales;Microbacteriaceae;DS001;	100	16.5	2	2	2	0	0	455008	379823
	SILVA (only NR);Bacteria;Actinomycetota;Actinobacteria;Micrococcales;Microbacteriaceae;Diaminobutyricibacter;	100	16.5	1	1	1	0	0	455009	379824
	SILVA (only NR);Bacteria;Actinomycetota;Actinobacteria;Micrococcales;Microbacteriaceae;Diaminobutyricimonas;	100	16.5	7	7	7	0	0	455003	379818
	SILVA (only NR);Bacteria;Actinomycetota;Actinobacteria;Micrococcales;Microbacteriaceae;Frigoribacterium;	100	16.5	27	27	27	0	0	454983	379798
	SILVA (only NR);Bacteria;Actinomycetota;Actinobacteria;Micrococcales;Microbacteriaceae;Frondihabitans;	100	16.5	19	19	19	0	0	454991	379806
	SILVA (only NR);Bacteria;Actinomycetota;Actinobacteria;Micrococcales;Microbacteriaceae;Galbitalea;	100	16.5	23	23	23	0	0	454987	379802
	SILVA (only NR);Bacteria;Actinomycetota;Actinobacteria;Micrococcales;Microbacteriaceae;Glaciibacter;	100	16.5	4	4	4	0	0	455006	379821
	SILVA (only NR);Bacteria;Actinomycetota;Actinobacteria;Micrococcales;Microbacteriaceae;Glaciihabitans;	100	16.5	6	6	6	0	0	455004	379819
	SILVA (only NR);Bacteria;Actinomycetota;Actinobacteria;Micrococcales;Microbacteriaceae;Gryllotalpicola;	100	16.5	17	17	17	0	0	454993	379808
	SILVA (only NR);Bacteria;Actinomycetota;Actinobacteria;Micrococcales;Microbacteriaceae;Gulosibacter;	100	16.5	8	8	8	0	0	455002	379817
	SILVA (only NR);Bacteria;Actinomycetota;Actinobacteria;Micrococcales;Microbacteriaceae;Herbiconiux;	100	16.5	15	15	15	0	0	454995	379810
	SILVA (only NR);Bacteria;Actinomycetota;Actinobacteria;Micrococcales;Microbacteriaceae;Homoserinibacter;	100	16.5	5	5	5	0	0	455005	379820
	SILVA (only NR);Bacteria;Actinomycetota;Actinobacteria;Micrococcales;Microbacteriaceae;Homoserinimonas;	100	16.5	3	3	3	0	0	455007	379822
	SILVA (only NR);Bacteria;Actinomycetota;Actinobacteria;Micrococcales;Microbacteriaceae;Huakuichenia;	100	16.5	7	7	7	0	0	455003	379818
	SILVA (only NR);Bacteria;Actinomycetota;Actinobacteria;Micrococcales;Microbacteriaceae;Humibacter;	100	16.5	12	12	12	0	0	454998	379813
	SILVA (only NR);Bacteria;Actinomycetota;Actinobacteria;Micrococcales;Microbacteriaceae;Incertae Sedis;	97.4	16.5	76	76	74	2	0	454934	379751
	SILVA (only NR);Bacteria;Actinomycetota;Actinobacteria;Micrococcales;Microbacteriaceae;Klugiella;	100	16.5	4	4	4	0	0	455006	379821
	SILVA (only NR);Bacteria;Actinomycetota;Actinobacteria;Micrococcales;Microbacteriaceae;Labedella;	100	16.5	5	5	5	0	0	455005	379820
	SILVA (only NR);Bacteria;Actinomycetota;Actinobacteria;Micrococcales;Microbacteriaceae;Lacisediminihabitans;	100	16.5	7	7	7	0	0	455003	379818
	SILVA (only NR);Bacteria;Actinomycetota;Actinobacteria;Micrococcales;Microbacteriaceae;Leifsonia;	99	16.5	99	99	98	1	0	454911	379727
	SILVA (only NR);Bacteria;Actinomycetota;Actinobacteria;Micrococcales;Microbacteriaceae;Leucobacter;	96.6	16.5	203	203	196	7	0	454807	379629
	SILVA (only NR);Bacteria;Actinomycetota;Actinobacteria;Micrococcales;Microbacteriaceae;Luethyella;	100	16.5	1	1	1	0	0	455009	379824
	SILVA (only NR);Bacteria;Actinomycetota;Actinobacteria;Micrococcales;Microbacteriaceae;Lysinibacter;	100	16.5	2	2	2	0	0	455008	379823
	SILVA (only NR);Bacteria;Actinomycetota;Actinobacteria;Micrococcales;Microbacteriaceae;Lysinimonas;	75	16.5	4	4	3	1	0	455006	379822
	SILVA (only NR);Bacteria;Actinomycetota;Actinobacteria;Micrococcales;Microbacteriaceae;ML602J-51;	100	16.5	9	9	9	0	0	455001	379816
	SILVA (only NR);Bacteria;Actinomycetota;Actinobacteria;Micrococcales;Microbacteriaceae;MWH-Ta3;	100	16.5	5	5	5	0	0	455005	379820
	SILVA (only NR);Bacteria;Actinomycetota;Actinobacteria;Micrococcales;Microbacteriaceae;Marisediminicola;	100	16.5	12	12	12	0	0	454998	379813
	SILVA (only NR);Bacteria;Actinomycetota;Actinobacteria;Micrococcales;Microbacteriaceae;Microbacterium;	95.7	16.6	1150	1150	1100	50	0	453860	378725
	SILVA (only NR);Bacteria;Actinomycetota;Actinobacteria;Micrococcales;Microbacteriaceae;Microcella;	90.9	16.5	11	11	10	1	0	454999	379815
	SILVA (only NR);Bacteria;Actinomycetota;Actinobacteria;Micrococcales;Microbacteriaceae;Microterricola;	80	16.5	5	5	4	1	0	455005	379821
	SILVA (only NR);Bacteria;Actinomycetota;Actinobacteria;Micrococcales;Microbacteriaceae;Mycetocola;	93.8	16.5	32	32	30	2	0	454978	379795
	SILVA (only NR);Bacteria;Actinomycetota;Actinobacteria;Micrococcales;Microbacteriaceae;Naasia;	75	16.5	4	4	3	1	0	455006	379822
	SILVA (only NR);Bacteria;Actinomycetota;Actinobacteria;Micrococcales;Microbacteriaceae;Okibacterium;	100	16.5	10	10	10	0	0	455000	379815
	SILVA (only NR);Bacteria;Actinomycetota;Actinobacteria;Micrococcales;Microbacteriaceae;Parafrigoribacterium;	97.4	16.5	38	38	37	1	0	454972	379788
	SILVA (only NR);Bacteria;Actinomycetota;Actinobacteria;Micrococcales;Microbacteriaceae;Planctomonas;	100	16.5	7	7	7	0	0	455003	379818
	SILVA (only NR);Bacteria;Actinomycetota;Actinobacteria;Micrococcales;Microbacteriaceae;Plantibacter;	94.7	16.5	19	19	18	1	0	454991	379807
	SILVA (only NR);Bacteria;Actinomycetota;Actinobacteria;Micrococcales;Microbacteriaceae;Pontimonas;	100	16.5	3	3	3	0	0	455007	379822
	SILVA (only NR);Bacteria;Actinomycetota;Actinobacteria;Micrococcales;Microbacteriaceae;Pseudoclavibacter;	100	16.5	41	41	41	0	0	454969	379784
	SILVA (only NR);Bacteria;Actinomycetota;Actinobacteria;Micrococcales;Microbacteriaceae;Pseudolysinimonas;	100	16.5	12	12	12	0	0	454998	379813
	SILVA (only NR);Bacteria;Actinomycetota;Actinobacteria;Micrococcales;Microbacteriaceae;Rathayibacter;	96.3	16.5	27	27	26	1	0	454983	379799
	SILVA (only NR);Bacteria;Actinomycetota;Actinobacteria;Micrococcales;Microbacteriaceae;Rhodoglobus;	100	16.5	8	8	8	0	0	455002	379817
	SILVA (only NR);Bacteria;Actinomycetota;Actinobacteria;Micrococcales;Microbacteriaceae;Rhodoluna;	100	16.5	18	18	18	0	0	454992	379807
	SILVA (only NR);Bacteria;Actinomycetota;Actinobacteria;Micrococcales;Microbacteriaceae;Rudaibacter;	100	16.5	1	1	1	0	0	455009	379824
	SILVA (only NR);Bacteria;Actinomycetota;Actinobacteria;Micrococcales;Microbacteriaceae;SV1-3;	100	16.5	3	3	3	0	0	455007	379822
	SILVA (only NR);Bacteria;Actinomycetota;Actinobacteria;Micrococcales;Microbacteriaceae;Salinibacterium;	100	16.5	21	21	21	0	0	454989	379804
	SILVA (only NR);Bacteria;Actinomycetota;Actinobacteria;Micrococcales;Microbacteriaceae;Schumannella;	100	16.5	5	5	5	0	0	455005	379820
	SILVA (only NR);Bacteria;Actinomycetota;Actinobacteria;Micrococcales;Microbacteriaceae;Subtercola;	100	16.5	18	18	18	0	0	454992	379807
	SILVA (only NR);Bacteria;Actinomycetota;Actinobacteria;Micrococcales;Microbacteriaceae;Terrimesophilobacter;	100	16.5	2	2	2	0	0	455008	379823
	SILVA (only NR);Bacteria;Actinomycetota;Actinobacteria;Micrococcales;Micrococcaceae;	94.6	16.6	3001	3001	2840	161	0	452009	376985
	SILVA (only NR);Bacteria;Actinomycetota;Actinobacteria;Micrococcales;Micrococcaceae;Acaricomes;	100	16.5	3	3	3	0	0	455007	379822
	SILVA (only NR);Bacteria;Actinomycetota;Actinobacteria;Micrococcales;Micrococcaceae;Arthrobacter;	95.6	16.5	683	683	653	30	0	454327	379172
	SILVA (only NR);Bacteria;Actinomycetota;Actinobacteria;Micrococcales;Micrococcaceae;Auritidibacter;	100	16.5	4	4	4	0	0	455006	379821
	SILVA (only NR);Bacteria;Actinomycetota;Actinobacteria;Micrococcales;Micrococcaceae;Citricoccus;	100	16.5	34	34	34	0	0	454976	379791
	SILVA (only NR);Bacteria;Actinomycetota;Actinobacteria;Micrococcales;Micrococcaceae;Enteractinococcus;	100	16.5	17	17	17	0	0	454993	379808
	SILVA (only NR);Bacteria;Actinomycetota;Actinobacteria;Micrococcales;Micrococcaceae;Falsarthrobacter;	100	16.5	2	2	2	0	0	455008	379823
	SILVA (only NR);Bacteria;Actinomycetota;Actinobacteria;Micrococcales;Micrococcaceae;Garicola;	100	16.5	10	10	10	0	0	455000	379815
	SILVA (only NR);Bacteria;Actinomycetota;Actinobacteria;Micrococcales;Micrococcaceae;Glutamicibacter;	95.3	16.5	170	170	162	8	0	454840	379663
	SILVA (only NR);Bacteria;Actinomycetota;Actinobacteria;Micrococcales;Micrococcaceae;Haematomicrobium;	100	16.5	1	1	1	0	0	455009	379824
	SILVA (only NR);Bacteria;Actinomycetota;Actinobacteria;Micrococcales;Micrococcaceae;Incertae Sedis;	75	16.5	16	16	12	4	0	454994	379813
	SILVA (only NR);Bacteria;Actinomycetota;Actinobacteria;Micrococcales;Micrococcaceae;Kocuria;	90.5	16.5	336	336	304	32	0	454674	379521
	SILVA (only NR);Bacteria;Actinomycetota;Actinobacteria;Micrococcales;Micrococcaceae;Micrococcus;	90.9	16.5	328	328	298	30	0	454682	379527
	SILVA (only NR);Bacteria;Actinomycetota;Actinobacteria;Micrococcales;Micrococcaceae;Neomicrococcus;	100	16.5	6	6	6	0	0	455004	379819
	SILVA (only NR);Bacteria;Actinomycetota;Actinobacteria;Micrococcales;Micrococcaceae;Nesterenkonia;	97.4	16.5	77	77	75	2	0	454933	379750
	SILVA (only NR);Bacteria;Actinomycetota;Actinobacteria;Micrococcales;Micrococcaceae;Paenarthrobacter;	93.8	16.5	144	144	135	9	0	454866	379690
	SILVA (only NR);Bacteria;Actinomycetota;Actinobacteria;Micrococcales;Micrococcaceae;Paeniglutamicibacter;	96.8	16.5	62	62	60	2	0	454948	379765
	SILVA (only NR);Bacteria;Actinomycetota;Actinobacteria;Micrococcales;Micrococcaceae;Pseudarthrobacter;	94.8	16.5	439	439	416	23	0	454571	379409
	SILVA (only NR);Bacteria;Actinomycetota;Actinobacteria;Micrococcales;Micrococcaceae;Pseudoglutamicibacter;	100	16.5	4	4	4	0	0	455006	379821
	SILVA (only NR);Bacteria;Actinomycetota;Actinobacteria;Micrococcales;Micrococcaceae;Renibacterium;	87.5	16.5	8	8	7	1	0	455002	379818
	SILVA (only NR);Bacteria;Actinomycetota;Actinobacteria;Micrococcales;Micrococcaceae;Rothia;	97.3	16.5	582	582	566	16	0	454428	379259
	SILVA (only NR);Bacteria;Actinomycetota;Actinobacteria;Micrococcales;Micrococcaceae;Sinomonas;	92.7	16.5	41	41	38	3	0	454969	379787
	SILVA (only NR);Bacteria;Actinomycetota;Actinobacteria;Micrococcales;Micrococcaceae;Specibacter;	100	16.5	10	10	10	0	0	455000	379815
	SILVA (only NR);Bacteria;Actinomycetota;Actinobacteria;Micrococcales;Micrococcaceae;Tersicoccus;	100	16.5	4	4	4	0	0	455006	379821
	SILVA (only NR);Bacteria;Actinomycetota;Actinobacteria;Micrococcales;Micrococcaceae;Yaniella;	100	16.5	8	8	8	0	0	455002	379817
	SILVA (only NR);Bacteria;Actinomycetota;Actinobacteria;Micrococcales;Micrococcaceae;Zhihengliuella;	91.7	16.5	12	12	11	1	0	454998	379814
	SILVA (only NR);Bacteria;Actinomycetota;Actinobacteria;Micrococcales;Micrococcales Incertae Sedis;	92.9	16.5	28	28	26	2	0	454982	379799
	SILVA (only NR);Bacteria;Actinomycetota;Actinobacteria;Micrococcales;Micrococcales Incertae Sedis;Luteimicrobium;	100	16.5	7	7	7	0	0	455003	379818
	SILVA (only NR);Bacteria;Actinomycetota;Actinobacteria;Micrococcales;Micrococcales Incertae Sedis;Populibacterium;	94.4	16.5	18	18	17	1	0	454992	379808
	SILVA (only NR);Bacteria;Actinomycetota;Actinobacteria;Micrococcales;Micrococcales Incertae Sedis;Timonella;	66.7	16.5	3	3	2	1	0	455007	379823
	SILVA (only NR);Bacteria;Actinomycetota;Actinobacteria;Micrococcales;Promicromonosporaceae;	95.6	16.5	251	251	240	11	0	454759	379585
	SILVA (only NR);Bacteria;Actinomycetota;Actinobacteria;Micrococcales;Promicromonosporaceae;Antribacter;	100	16.5	3	3	3	0	0	455007	379822
	SILVA (only NR);Bacteria;Actinomycetota;Actinobacteria;Micrococcales;Promicromonosporaceae;Cellulosimicrobium;	90.5	16.5	84	84	76	8	0	454926	379749
	SILVA (only NR);Bacteria;Actinomycetota;Actinobacteria;Micrococcales;Promicromonosporaceae;Incertae Sedis;	100	16.5	2	2	2	0	0	455008	379823
	SILVA (only NR);Bacteria;Actinomycetota;Actinobacteria;Micrococcales;Promicromonosporaceae;Isoptericola;	97.1	16.5	68	68	66	2	0	454942	379759
	SILVA (only NR);Bacteria;Actinomycetota;Actinobacteria;Micrococcales;Promicromonosporaceae;Krasilnikoviella;	100	16.5	3	3	3	0	0	455007	379822
	SILVA (only NR);Bacteria;Actinomycetota;Actinobacteria;Micrococcales;Promicromonosporaceae;Myceligenerans;	100	16.5	12	12	12	0	0	454998	379813
	SILVA (only NR);Bacteria;Actinomycetota;Actinobacteria;Micrococcales;Promicromonosporaceae;Promicromonospora;	98.6	16.5	73	73	72	1	0	454937	379753
	SILVA (only NR);Bacteria;Actinomycetota;Actinobacteria;Micrococcales;Promicromonosporaceae;Xylanimonas;	100	16.5	6	6	6	0	0	455004	379819
	SILVA (only NR);Bacteria;Actinomycetota;Actinobacteria;Micrococcales;Rarobacteraceae;	100	16.5	6	6	6	0	0	455004	379819
	SILVA (only NR);Bacteria;Actinomycetota;Actinobacteria;Micrococcales;Rarobacteraceae;Rarobacter;	100	16.5	6	6	6	0	0	455004	379819
	SILVA (only NR);Bacteria;Actinomycetota;Actinobacteria;Micrococcales;Ruaniaceae;	100	16.5	9	9	9	0	0	455001	379816
	SILVA (only NR);Bacteria;Actinomycetota;Actinobacteria;Micrococcales;Ruaniaceae;Occultella;	100	16.5	1	1	1	0	0	455009	379824
	SILVA (only NR);Bacteria;Actinomycetota;Actinobacteria;Micrococcales;Ruaniaceae;Ruania;	100	16.5	8	8	8	0	0	455002	379817
	SILVA (only NR);Bacteria;Actinomycetota;Actinobacteria;Micrococcales;Sanguibacteraceae;	98	16.5	49	49	48	1	0	454961	379777
	SILVA (only NR);Bacteria;Actinomycetota;Actinobacteria;Micrococcales;Sanguibacteraceae;Flavimobilis;	94.7	16.5	19	19	18	1	0	454991	379807
	SILVA (only NR);Bacteria;Actinomycetota;Actinobacteria;Micrococcales;Sanguibacteraceae;Incertae Sedis;	100	16.5	9	9	9	0	0	455001	379816
	SILVA (only NR);Bacteria;Actinomycetota;Actinobacteria;Micrococcales;Sanguibacteraceae;Sanguibacter;	100	16.5	21	21	21	0	0	454989	379804
	SILVA (only NR);Bacteria;Actinomycetota;Actinobacteria;Micromonosporales;	97.1	16.6	1197	1197	1162	35	0	453813	378663
	SILVA (only NR);Bacteria;Actinomycetota;Actinobacteria;Micromonosporales;Micromonosporaceae;	97.1	16.6	1197	1197	1162	35	0	453813	378663
	SILVA (only NR);Bacteria;Actinomycetota;Actinobacteria;Micromonosporales;Micromonosporaceae;Actinocatenispora;	100	16.5	8	8	8	0	0	455002	379817
	SILVA (only NR);Bacteria;Actinomycetota;Actinobacteria;Micromonosporales;Micromonosporaceae;Actinoplanes;	98.2	16.5	224	224	220	4	0	454786	379605
	SILVA (only NR);Bacteria;Actinomycetota;Actinobacteria;Micromonosporales;Micromonosporaceae;Actinorhabdospora;	100	16.5	1	1	1	0	0	455009	379824
	SILVA (only NR);Bacteria;Actinomycetota;Actinobacteria;Micromonosporales;Micromonosporaceae;Allocatelliglobosispora;	100	16.5	4	4	4	0	0	455006	379821
	SILVA (only NR);Bacteria;Actinomycetota;Actinobacteria;Micromonosporales;Micromonosporaceae;Allorhizocola;	91.3	16.5	23	23	21	2	0	454987	379804
	SILVA (only NR);Bacteria;Actinomycetota;Actinobacteria;Micromonosporales;Micromonosporaceae;Asanoa;	95.7	16.5	23	23	22	1	0	454987	379803
	SILVA (only NR);Bacteria;Actinomycetota;Actinobacteria;Micromonosporales;Micromonosporaceae;Catellatospora;	100	16.5	16	16	16	0	0	454994	379809
	SILVA (only NR);Bacteria;Actinomycetota;Actinobacteria;Micromonosporales;Micromonosporaceae;Catelliglobosispora;	100	16.5	2	2	2	0	0	455008	379823
	SILVA (only NR);Bacteria;Actinomycetota;Actinobacteria;Micromonosporales;Micromonosporaceae;Catenuloplanes;	100	16.5	19	19	19	0	0	454991	379806
	SILVA (only NR);Bacteria;Actinomycetota;Actinobacteria;Micromonosporales;Micromonosporaceae;Couchioplanes;	100	16.5	5	5	5	0	0	455005	379820
	SILVA (only NR);Bacteria;Actinomycetota;Actinobacteria;Micromonosporales;Micromonosporaceae;Dactylosporangium;	100	16.5	41	41	41	0	0	454969	379784
	SILVA (only NR);Bacteria;Actinomycetota;Actinobacteria;Micromonosporales;Micromonosporaceae;Hamadaea;	100	16.5	9	9	9	0	0	455001	379816
	SILVA (only NR);Bacteria;Actinomycetota;Actinobacteria;Micromonosporales;Micromonosporaceae;Incertae Sedis;	95.6	16.5	68	68	65	3	0	454942	379760
	SILVA (only NR);Bacteria;Actinomycetota;Actinobacteria;Micromonosporales;Micromonosporaceae;Jidongwangia;	100	16.5	4	4	4	0	0	455006	379821
	SILVA (only NR);Bacteria;Actinomycetota;Actinobacteria;Micromonosporales;Micromonosporaceae;Krasilnikovia;	100	16.5	8	8	8	0	0	455002	379817
	SILVA (only NR);Bacteria;Actinomycetota;Actinobacteria;Micromonosporales;Micromonosporaceae;Longispora;	95.2	16.5	21	21	20	1	0	454989	379805
	SILVA (only NR);Bacteria;Actinomycetota;Actinobacteria;Micromonosporales;Micromonosporaceae;Luedemannella;	97.1	16.5	34	34	33	1	0	454976	379792
	SILVA (only NR);Bacteria;Actinomycetota;Actinobacteria;Micromonosporales;Micromonosporaceae;Mangrovihabitans;	100	16.5	8	8	8	0	0	455002	379817
	SILVA (only NR);Bacteria;Actinomycetota;Actinobacteria;Micromonosporales;Micromonosporaceae;Micromonospora;	96.3	16.5	536	536	516	20	0	454474	379309
	SILVA (only NR);Bacteria;Actinomycetota;Actinobacteria;Micromonosporales;Micromonosporaceae;Phytohabitans;	92.3	16.5	13	13	12	1	0	454997	379813
	SILVA (only NR);Bacteria;Actinomycetota;Actinobacteria;Micromonosporales;Micromonosporaceae;Phytomonospora;	100	16.5	2	2	2	0	0	455008	379823
	SILVA (only NR);Bacteria;Actinomycetota;Actinobacteria;Micromonosporales;Micromonosporaceae;Pilimelia;	100	16.5	5	5	5	0	0	455005	379820
	SILVA (only NR);Bacteria;Actinomycetota;Actinobacteria;Micromonosporales;Micromonosporaceae;Planosporangium;	100	16.5	5	5	5	0	0	455005	379820
	SILVA (only NR);Bacteria;Actinomycetota;Actinobacteria;Micromonosporales;Micromonosporaceae;Plantactinospora;	100	16.5	21	21	21	0	0	454989	379804
	SILVA (only NR);Bacteria;Actinomycetota;Actinobacteria;Micromonosporales;Micromonosporaceae;Polymorphospora;	100	16.5	1	1	1	0	0	455009	379824
	SILVA (only NR);Bacteria;Actinomycetota;Actinobacteria;Micromonosporales;Micromonosporaceae;Pseudosporangium;	100	16.5	2	2	2	0	0	455008	379823
	SILVA (only NR);Bacteria;Actinomycetota;Actinobacteria;Micromonosporales;Micromonosporaceae;Rhizocola;	100	16.5	4	4	4	0	0	455006	379821
	SILVA (only NR);Bacteria;Actinomycetota;Actinobacteria;Micromonosporales;Micromonosporaceae;Rugosimonospora;	100	16.5	3	3	3	0	0	455007	379822
	SILVA (only NR);Bacteria;Actinomycetota;Actinobacteria;Micromonosporales;Micromonosporaceae;Salinispora;	94.4	16.5	36	36	34	2	0	454974	379791
	SILVA (only NR);Bacteria;Actinomycetota;Actinobacteria;Micromonosporales;Micromonosporaceae;Spirilliplanes;	100	16.5	2	2	2	0	0	455008	379823
	SILVA (only NR);Bacteria;Actinomycetota;Actinobacteria;Micromonosporales;Micromonosporaceae;Stackebrandtia;	100	16.5	9	9	9	0	0	455001	379816
	SILVA (only NR);Bacteria;Actinomycetota;Actinobacteria;Micromonosporales;Micromonosporaceae;Verrucosispora;	100	16.5	28	28	28	0	0	454982	379797
	SILVA (only NR);Bacteria;Actinomycetota;Actinobacteria;Micromonosporales;Micromonosporaceae;Virgisporangium;	100	16.5	12	12	12	0	0	454998	379813
	SILVA (only NR);Bacteria;Actinomycetota;Actinobacteria;Mycobacteriales;	97	16.7	6456	6456	6265	191	0	448554	373560
	SILVA (only NR);Bacteria;Actinomycetota;Actinobacteria;Mycobacteriales;Corynebacteriaceae;	96.7	16.6	3111	3111	3008	103	0	451899	376817
	SILVA (only NR);Bacteria;Actinomycetota;Actinobacteria;Mycobacteriales;Corynebacteriaceae;Corynebacterium;	96.9	16.6	2967	2967	2875	92	0	452043	376950
	SILVA (only NR);Bacteria;Actinomycetota;Actinobacteria;Mycobacteriales;Corynebacteriaceae;Incertae Sedis;	100	16.5	2	2	2	0	0	455008	379823
	SILVA (only NR);Bacteria;Actinomycetota;Actinobacteria;Mycobacteriales;Corynebacteriaceae;Lawsonella;	92.3	16.5	142	142	131	11	0	454868	379694
	SILVA (only NR);Bacteria;Actinomycetota;Actinobacteria;Mycobacteriales;Dietziaceae;	92.5	16.5	120	120	111	9	0	454890	379714
	SILVA (only NR);Bacteria;Actinomycetota;Actinobacteria;Mycobacteriales;Dietziaceae;Dietzia;	92.5	16.5	120	120	111	9	0	454890	379714
	SILVA (only NR);Bacteria;Actinomycetota;Actinobacteria;Mycobacteriales;Incertae Sedis;	100	16.5	5	5	5	0	0	455005	379820
	SILVA (only NR);Bacteria;Actinomycetota;Actinobacteria;Mycobacteriales;Incertae Sedis;Incertae Sedis;	100	16.5	5	5	5	0	0	455005	379820
	SILVA (only NR);Bacteria;Actinomycetota;Actinobacteria;Mycobacteriales;Mycobacteriaceae;	97.9	16.6	1535	1535	1503	32	0	453475	378322
	SILVA (only NR);Bacteria;Actinomycetota;Actinobacteria;Mycobacteriales;Mycobacteriaceae;Hoyosella;	100	16.5	6	6	6	0	0	455004	379819
	SILVA (only NR);Bacteria;Actinomycetota;Actinobacteria;Mycobacteriales;Mycobacteriaceae;Lolliginicoccus;	100	16.5	1	1	1	0	0	455009	379824
	SILVA (only NR);Bacteria;Actinomycetota;Actinobacteria;Mycobacteriales;Mycobacteriaceae;Mycobacterium;	97.9	16.6	1528	1528	1496	32	0	453482	378329
	SILVA (only NR);Bacteria;Actinomycetota;Actinobacteria;Mycobacteriales;Mycobacteriales Incertae Sedis;	100	16.5	6	6	6	0	0	455004	379819
	SILVA (only NR);Bacteria;Actinomycetota;Actinobacteria;Mycobacteriales;Mycobacteriales Incertae Sedis;Tomitella;	100	16.5	6	6	6	0	0	455004	379819
	SILVA (only NR);Bacteria;Actinomycetota;Actinobacteria;Mycobacteriales;Nocardiaceae;	97.1	16.6	1618	1618	1571	47	0	453392	378254
	SILVA (only NR);Bacteria;Actinomycetota;Actinobacteria;Mycobacteriales;Nocardiaceae;Aldersonia;	100	16.5	1	1	1	0	0	455009	379824
	SILVA (only NR);Bacteria;Actinomycetota;Actinobacteria;Mycobacteriales;Nocardiaceae;Gordonia;	95.8	16.5	240	240	230	10	0	454770	379595
	SILVA (only NR);Bacteria;Actinomycetota;Actinobacteria;Mycobacteriales;Nocardiaceae;Incertae Sedis;	100	16.5	1	1	1	0	0	455009	379824
	SILVA (only NR);Bacteria;Actinomycetota;Actinobacteria;Mycobacteriales;Nocardiaceae;Millisia;	100	16.5	1	1	1	0	0	455009	379824
	SILVA (only NR);Bacteria;Actinomycetota;Actinobacteria;Mycobacteriales;Nocardiaceae;Nocardia;	98.5	16.5	681	681	671	10	0	454329	379154
	SILVA (only NR);Bacteria;Actinomycetota;Actinobacteria;Mycobacteriales;Nocardiaceae;Rhodococcus;	96.1	16.5	644	644	619	25	0	454366	379206
	SILVA (only NR);Bacteria;Actinomycetota;Actinobacteria;Mycobacteriales;Nocardiaceae;Skermania;	100	16.5	4	4	4	0	0	455006	379821
	SILVA (only NR);Bacteria;Actinomycetota;Actinobacteria;Mycobacteriales;Nocardiaceae;Smaragdicoccus;	87.5	16.5	8	8	7	1	0	455002	379818
	SILVA (only NR);Bacteria;Actinomycetota;Actinobacteria;Mycobacteriales;Nocardiaceae;Williamsia;	97.4	16.5	38	38	37	1	0	454972	379788
	SILVA (only NR);Bacteria;Actinomycetota;Actinobacteria;Mycobacteriales;Segniliparaceae;	100	16.5	10	10	10	0	0	455000	379815
	SILVA (only NR);Bacteria;Actinomycetota;Actinobacteria;Mycobacteriales;Segniliparaceae;Incertae Sedis;	100	16.5	4	4	4	0	0	455006	379821
	SILVA (only NR);Bacteria;Actinomycetota;Actinobacteria;Mycobacteriales;Segniliparaceae;Segniliparus;	100	16.5	6	6	6	0	0	455004	379819
	SILVA (only NR);Bacteria;Actinomycetota;Actinobacteria;Mycobacteriales;Tsukamurellaceae;	100	16.5	51	51	51	0	0	454959	379774
	SILVA (only NR);Bacteria;Actinomycetota;Actinobacteria;Mycobacteriales;Tsukamurellaceae;Tsukamurella;	100	16.5	51	51	51	0	0	454959	379774
	SILVA (only NR);Bacteria;Actinomycetota;Actinobacteria;Nitriliruptorales;	90.9	16.5	66	66	60	6	0	454944	379765
	SILVA (only NR);Bacteria;Actinomycetota;Actinobacteria;Nitriliruptorales;Nitriliruptoraceae;	90.9	16.5	66	66	60	6	0	454944	379765
	SILVA (only NR);Bacteria;Actinomycetota;Actinobacteria;Nitriliruptorales;Nitriliruptoraceae;Egicoccus;	100	16.5	8	8	8	0	0	455002	379817
	SILVA (only NR);Bacteria;Actinomycetota;Actinobacteria;Nitriliruptorales;Nitriliruptoraceae;Incertae Sedis;	88.2	16.5	51	51	45	6	0	454959	379780
	SILVA (only NR);Bacteria;Actinomycetota;Actinobacteria;Nitriliruptorales;Nitriliruptoraceae;Nitriliruptor;	100	16.5	3	3	3	0	0	455007	379822
	SILVA (only NR);Bacteria;Actinomycetota;Actinobacteria;Nitriliruptorales;Nitriliruptoraceae;YC-ZSS-LKJ90;	100	16.5	4	4	4	0	0	455006	379821
	SILVA (only NR);Bacteria;Actinomycetota;Actinobacteria;PeM15;	95.8	16.5	95	95	91	4	0	454915	379734
	SILVA (only NR);Bacteria;Actinomycetota;Actinobacteria;PeM15;Incertae Sedis;	95.8	16.5	95	95	91	4	0	454915	379734
	SILVA (only NR);Bacteria;Actinomycetota;Actinobacteria;PeM15;Incertae Sedis;Incertae Sedis;	95.8	16.5	95	95	91	4	0	454915	379734
	SILVA (only NR);Bacteria;Actinomycetota;Actinobacteria;Propionibacteriales;	92.2	16.6	3584	3584	3306	278	0	451426	376519
	SILVA (only NR);Bacteria;Actinomycetota;Actinobacteria;Propionibacteriales;Nocardioidaceae;	96.4	16.6	1197	1197	1154	43	0	453813	378671
	SILVA (only NR);Bacteria;Actinomycetota;Actinobacteria;Propionibacteriales;Nocardioidaceae;Actinopolymorpha;	90	16.5	10	10	9	1	0	455000	379816
	SILVA (only NR);Bacteria;Actinomycetota;Actinobacteria;Propionibacteriales;Nocardioidaceae;Aeromicrobium;	94.7	16.5	94	94	89	5	0	454916	379736
	SILVA (only NR);Bacteria;Actinomycetota;Actinobacteria;Propionibacteriales;Nocardioidaceae;Flindersiella;	100	16.5	4	4	4	0	0	455006	379821
	SILVA (only NR);Bacteria;Actinomycetota;Actinobacteria;Propionibacteriales;Nocardioidaceae;Incertae Sedis;	89.2	16.5	83	83	74	9	0	454927	379751
	SILVA (only NR);Bacteria;Actinomycetota;Actinobacteria;Propionibacteriales;Nocardioidaceae;Kribbella;	93.8	16.5	81	81	76	5	0	454929	379749
	SILVA (only NR);Bacteria;Actinomycetota;Actinobacteria;Propionibacteriales;Nocardioidaceae;Marmoricola;	97.3	16.5	75	75	73	2	0	454935	379752
	SILVA (only NR);Bacteria;Actinomycetota;Actinobacteria;Propionibacteriales;Nocardioidaceae;Mumia;	100	16.5	7	7	7	0	0	455003	379818
	SILVA (only NR);Bacteria;Actinomycetota;Actinobacteria;Propionibacteriales;Nocardioidaceae;Nocardioides;	97.5	16.5	839	839	818	21	0	454171	379007
	SILVA (only NR);Bacteria;Actinomycetota;Actinobacteria;Propionibacteriales;Nocardioidaceae;Tenggerimyces;	100	16.5	3	3	3	0	0	455007	379822
	SILVA (only NR);Bacteria;Actinomycetota;Actinobacteria;Propionibacteriales;Nocardioidaceae;Thermasporomyces;	100	16.5	1	1	1	0	0	455009	379824
	SILVA (only NR);Bacteria;Actinomycetota;Actinobacteria;Propionibacteriales;Propionibacteriaceae;	90.2	16.6	2387	2387	2152	235	0	452623	377673
	SILVA (only NR);Bacteria;Actinomycetota;Actinobacteria;Propionibacteriales;Propionibacteriaceae;Acidipropionibacterium;	95.2	16.5	21	21	20	1	0	454989	379805
	SILVA (only NR);Bacteria;Actinomycetota;Actinobacteria;Propionibacteriales;Propionibacteriaceae;Aestuariimicrobium;	100	16.5	24	24	24	0	0	454986	379801
	SILVA (only NR);Bacteria;Actinomycetota;Actinobacteria;Propionibacteriales;Propionibacteriaceae;Arachnia;	100	16.5	76	76	76	0	0	454934	379749
	SILVA (only NR);Bacteria;Actinomycetota;Actinobacteria;Propionibacteriales;Propionibacteriaceae;Auraticoccus;	100	16.5	4	4	4	0	0	455006	379821
	SILVA (only NR);Bacteria;Actinomycetota;Actinobacteria;Propionibacteriales;Propionibacteriaceae;Brooklawnia;	100	16.5	8	8	8	0	0	455002	379817
	SILVA (only NR);Bacteria;Actinomycetota;Actinobacteria;Propionibacteriales;Propionibacteriaceae;Cutibacterium;	87.7	16.5	1643	1643	1441	202	0	453367	378384
	SILVA (only NR);Bacteria;Actinomycetota;Actinobacteria;Propionibacteriales;Propionibacteriaceae;Granulicoccus;	100	16.5	3	3	3	0	0	455007	379822
	SILVA (only NR);Bacteria;Actinomycetota;Actinobacteria;Propionibacteriales;Propionibacteriaceae;Haloactinopolyspora;	90.6	16.5	32	32	29	3	0	454978	379796
	SILVA (only NR);Bacteria;Actinomycetota;Actinobacteria;Propionibacteriales;Propionibacteriaceae;Incertae Sedis;	89.7	16.5	116	116	104	12	0	454894	379721
	SILVA (only NR);Bacteria;Actinomycetota;Actinobacteria;Propionibacteriales;Propionibacteriaceae;Jiangella;	100	16.5	21	21	21	0	0	454989	379804
	SILVA (only NR);Bacteria;Actinomycetota;Actinobacteria;Propionibacteriales;Propionibacteriaceae;Luteococcus;	100	16.5	13	13	13	0	0	454997	379812
	SILVA (only NR);Bacteria;Actinomycetota;Actinobacteria;Propionibacteriales;Propionibacteriaceae;Mariniluteicoccus;	100	16.5	10	10	10	0	0	455000	379815
	SILVA (only NR);Bacteria;Actinomycetota;Actinobacteria;Propionibacteriales;Propionibacteriaceae;Microlunatus;	96	16.5	175	175	168	7	0	454835	379657
	SILVA (only NR);Bacteria;Actinomycetota;Actinobacteria;Propionibacteriales;Propionibacteriaceae;Micropruina;	100	16.5	12	12	12	0	0	454998	379813
	SILVA (only NR);Bacteria;Actinomycetota;Actinobacteria;Propionibacteriales;Propionibacteriaceae;Naumannella;	100	16.5	3	3	3	0	0	455007	379822
	SILVA (only NR);Bacteria;Actinomycetota;Actinobacteria;Propionibacteriales;Propionibacteriaceae;Phytoactinopolyspora;	100	16.5	10	10	10	0	0	455000	379815
	SILVA (only NR);Bacteria;Actinomycetota;Actinobacteria;Propionibacteriales;Propionibacteriaceae;Propionibacterium;	96.7	16.5	61	61	59	2	0	454949	379766
	SILVA (only NR);Bacteria;Actinomycetota;Actinobacteria;Propionibacteriales;Propionibacteriaceae;Propionicicella;	83.3	16.5	30	30	25	5	0	454980	379800
	SILVA (only NR);Bacteria;Actinomycetota;Actinobacteria;Propionibacteriales;Propionibacteriaceae;Propioniciclava;	100	16.5	30	30	30	0	0	454980	379795
	SILVA (only NR);Bacteria;Actinomycetota;Actinobacteria;Propionibacteriales;Propionibacteriaceae;Propionicimonas;	92.3	16.5	13	13	12	1	0	454997	379813
	SILVA (only NR);Bacteria;Actinomycetota;Actinobacteria;Propionibacteriales;Propionibacteriaceae;Propioniferax;	100	16.5	3	3	3	0	0	455007	379822
	SILVA (only NR);Bacteria;Actinomycetota;Actinobacteria;Propionibacteriales;Propionibacteriaceae;Propionimicrobium;	100	16.5	6	6	6	0	0	455004	379819
	SILVA (only NR);Bacteria;Actinomycetota;Actinobacteria;Propionibacteriales;Propionibacteriaceae;Raineyella;	100	16.5	11	11	11	0	0	454999	379814
	SILVA (only NR);Bacteria;Actinomycetota;Actinobacteria;Propionibacteriales;Propionibacteriaceae;Tessaracoccus;	96.8	16.5	62	62	60	2	0	454948	379765
	SILVA (only NR);Bacteria;Actinomycetota;Actinobacteria;Pseudonocardiales;	96.3	16.6	1367	1367	1317	50	0	453643	378508
	SILVA (only NR);Bacteria;Actinomycetota;Actinobacteria;Pseudonocardiales;Pseudonocardiaceae;	96.3	16.6	1367	1367	1317	50	0	453643	378508
	SILVA (only NR);Bacteria;Actinomycetota;Actinobacteria;Pseudonocardiales;Pseudonocardiaceae;Actinoalloteichus;	100	16.5	14	14	14	0	0	454996	379811
	SILVA (only NR);Bacteria;Actinomycetota;Actinobacteria;Pseudonocardiales;Pseudonocardiaceae;Actinokineospora;	100	16.5	37	37	37	0	0	454973	379788
	SILVA (only NR);Bacteria;Actinomycetota;Actinobacteria;Pseudonocardiales;Pseudonocardiaceae;Actinomycetospora;	97.5	16.5	40	40	39	1	0	454970	379786
	SILVA (only NR);Bacteria;Actinomycetota;Actinobacteria;Pseudonocardiales;Pseudonocardiaceae;Actinophytocola;	98	16.5	49	49	48	1	0	454961	379777
	SILVA (only NR);Bacteria;Actinomycetota;Actinobacteria;Pseudonocardiales;Pseudonocardiaceae;Actinopolyspora;	93.5	16.5	31	31	29	2	0	454979	379796
	SILVA (only NR);Bacteria;Actinomycetota;Actinobacteria;Pseudonocardiales;Pseudonocardiaceae;Actinorectispora;	100	16.5	4	4	4	0	0	455006	379821
	SILVA (only NR);Bacteria;Actinomycetota;Actinobacteria;Pseudonocardiales;Pseudonocardiaceae;Actinosynnema;	91.7	16.5	12	12	11	1	0	454998	379814
	SILVA (only NR);Bacteria;Actinomycetota;Actinobacteria;Pseudonocardiales;Pseudonocardiaceae;Allokutzneria;	100	16.5	5	5	5	0	0	455005	379820
	SILVA (only NR);Bacteria;Actinomycetota;Actinobacteria;Pseudonocardiales;Pseudonocardiaceae;Amycolatopsis;	96.6	16.5	266	266	257	9	0	454744	379568
	SILVA (only NR);Bacteria;Actinomycetota;Actinobacteria;Pseudonocardiales;Pseudonocardiaceae;Bounagaea;	100	16.5	1	1	1	0	0	455009	379824
	SILVA (only NR);Bacteria;Actinomycetota;Actinobacteria;Pseudonocardiales;Pseudonocardiaceae;Crossiella;	94.4	16.5	142	142	134	8	0	454868	379691
	SILVA (only NR);Bacteria;Actinomycetota;Actinobacteria;Pseudonocardiales;Pseudonocardiaceae;Gandjariella;	100	16.5	1	1	1	0	0	455009	379824
	SILVA (only NR);Bacteria;Actinomycetota;Actinobacteria;Pseudonocardiales;Pseudonocardiaceae;Goodfellowiella;	100	16.5	4	4	4	0	0	455006	379821
	SILVA (only NR);Bacteria;Actinomycetota;Actinobacteria;Pseudonocardiales;Pseudonocardiaceae;Haloactinomyces;	100	16.5	2	2	2	0	0	455008	379823
	SILVA (only NR);Bacteria;Actinomycetota;Actinobacteria;Pseudonocardiales;Pseudonocardiaceae;Haloechinothrix;	100	16.5	1	1	1	0	0	455009	379824
	SILVA (only NR);Bacteria;Actinomycetota;Actinobacteria;Pseudonocardiales;Pseudonocardiaceae;Halopolyspora;	100	16.5	4	4	4	0	0	455006	379821
	SILVA (only NR);Bacteria;Actinomycetota;Actinobacteria;Pseudonocardiales;Pseudonocardiaceae;Halosaccharopolyspora;	66.7	16.5	3	3	2	1	0	455007	379823
	SILVA (only NR);Bacteria;Actinomycetota;Actinobacteria;Pseudonocardiales;Pseudonocardiaceae;Herbihabitans;	100	16.5	4	4	4	0	0	455006	379821
	SILVA (only NR);Bacteria;Actinomycetota;Actinobacteria;Pseudonocardiales;Pseudonocardiaceae;Incertae Sedis;	100	16.5	4	4	4	0	0	455006	379821
	SILVA (only NR);Bacteria;Actinomycetota;Actinobacteria;Pseudonocardiales;Pseudonocardiaceae;Kibdelosporangium;	100	16.5	24	24	24	0	0	454986	379801
	SILVA (only NR);Bacteria;Actinomycetota;Actinobacteria;Pseudonocardiales;Pseudonocardiaceae;Kutzneria;	100	16.5	6	6	6	0	0	455004	379819
	SILVA (only NR);Bacteria;Actinomycetota;Actinobacteria;Pseudonocardiales;Pseudonocardiaceae;Labedaea;	100	16.5	1	1	1	0	0	455009	379824
	SILVA (only NR);Bacteria;Actinomycetota;Actinobacteria;Pseudonocardiales;Pseudonocardiaceae;Lentzea;	100	16.5	74	74	74	0	0	454936	379751
	SILVA (only NR);Bacteria;Actinomycetota;Actinobacteria;Pseudonocardiales;Pseudonocardiaceae;Longimycelium;	87.5	16.5	8	8	7	1	0	455002	379818
	SILVA (only NR);Bacteria;Actinomycetota;Actinobacteria;Pseudonocardiales;Pseudonocardiaceae;Prauserella;	100	16.5	26	26	26	0	0	454984	379799
	SILVA (only NR);Bacteria;Actinomycetota;Actinobacteria;Pseudonocardiales;Pseudonocardiaceae;Pseudonocardia;	96.1	16.5	359	359	345	14	0	454651	379480
	SILVA (only NR);Bacteria;Actinomycetota;Actinobacteria;Pseudonocardiales;Pseudonocardiaceae;Saccharomonospora;	91.5	16.5	71	71	65	6	0	454939	379760
	SILVA (only NR);Bacteria;Actinomycetota;Actinobacteria;Pseudonocardiales;Pseudonocardiaceae;Saccharopolyspora;	94.6	16.5	93	93	88	5	0	454917	379737
	SILVA (only NR);Bacteria;Actinomycetota;Actinobacteria;Pseudonocardiales;Pseudonocardiaceae;Saccharothrix;	98.3	16.5	58	58	57	1	0	454952	379768
	SILVA (only NR);Bacteria;Actinomycetota;Actinobacteria;Pseudonocardiales;Pseudonocardiaceae;Salinifilum;	100	16.5	1	1	1	0	0	455009	379824
	SILVA (only NR);Bacteria;Actinomycetota;Actinobacteria;Pseudonocardiales;Pseudonocardiaceae;Sciscionella;	100	16.5	3	3	3	0	0	455007	379822
	SILVA (only NR);Bacteria;Actinomycetota;Actinobacteria;Pseudonocardiales;Pseudonocardiaceae;Solihabitans;	100	16.5	1	1	1	0	0	455009	379824
	SILVA (only NR);Bacteria;Actinomycetota;Actinobacteria;Pseudonocardiales;Pseudonocardiaceae;Streptoalloteichus;	100	16.5	4	4	4	0	0	455006	379821
	SILVA (only NR);Bacteria;Actinomycetota;Actinobacteria;Pseudonocardiales;Pseudonocardiaceae;Tamaricihabitans;	100	16.5	1	1	1	0	0	455009	379824
	SILVA (only NR);Bacteria;Actinomycetota;Actinobacteria;Pseudonocardiales;Pseudonocardiaceae;Thermocrispum;	100	16.5	8	8	8	0	0	455002	379817
	SILVA (only NR);Bacteria;Actinomycetota;Actinobacteria;Pseudonocardiales;Pseudonocardiaceae;Thermotunica;	100	16.5	2	2	2	0	0	455008	379823
	SILVA (only NR);Bacteria;Actinomycetota;Actinobacteria;Pseudonocardiales;Pseudonocardiaceae;Umezawaea;	100	16.5	3	3	3	0	0	455007	379822
	SILVA (only NR);Bacteria;Actinomycetota;Actinobacteria;Streptosporangiales;	95.4	16.6	1229	1229	1172	57	0	453781	378653
	SILVA (only NR);Bacteria;Actinomycetota;Actinobacteria;Streptosporangiales;Incertae Sedis;	100	16.5	2	2	2	0	0	455008	379823
	SILVA (only NR);Bacteria;Actinomycetota;Actinobacteria;Streptosporangiales;Incertae Sedis;Bailinhaonella;	100	16.5	1	1	1	0	0	455009	379824
	SILVA (only NR);Bacteria;Actinomycetota;Actinobacteria;Streptosporangiales;Incertae Sedis;Incertae Sedis;	100	16.5	1	1	1	0	0	455009	379824
	SILVA (only NR);Bacteria;Actinomycetota;Actinobacteria;Streptosporangiales;Nocardiopsidaceae;	95.2	16.5	355	355	338	17	0	454655	379487
	SILVA (only NR);Bacteria;Actinomycetota;Actinobacteria;Streptosporangiales;Nocardiopsidaceae;Actinorugispora;	100	16.5	1	1	1	0	0	455009	379824
	SILVA (only NR);Bacteria;Actinomycetota;Actinobacteria;Streptosporangiales;Nocardiopsidaceae;Allonocardiopsis;	100	16.5	1	1	1	0	0	455009	379824
	SILVA (only NR);Bacteria;Actinomycetota;Actinobacteria;Streptosporangiales;Nocardiopsidaceae;Allosalinactinospora;	50	16.5	2	2	1	1	0	455008	379824
	SILVA (only NR);Bacteria;Actinomycetota;Actinobacteria;Streptosporangiales;Nocardiopsidaceae;Haloactinospora;	100	16.5	1	1	1	0	0	455009	379824
	SILVA (only NR);Bacteria;Actinomycetota;Actinobacteria;Streptosporangiales;Nocardiopsidaceae;Incertae Sedis;	100	16.5	4	4	4	0	0	455006	379821
	SILVA (only NR);Bacteria;Actinomycetota;Actinobacteria;Streptosporangiales;Nocardiopsidaceae;Lipingzhangella;	80	16.5	5	5	4	1	0	455005	379821
	SILVA (only NR);Bacteria;Actinomycetota;Actinobacteria;Streptosporangiales;Nocardiopsidaceae;Marinactinospora;	100	16.5	3	3	3	0	0	455007	379822
	SILVA (only NR);Bacteria;Actinomycetota;Actinobacteria;Streptosporangiales;Nocardiopsidaceae;Marinateneraspora;	100	16.5	1	1	1	0	0	455009	379824
	SILVA (only NR);Bacteria;Actinomycetota;Actinobacteria;Streptosporangiales;Nocardiopsidaceae;Murinocardiopsis;	100	16.5	1	1	1	0	0	455009	379824
	SILVA (only NR);Bacteria;Actinomycetota;Actinobacteria;Streptosporangiales;Nocardiopsidaceae;Nocardiopsis;	95.5	16.5	292	292	279	13	0	454718	379546
	SILVA (only NR);Bacteria;Actinomycetota;Actinobacteria;Streptosporangiales;Nocardiopsidaceae;Salinactinospora;	100	16.5	1	1	1	0	0	455009	379824
	SILVA (only NR);Bacteria;Actinomycetota;Actinobacteria;Streptosporangiales;Nocardiopsidaceae;Spinactinospora;	100	16.5	1	1	1	0	0	455009	379824
	SILVA (only NR);Bacteria;Actinomycetota;Actinobacteria;Streptosporangiales;Nocardiopsidaceae;Streptomonospora;	95.7	16.5	23	23	22	1	0	454987	379803
	SILVA (only NR);Bacteria;Actinomycetota;Actinobacteria;Streptosporangiales;Nocardiopsidaceae;Thermobifida;	94.7	16.5	19	19	18	1	0	454991	379807
	SILVA (only NR);Bacteria;Actinomycetota;Actinobacteria;Streptosporangiales;Streptosporangiaceae;	94.4	16.5	497	497	469	28	0	454513	379356
	SILVA (only NR);Bacteria;Actinomycetota;Actinobacteria;Streptosporangiales;Streptosporangiaceae;Acrocarpospora;	100	16.5	11	11	11	0	0	454999	379814
	SILVA (only NR);Bacteria;Actinomycetota;Actinobacteria;Streptosporangiales;Streptosporangiaceae;Herbidospora;	100	16.5	8	8	8	0	0	455002	379817
	SILVA (only NR);Bacteria;Actinomycetota;Actinobacteria;Streptosporangiales;Streptosporangiaceae;Incertae Sedis;	100	16.5	8	8	8	0	0	455002	379817
	SILVA (only NR);Bacteria;Actinomycetota;Actinobacteria;Streptosporangiales;Streptosporangiaceae;Microbispora;	96.3	16.5	54	54	52	2	0	454956	379773
	SILVA (only NR);Bacteria;Actinomycetota;Actinobacteria;Streptosporangiales;Streptosporangiaceae;Microtetraspora;	100	16.5	8	8	8	0	0	455002	379817
	SILVA (only NR);Bacteria;Actinomycetota;Actinobacteria;Streptosporangiales;Streptosporangiaceae;Nonomuraea;	93.3	16.5	195	195	182	13	0	454815	379643
	SILVA (only NR);Bacteria;Actinomycetota;Actinobacteria;Streptosporangiales;Streptosporangiaceae;Planobispora;	100	16.5	4	4	4	0	0	455006	379821
	SILVA (only NR);Bacteria;Actinomycetota;Actinobacteria;Streptosporangiales;Streptosporangiaceae;Planomonospora;	100	16.5	10	10	10	0	0	455000	379815
	SILVA (only NR);Bacteria;Actinomycetota;Actinobacteria;Streptosporangiales;Streptosporangiaceae;Planotetraspora;	100	16.5	14	14	14	0	0	454996	379811
	SILVA (only NR);Bacteria;Actinomycetota;Actinobacteria;Streptosporangiales;Streptosporangiaceae;Sinosporangium;	100	16.5	3	3	3	0	0	455007	379822
	SILVA (only NR);Bacteria;Actinomycetota;Actinobacteria;Streptosporangiales;Streptosporangiaceae;Sphaerimonospora;	100	16.5	6	6	6	0	0	455004	379819
	SILVA (only NR);Bacteria;Actinomycetota;Actinobacteria;Streptosporangiales;Streptosporangiaceae;Sphaerisporangium;	91.7	16.5	48	48	44	4	0	454962	379781
	SILVA (only NR);Bacteria;Actinomycetota;Actinobacteria;Streptosporangiales;Streptosporangiaceae;Spongiactinospora;	100	16.5	4	4	4	0	0	455006	379821
	SILVA (only NR);Bacteria;Actinomycetota;Actinobacteria;Streptosporangiales;Streptosporangiaceae;Streptosporangium;	92.2	16.5	116	116	107	9	0	454894	379718
	SILVA (only NR);Bacteria;Actinomycetota;Actinobacteria;Streptosporangiales;Streptosporangiaceae;Thermoactinospora;	100	16.5	1	1	1	0	0	455009	379824
	SILVA (only NR);Bacteria;Actinomycetota;Actinobacteria;Streptosporangiales;Streptosporangiaceae;Thermocatellispora;	100	16.5	3	3	3	0	0	455007	379822
	SILVA (only NR);Bacteria;Actinomycetota;Actinobacteria;Streptosporangiales;Streptosporangiaceae;Thermopolyspora;	100	16.5	4	4	4	0	0	455006	379821
	SILVA (only NR);Bacteria;Actinomycetota;Actinobacteria;Streptosporangiales;Streptosporangiales Incertae Sedis;	100	16.5	6	6	6	0	0	455004	379819
	SILVA (only NR);Bacteria;Actinomycetota;Actinobacteria;Streptosporangiales;Streptosporangiales Incertae Sedis;Motilibacter;	100	16.5	6	6	6	0	0	455004	379819
	SILVA (only NR);Bacteria;Actinomycetota;Actinobacteria;Streptosporangiales;Thermomonosporaceae;	96.7	16.5	369	369	357	12	0	454641	379468
	SILVA (only NR);Bacteria;Actinomycetota;Actinobacteria;Streptosporangiales;Thermomonosporaceae;Actinoallomurus;	97.7	16.5	43	43	42	1	0	454967	379783
	SILVA (only NR);Bacteria;Actinomycetota;Actinobacteria;Streptosporangiales;Thermomonosporaceae;Actinocorallia;	100	16.5	26	26	26	0	0	454984	379799
	SILVA (only NR);Bacteria;Actinomycetota;Actinobacteria;Streptosporangiales;Thermomonosporaceae;Actinomadura;	97.2	16.5	250	250	243	7	0	454760	379582
	SILVA (only NR);Bacteria;Actinomycetota;Actinobacteria;Streptosporangiales;Thermomonosporaceae;Incertae Sedis;	60	16.5	10	10	6	4	0	455000	379819
	SILVA (only NR);Bacteria;Actinomycetota;Actinobacteria;Streptosporangiales;Thermomonosporaceae;Spirillospora;	100	16.5	8	8	8	0	0	455002	379817
	SILVA (only NR);Bacteria;Actinomycetota;Actinobacteria;Streptosporangiales;Thermomonosporaceae;Thermobispora;	100	16.5	9	9	9	0	0	455001	379816
	SILVA (only NR);Bacteria;Actinomycetota;Actinobacteria;Streptosporangiales;Thermomonosporaceae;Thermomonospora;	100	16.5	9	9	9	0	0	455001	379816
	SILVA (only NR);Bacteria;Actinomycetota;Actinobacteria;Streptosporangiales;Thermomonosporaceae;Thermostaphylospora;	100	16.5	11	11	11	0	0	454999	379814
	SILVA (only NR);Bacteria;Actinomycetota;Actinobacteria;Streptosporangiales;Thermomonosporaceae;[Streptomyces] thermoautotrophicus;	100	16.5	3	3	3	0	0	455007	379822
	SILVA (only NR);Bacteria;Actinomycetota;Coriobacteriia;	97.6	16.6	1162	1162	1134	28	0	453848	378691
	SILVA (only NR);Bacteria;Actinomycetota;Coriobacteriia;CG2-30-50-142;	100	16.5	8	8	8	0	0	455002	379817
	SILVA (only NR);Bacteria;Actinomycetota;Coriobacteriia;CG2-30-50-142;Incertae Sedis;	100	16.5	8	8	8	0	0	455002	379817
	SILVA (only NR);Bacteria;Actinomycetota;Coriobacteriia;CG2-30-50-142;Incertae Sedis;Incertae Sedis;	100	16.5	8	8	8	0	0	455002	379817
	SILVA (only NR);Bacteria;Actinomycetota;Coriobacteriia;Coriobacteriales;	97.8	16.6	1040	1040	1017	23	0	453970	378808
	SILVA (only NR);Bacteria;Actinomycetota;Coriobacteriia;Coriobacteriales;Atopobiaceae;	96.2	16.5	211	211	203	8	0	454799	379622
	SILVA (only NR);Bacteria;Actinomycetota;Coriobacteriia;Coriobacteriales;Atopobiaceae;Atopobium;	94.4	16.5	18	18	17	1	0	454992	379808
	SILVA (only NR);Bacteria;Actinomycetota;Coriobacteriia;Coriobacteriales;Atopobiaceae;Coriobacteriaceae UCG-002;	100	16.5	17	17	17	0	0	454993	379808
	SILVA (only NR);Bacteria;Actinomycetota;Coriobacteriia;Coriobacteriales;Atopobiaceae;Coriobacteriaceae UCG-003;	100	16.5	9	9	9	0	0	455001	379816
	SILVA (only NR);Bacteria;Actinomycetota;Coriobacteriia;Coriobacteriales;Atopobiaceae;Fannyhessea;	100	16.5	11	11	11	0	0	454999	379814
	SILVA (only NR);Bacteria;Actinomycetota;Coriobacteriia;Coriobacteriales;Atopobiaceae;Incertae Sedis;	90.5	16.5	21	21	19	2	0	454989	379806
	SILVA (only NR);Bacteria;Actinomycetota;Coriobacteriia;Coriobacteriales;Atopobiaceae;Lancefieldella;	94.1	16.5	34	34	32	2	0	454976	379793
	SILVA (only NR);Bacteria;Actinomycetota;Coriobacteriia;Coriobacteriales;Atopobiaceae;Olsenella;	96	16.5	75	75	72	3	0	454935	379753
	SILVA (only NR);Bacteria;Actinomycetota;Coriobacteriia;Coriobacteriales;Atopobiaceae;Parolsenella;	100	16.5	15	15	15	0	0	454995	379810
	SILVA (only NR);Bacteria;Actinomycetota;Coriobacteriia;Coriobacteriales;Atopobiaceae;Tractidigestivibacter;	100	16.5	11	11	11	0	0	454999	379814
	SILVA (only NR);Bacteria;Actinomycetota;Coriobacteriia;Coriobacteriales;Coriobacteriaceae;	98.9	16.5	351	351	347	4	0	454659	379478
	SILVA (only NR);Bacteria;Actinomycetota;Coriobacteriia;Coriobacteriales;Coriobacteriaceae;Collinsella;	98.8	16.5	334	334	330	4	0	454676	379495
	SILVA (only NR);Bacteria;Actinomycetota;Coriobacteriia;Coriobacteriales;Coriobacteriaceae;Coriobacterium;	100	16.5	8	8	8	0	0	455002	379817
	SILVA (only NR);Bacteria;Actinomycetota;Coriobacteriia;Coriobacteriales;Coriobacteriaceae;Enorma;	100	16.5	9	9	9	0	0	455001	379816
	SILVA (only NR);Bacteria;Actinomycetota;Coriobacteriia;Coriobacteriales;Coriobacteriales Incertae Sedis;	98.5	16.5	68	68	67	1	0	454942	379758
	SILVA (only NR);Bacteria;Actinomycetota;Coriobacteriia;Coriobacteriales;Coriobacteriales Incertae Sedis;Incertae Sedis;	100	16.5	44	44	44	0	0	454966	379781
	SILVA (only NR);Bacteria;Actinomycetota;Coriobacteriia;Coriobacteriales;Coriobacteriales Incertae Sedis;Phoenicibacter;	100	16.5	8	8	8	0	0	455002	379817
	SILVA (only NR);Bacteria;Actinomycetota;Coriobacteriia;Coriobacteriales;Coriobacteriales Incertae Sedis;Raoultibacter;	93.8	16.5	16	16	15	1	0	454994	379810
	SILVA (only NR);Bacteria;Actinomycetota;Coriobacteriia;Coriobacteriales;Eggerthellaceae;	97.4	16.5	387	387	377	10	0	454623	379448
	SILVA (only NR);Bacteria;Actinomycetota;Coriobacteriia;Coriobacteriales;Eggerthellaceae;Adlercreutzia;	95.4	16.5	152	152	145	7	0	454858	379680
	SILVA (only NR);Bacteria;Actinomycetota;Coriobacteriia;Coriobacteriales;Eggerthellaceae;Asaccharobacter;	100	16.5	2	2	2	0	0	455008	379823
	SILVA (only NR);Bacteria;Actinomycetota;Coriobacteriia;Coriobacteriales;Eggerthellaceae;Berryella;	100	16.5	13	13	13	0	0	454997	379812
	SILVA (only NR);Bacteria;Actinomycetota;Coriobacteriia;Coriobacteriales;Eggerthellaceae;CHKCI002;	100	16.5	2	2	2	0	0	455008	379823
	SILVA (only NR);Bacteria;Actinomycetota;Coriobacteriia;Coriobacteriales;Eggerthellaceae;Cryptobacterium;	100	16.5	3	3	3	0	0	455007	379822
	SILVA (only NR);Bacteria;Actinomycetota;Coriobacteriia;Coriobacteriales;Eggerthellaceae;Denitrobacterium;	100	16.5	4	4	4	0	0	455006	379821
	SILVA (only NR);Bacteria;Actinomycetota;Coriobacteriia;Coriobacteriales;Eggerthellaceae;Eggerthella;	100	16.5	32	32	32	0	0	454978	379793
	SILVA (only NR);Bacteria;Actinomycetota;Coriobacteriia;Coriobacteriales;Eggerthellaceae;Enteroscipio;	100	16.5	2	2	2	0	0	455008	379823
	SILVA (only NR);Bacteria;Actinomycetota;Coriobacteriia;Coriobacteriales;Eggerthellaceae;Gordonibacter;	100	16.5	23	23	23	0	0	454987	379802
	SILVA (only NR);Bacteria;Actinomycetota;Coriobacteriia;Coriobacteriales;Eggerthellaceae;Incertae Sedis;	97.2	16.5	72	72	70	2	0	454938	379755
	SILVA (only NR);Bacteria;Actinomycetota;Coriobacteriia;Coriobacteriales;Eggerthellaceae;Paraeggerthella;	100	16.5	7	7	7	0	0	455003	379818
	SILVA (only NR);Bacteria;Actinomycetota;Coriobacteriia;Coriobacteriales;Eggerthellaceae;Senegalimassilia;	100	16.5	24	24	24	0	0	454986	379801
	SILVA (only NR);Bacteria;Actinomycetota;Coriobacteriia;Coriobacteriales;Eggerthellaceae;Slackia;	98	16.5	51	51	50	1	0	454959	379775
	SILVA (only NR);Bacteria;Actinomycetota;Coriobacteriia;Coriobacteriales;Incertae Sedis;	100	16.5	23	23	23	0	0	454987	379802
	SILVA (only NR);Bacteria;Actinomycetota;Coriobacteriia;Coriobacteriales;Incertae Sedis;Incertae Sedis;	100	16.5	23	23	23	0	0	454987	379802
	SILVA (only NR);Bacteria;Actinomycetota;Coriobacteriia;FS118-23B-02;	100	16.5	11	11	11	0	0	454999	379814
	SILVA (only NR);Bacteria;Actinomycetota;Coriobacteriia;FS118-23B-02;Incertae Sedis;	100	16.5	11	11	11	0	0	454999	379814
	SILVA (only NR);Bacteria;Actinomycetota;Coriobacteriia;FS118-23B-02;Incertae Sedis;Incertae Sedis;	100	16.5	11	11	11	0	0	454999	379814
	SILVA (only NR);Bacteria;Actinomycetota;Coriobacteriia;OPB41;	95.1	16.5	103	103	98	5	0	454907	379727
	SILVA (only NR);Bacteria;Actinomycetota;Coriobacteriia;OPB41;Incertae Sedis;	95.1	16.5	103	103	98	5	0	454907	379727
	SILVA (only NR);Bacteria;Actinomycetota;Coriobacteriia;OPB41;Incertae Sedis;Incertae Sedis;	95.1	16.5	103	103	98	5	0	454907	379727
	SILVA (only NR);Bacteria;Actinomycetota;MB-A2-108;	94.3	16.5	194	194	183	11	0	454816	379642
	SILVA (only NR);Bacteria;Actinomycetota;MB-A2-108;Incertae Sedis;	94.3	16.5	194	194	183	11	0	454816	379642
	SILVA (only NR);Bacteria;Actinomycetota;MB-A2-108;Incertae Sedis;Incertae Sedis;	94.3	16.5	194	194	183	11	0	454816	379642
	SILVA (only NR);Bacteria;Actinomycetota;MB-A2-108;Incertae Sedis;Incertae Sedis;Incertae Sedis;	94.3	16.5	194	194	183	11	0	454816	379642
	SILVA (only NR);Bacteria;Actinomycetota;RBG-16-55-12;	96.9	16.5	32	32	31	1	0	454978	379794
	SILVA (only NR);Bacteria;Actinomycetota;RBG-16-55-12;Incertae Sedis;	96.9	16.5	32	32	31	1	0	454978	379794
	SILVA (only NR);Bacteria;Actinomycetota;RBG-16-55-12;Incertae Sedis;Incertae Sedis;	96.9	16.5	32	32	31	1	0	454978	379794
	SILVA (only NR);Bacteria;Actinomycetota;RBG-16-55-12;Incertae Sedis;Incertae Sedis;Incertae Sedis;	96.9	16.5	32	32	31	1	0	454978	379794
	SILVA (only NR);Bacteria;Actinomycetota;Rubrobacteria;	92	16.5	261	261	240	21	0	454749	379585
	SILVA (only NR);Bacteria;Actinomycetota;Rubrobacteria;Rubrobacterales;	92	16.5	261	261	240	21	0	454749	379585
	SILVA (only NR);Bacteria;Actinomycetota;Rubrobacteria;Rubrobacterales;Rubrobacteriaceae;	92	16.5	261	261	240	21	0	454749	379585
	SILVA (only NR);Bacteria;Actinomycetota;Rubrobacteria;Rubrobacterales;Rubrobacteriaceae;Rubrobacter;	92	16.5	261	261	240	21	0	454749	379585
	SILVA (only NR);Bacteria;Actinomycetota;Thermoleophilia;	95.9	16.6	1750	1750	1679	71	0	453260	378146
	SILVA (only NR);Bacteria;Actinomycetota;Thermoleophilia;Gaiellales;	96.1	16.6	1029	1029	989	40	0	453981	378836
	SILVA (only NR);Bacteria;Actinomycetota;Thermoleophilia;Gaiellales;Gaiellaceae;	97	16.5	203	203	197	6	0	454807	379628
	SILVA (only NR);Bacteria;Actinomycetota;Thermoleophilia;Gaiellales;Gaiellaceae;Gaiella;	97	16.5	203	203	197	6	0	454807	379628
	SILVA (only NR);Bacteria;Actinomycetota;Thermoleophilia;Gaiellales;Incertae Sedis;	95.9	16.5	826	826	792	34	0	454184	379033
	SILVA (only NR);Bacteria;Actinomycetota;Thermoleophilia;Gaiellales;Incertae Sedis;Incertae Sedis;	95.9	16.5	826	826	792	34	0	454184	379033
	SILVA (only NR);Bacteria;Actinomycetota;Thermoleophilia;Incertae Sedis;	95.8	16.5	24	24	23	1	0	454986	379802
	SILVA (only NR);Bacteria;Actinomycetota;Thermoleophilia;Incertae Sedis;Incertae Sedis;	95.8	16.5	24	24	23	1	0	454986	379802
	SILVA (only NR);Bacteria;Actinomycetota;Thermoleophilia;Incertae Sedis;Incertae Sedis;Incertae Sedis;	95.8	16.5	24	24	23	1	0	454986	379802
	SILVA (only NR);Bacteria;Actinomycetota;Thermoleophilia;Solirubrobacterales;	95.7	16.5	692	692	662	30	0	454318	379163
	SILVA (only NR);Bacteria;Actinomycetota;Thermoleophilia;Solirubrobacterales;67-14;	94.5	16.5	327	327	309	18	0	454683	379516
	SILVA (only NR);Bacteria;Actinomycetota;Thermoleophilia;Solirubrobacterales;67-14;Incertae Sedis;	94.5	16.5	327	327	309	18	0	454683	379516
	SILVA (only NR);Bacteria;Actinomycetota;Thermoleophilia;Solirubrobacterales;Solirubrobacteraceae;	96.7	16.5	365	365	353	12	0	454645	379472
	SILVA (only NR);Bacteria;Actinomycetota;Thermoleophilia;Solirubrobacterales;Solirubrobacteraceae;Baekduia;	97.5	16.5	40	40	39	1	0	454970	379786
	SILVA (only NR);Bacteria;Actinomycetota;Thermoleophilia;Solirubrobacterales;Solirubrobacteraceae;Conexibacter;	100	16.5	58	58	58	0	0	454952	379767
	SILVA (only NR);Bacteria;Actinomycetota;Thermoleophilia;Solirubrobacterales;Solirubrobacteraceae;Incertae Sedis;	94.6	16.5	37	37	35	2	0	454973	379790
	SILVA (only NR);Bacteria;Actinomycetota;Thermoleophilia;Solirubrobacterales;Solirubrobacteraceae;JCM 18997;	100	16.5	5	5	5	0	0	455005	379820
	SILVA (only NR);Bacteria;Actinomycetota;Thermoleophilia;Solirubrobacterales;Solirubrobacteraceae;Paraconexibacter;	100	16.5	12	12	12	0	0	454998	379813
	SILVA (only NR);Bacteria;Actinomycetota;Thermoleophilia;Solirubrobacterales;Solirubrobacteraceae;Parviterribacter;	76.9	16.5	13	13	10	3	0	454997	379815
	SILVA (only NR);Bacteria;Actinomycetota;Thermoleophilia;Solirubrobacterales;Solirubrobacteraceae;Patulibacter;	100	16.5	17	17	17	0	0	454993	379808
	SILVA (only NR);Bacteria;Actinomycetota;Thermoleophilia;Solirubrobacterales;Solirubrobacteraceae;Solirubrobacter;	96.7	16.5	183	183	177	6	0	454827	379648
	SILVA (only NR);Bacteria;Actinomycetota;Thermoleophilia;Thermophilales;	100	16.5	5	5	5	0	0	455005	379820
	SILVA (only NR);Bacteria;Actinomycetota;Thermoleophilia;Thermophilales;Thermoleophilaceae;	100	16.5	5	5	5	0	0	455005	379820
	SILVA (only NR);Bacteria;Actinomycetota;Thermoleophilia;Thermophilales;Thermoleophilaceae;Thermoleophilum;	100	16.5	5	5	5	0	0	455005	379820
	SILVA (only NR);Bacteria;Actinomycetota;WCHB1-81;	93.3	16.5	89	89	83	6	0	454921	379742
	SILVA (only NR);Bacteria;Actinomycetota;WCHB1-81;Incertae Sedis;	93.3	16.5	89	89	83	6	0	454921	379742
	SILVA (only NR);Bacteria;Actinomycetota;WCHB1-81;Incertae Sedis;Incertae Sedis;	93.3	16.5	89	89	83	6	0	454921	379742
	SILVA (only NR);Bacteria;Actinomycetota;WCHB1-81;Incertae Sedis;Incertae Sedis;Incertae Sedis;	93.3	16.5	89	89	83	6	0	454921	379742
	SILVA (only NR);Bacteria;Aerophobota;	97.1	16.5	70	70	68	2	0	454940	379757
	SILVA (only NR);Bacteria;Aerophobota;Aerophobia;	97.1	16.5	70	70	68	2	0	454940	379757
	SILVA (only NR);Bacteria;Aerophobota;Aerophobia;Aerophobales;	97.1	16.5	70	70	68	2	0	454940	379757
	SILVA (only NR);Bacteria;Aerophobota;Aerophobia;Aerophobales;Aerophobaceae;	97.1	16.5	70	70	68	2	0	454940	379757
	SILVA (only NR);Bacteria;Aerophobota;Aerophobia;Aerophobales;Aerophobaceae;Aerophobus;	97.1	16.5	70	70	68	2	0	454940	379757
	SILVA (only NR);Bacteria;AncK6;	100	16.5	23	23	23	0	0	454987	379802
	SILVA (only NR);Bacteria;AncK6;Incertae Sedis;	100	16.5	23	23	23	0	0	454987	379802
	SILVA (only NR);Bacteria;AncK6;Incertae Sedis;Incertae Sedis;	100	16.5	23	23	23	0	0	454987	379802
	SILVA (only NR);Bacteria;AncK6;Incertae Sedis;Incertae Sedis;Incertae Sedis;	100	16.5	23	23	23	0	0	454987	379802
	SILVA (only NR);Bacteria;AncK6;Incertae Sedis;Incertae Sedis;Incertae Sedis;Incertae Sedis;	100	16.5	23	23	23	0	0	454987	379802
	SILVA (only NR);Bacteria;Apal-E12;	66.7	16.5	3	3	2	1	0	455007	379823
	SILVA (only NR);Bacteria;Apal-E12;Incertae Sedis;	66.7	16.5	3	3	2	1	0	455007	379823
	SILVA (only NR);Bacteria;Apal-E12;Incertae Sedis;Incertae Sedis;	66.7	16.5	3	3	2	1	0	455007	379823
	SILVA (only NR);Bacteria;Apal-E12;Incertae Sedis;Incertae Sedis;Incertae Sedis;	66.7	16.5	3	3	2	1	0	455007	379823
	SILVA (only NR);Bacteria;Apal-E12;Incertae Sedis;Incertae Sedis;Incertae Sedis;Incertae Sedis;	66.7	16.5	3	3	2	1	0	455007	379823
	SILVA (only NR);Bacteria;Aquificota;	94.9	16.5	253	253	240	13	0	454757	379585
	SILVA (only NR);Bacteria;Aquificota;Aquificia;	94.2	16.5	226	226	213	13	0	454784	379612
	SILVA (only NR);Bacteria;Aquificota;Aquificia;Aquificales;	94.6	16.5	130	130	123	7	0	454880	379702
	SILVA (only NR);Bacteria;Aquificota;Aquificia;Aquificales;Aquificaceae;	94.4	16.5	90	90	85	5	0	454920	379740
	SILVA (only NR);Bacteria;Aquificota;Aquificia;Aquificales;Aquificaceae;Aquifex;	100	16.5	3	3	3	0	0	455007	379822
	SILVA (only NR);Bacteria;Aquificota;Aquificia;Aquificales;Aquificaceae;Hydrogenivirga;	100	16.5	5	5	5	0	0	455005	379820
	SILVA (only NR);Bacteria;Aquificota;Aquificia;Aquificales;Aquificaceae;Hydrogenobacter;	100	16.5	14	14	14	0	0	454996	379811
	SILVA (only NR);Bacteria;Aquificota;Aquificia;Aquificales;Aquificaceae;Incertae Sedis;	100	16.5	4	4	4	0	0	455006	379821
	SILVA (only NR);Bacteria;Aquificota;Aquificia;Aquificales;Aquificaceae;Thermocrinis;	95.8	16.5	48	48	46	2	0	454962	379779
	SILVA (only NR);Bacteria;Aquificota;Aquificia;Aquificales;Aquificaceae;Thermothrix;	81.3	16.5	16	16	13	3	0	454994	379812
	SILVA (only NR);Bacteria;Aquificota;Aquificia;Aquificales;Hydrogenobaculaceae;	95	16.5	40	40	38	2	0	454970	379787
	SILVA (only NR);Bacteria;Aquificota;Aquificia;Aquificales;Hydrogenobaculaceae;Hydrogenobaculum;	95	16.5	40	40	38	2	0	454970	379787
	SILVA (only NR);Bacteria;Aquificota;Aquificia;Hydrogenothermales;	93.8	16.5	96	96	90	6	0	454914	379735
	SILVA (only NR);Bacteria;Aquificota;Aquificia;Hydrogenothermales;Hydrogenothermaceae;	93.8	16.5	96	96	90	6	0	454914	379735
	SILVA (only NR);Bacteria;Aquificota;Aquificia;Hydrogenothermales;Hydrogenothermaceae;Hydrogenothermus;	85.7	16.5	7	7	6	1	0	455003	379819
	SILVA (only NR);Bacteria;Aquificota;Aquificia;Hydrogenothermales;Hydrogenothermaceae;Incertae Sedis;	100	16.5	10	10	10	0	0	455000	379815
	SILVA (only NR);Bacteria;Aquificota;Aquificia;Hydrogenothermales;Hydrogenothermaceae;Persephonella;	93.8	16.5	16	16	15	1	0	454994	379810
	SILVA (only NR);Bacteria;Aquificota;Aquificia;Hydrogenothermales;Hydrogenothermaceae;Sulfurihydrogenibium;	92.6	16.5	54	54	50	4	0	454956	379775
	SILVA (only NR);Bacteria;Aquificota;Aquificia;Hydrogenothermales;Hydrogenothermaceae;Venenivibrio;	100	16.5	9	9	9	0	0	455001	379816
	SILVA (only NR);Bacteria;Aquificota;Desulfurobacteriia;	100	16.5	27	27	27	0	0	454983	379798
	SILVA (only NR);Bacteria;Aquificota;Desulfurobacteriia;Desulfurobacteriales;	100	16.5	27	27	27	0	0	454983	379798
	SILVA (only NR);Bacteria;Aquificota;Desulfurobacteriia;Desulfurobacteriales;Desulfurobacteriaceae;	100	16.5	27	27	27	0	0	454983	379798
	SILVA (only NR);Bacteria;Aquificota;Desulfurobacteriia;Desulfurobacteriales;Desulfurobacteriaceae;Balnearium;	100	16.5	2	2	2	0	0	455008	379823
	SILVA (only NR);Bacteria;Aquificota;Desulfurobacteriia;Desulfurobacteriales;Desulfurobacteriaceae;Desulfurobacterium;	100	16.5	18	18	18	0	0	454992	379807
	SILVA (only NR);Bacteria;Aquificota;Desulfurobacteriia;Desulfurobacteriales;Desulfurobacteriaceae;Phorcysia;	100	16.5	1	1	1	0	0	455009	379824
	SILVA (only NR);Bacteria;Aquificota;Desulfurobacteriia;Desulfurobacteriales;Desulfurobacteriaceae;Thermovibrio;	100	16.5	6	6	6	0	0	455004	379819
	SILVA (only NR);Bacteria;Armatimonadota;	90.3	16.5	776	776	701	75	0	454234	379124
	SILVA (only NR);Bacteria;Armatimonadota;Armatimonadia;	96.8	16.5	156	156	151	5	0	454854	379674
	SILVA (only NR);Bacteria;Armatimonadota;Armatimonadia;Armatimonadales;	96.8	16.5	156	156	151	5	0	454854	379674
	SILVA (only NR);Bacteria;Armatimonadota;Armatimonadia;Armatimonadales;Armatimonadaceae;	96.8	16.5	156	156	151	5	0	454854	379674
	SILVA (only NR);Bacteria;Armatimonadota;Armatimonadia;Armatimonadales;Armatimonadaceae;Armatimonas;	100	16.5	12	12	12	0	0	454998	379813
	SILVA (only NR);Bacteria;Armatimonadota;Armatimonadia;Armatimonadales;Armatimonadaceae;Incertae Sedis;	96.5	16.5	144	144	139	5	0	454866	379686
	SILVA (only NR);Bacteria;Armatimonadota;Chthonomonadia;	98.9	16.5	88	88	87	1	0	454922	379738
	SILVA (only NR);Bacteria;Armatimonadota;Chthonomonadia;Chthonomonadales;	98.9	16.5	88	88	87	1	0	454922	379738
	SILVA (only NR);Bacteria;Armatimonadota;Chthonomonadia;Chthonomonadales;Chthonomonadaceae;	100	16.5	34	34	34	0	0	454976	379791
	SILVA (only NR);Bacteria;Armatimonadota;Chthonomonadia;Chthonomonadales;Chthonomonadaceae;Chthonomonas;	100	16.5	34	34	34	0	0	454976	379791
	SILVA (only NR);Bacteria;Armatimonadota;Chthonomonadia;Chthonomonadales;Incertae Sedis;	98.1	16.5	54	54	53	1	0	454956	379772
	SILVA (only NR);Bacteria;Armatimonadota;Chthonomonadia;Chthonomonadales;Incertae Sedis;Incertae Sedis;	98.1	16.5	54	54	53	1	0	454956	379772
	SILVA (only NR);Bacteria;Armatimonadota;DG-56;	100	16.5	21	21	21	0	0	454989	379804
	SILVA (only NR);Bacteria;Armatimonadota;DG-56;Incertae Sedis;	100	16.5	21	21	21	0	0	454989	379804
	SILVA (only NR);Bacteria;Armatimonadota;DG-56;Incertae Sedis;Incertae Sedis;	100	16.5	21	21	21	0	0	454989	379804
	SILVA (only NR);Bacteria;Armatimonadota;DG-56;Incertae Sedis;Incertae Sedis;Incertae Sedis;	100	16.5	21	21	21	0	0	454989	379804
	SILVA (only NR);Bacteria;Armatimonadota;Fimbriimonadia;	96.4	16.5	220	220	212	8	0	454790	379613
	SILVA (only NR);Bacteria;Armatimonadota;Fimbriimonadia;Fimbriimonadales;	96.4	16.5	220	220	212	8	0	454790	379613
	SILVA (only NR);Bacteria;Armatimonadota;Fimbriimonadia;Fimbriimonadales;Fimbriimonadaceae;	97.1	16.5	172	172	167	5	0	454838	379658
	SILVA (only NR);Bacteria;Armatimonadota;Fimbriimonadia;Fimbriimonadales;Fimbriimonadaceae;Fimbriimonas;	100	16.5	7	7	7	0	0	455003	379818
	SILVA (only NR);Bacteria;Armatimonadota;Fimbriimonadia;Fimbriimonadales;Fimbriimonadaceae;Incertae Sedis;	97	16.5	165	165	160	5	0	454845	379665
	SILVA (only NR);Bacteria;Armatimonadota;Fimbriimonadia;Fimbriimonadales;Incertae Sedis;	93.8	16.5	48	48	45	3	0	454962	379780
	SILVA (only NR);Bacteria;Armatimonadota;Fimbriimonadia;Fimbriimonadales;Incertae Sedis;Incertae Sedis;	93.8	16.5	48	48	45	3	0	454962	379780
	SILVA (only NR);Bacteria;Armatimonadota;Incertae Sedis;	79	16.5	291	291	230	61	0	454719	379595
	SILVA (only NR);Bacteria;Armatimonadota;Incertae Sedis;Incertae Sedis;	79	16.5	291	291	230	61	0	454719	379595
	SILVA (only NR);Bacteria;Armatimonadota;Incertae Sedis;Incertae Sedis;Incertae Sedis;	79	16.5	291	291	230	61	0	454719	379595
	SILVA (only NR);Bacteria;Armatimonadota;Incertae Sedis;Incertae Sedis;Incertae Sedis;Incertae Sedis;	79	16.5	291	291	230	61	0	454719	379595
	SILVA (only NR);Bacteria;Atribacterota;	96.2	16.5	391	391	376	15	0	454619	379449
	SILVA (only NR);Bacteria;Atribacterota;Caldatribacteriia;	100	16.5	48	48	48	0	0	454962	379777
	SILVA (only NR);Bacteria;Atribacterota;Caldatribacteriia;Caldatribacteriales;	100	16.5	48	48	48	0	0	454962	379777
	SILVA (only NR);Bacteria;Atribacterota;Caldatribacteriia;Caldatribacteriales;Caldatribacteriaceae;	100	16.5	48	48	48	0	0	454962	379777
	SILVA (only NR);Bacteria;Atribacterota;Caldatribacteriia;Caldatribacteriales;Caldatribacteriaceae;Candidatus Caldatribacterium;	100	16.5	48	48	48	0	0	454962	379777
	SILVA (only NR);Bacteria;Atribacterota;JS1;	95.6	16.5	343	343	328	15	0	454667	379497
	SILVA (only NR);Bacteria;Atribacterota;JS1;Incertae Sedis;	95.6	16.5	343	343	328	15	0	454667	379497
	SILVA (only NR);Bacteria;Atribacterota;JS1;Incertae Sedis;Incertae Sedis;	95.6	16.5	343	343	328	15	0	454667	379497
	SILVA (only NR);Bacteria;Atribacterota;JS1;Incertae Sedis;Incertae Sedis;Incertae Sedis;	95.6	16.5	343	343	328	15	0	454667	379497
	SILVA (only NR);Bacteria;BHI80-139;	95.1	16.5	41	41	39	2	0	454969	379786
	SILVA (only NR);Bacteria;BHI80-139;Incertae Sedis;	95.1	16.5	41	41	39	2	0	454969	379786
	SILVA (only NR);Bacteria;BHI80-139;Incertae Sedis;Incertae Sedis;	95.1	16.5	41	41	39	2	0	454969	379786
	SILVA (only NR);Bacteria;BHI80-139;Incertae Sedis;Incertae Sedis;Incertae Sedis;	95.1	16.5	41	41	39	2	0	454969	379786
	SILVA (only NR);Bacteria;BHI80-139;Incertae Sedis;Incertae Sedis;Incertae Sedis;Incertae Sedis;	95.1	16.5	41	41	39	2	0	454969	379786
	SILVA (only NR);Bacteria;Bacillota;	94.9	19.8	100532	100531	95437	5094	1	354479	284388
	SILVA (only NR);Bacteria;Bacillota;BRH-c20a;	100	16.5	32	32	32	0	0	454978	379793
	SILVA (only NR);Bacteria;Bacillota;BRH-c20a;Incertae Sedis;	100	16.5	32	32	32	0	0	454978	379793
	SILVA (only NR);Bacteria;Bacillota;BRH-c20a;Incertae Sedis;Incertae Sedis;	100	16.5	32	32	32	0	0	454978	379793
	SILVA (only NR);Bacteria;Bacillota;BRH-c20a;Incertae Sedis;Incertae Sedis;Incertae Sedis;	100	16.5	32	32	32	0	0	454978	379793
	SILVA (only NR);Bacteria;Bacillota;Bacilli;	93.5	17.6	42704	42704	39949	2755	0	412306	339876
	SILVA (only NR);Bacteria;Bacillota;Bacilli;Acholeplasmatales;	95.6	16.5	752	752	719	33	0	454258	379106
	SILVA (only NR);Bacteria;Bacillota;Bacilli;Acholeplasmatales;Acholeplasmataceae;	95.6	16.5	752	752	719	33	0	454258	379106
	SILVA (only NR);Bacteria;Bacillota;Bacilli;Acholeplasmatales;Acholeplasmataceae;Acholeplasma;	96.6	16.5	203	203	196	7	0	454807	379629
	SILVA (only NR);Bacteria;Bacillota;Bacilli;Acholeplasmatales;Acholeplasmataceae;Anaeroplasma;	100	16.5	63	63	63	0	0	454947	379762
	SILVA (only NR);Bacteria;Bacillota;Bacilli;Acholeplasmatales;Acholeplasmataceae;Candidatus Phytoplasma;	94.7	16.5	468	468	443	25	0	454542	379382
	SILVA (only NR);Bacteria;Bacillota;Bacilli;Acholeplasmatales;Acholeplasmataceae;DMI;	75	16.5	4	4	3	1	0	455006	379822
	SILVA (only NR);Bacteria;Bacillota;Bacilli;Acholeplasmatales;Acholeplasmataceae;EMP-G18;	100	16.5	4	4	4	0	0	455006	379821
	SILVA (only NR);Bacteria;Bacillota;Bacilli;Acholeplasmatales;Acholeplasmataceae;EUB33-2;	100	16.5	5	5	5	0	0	455005	379820
	SILVA (only NR);Bacteria;Bacillota;Bacilli;Acholeplasmatales;Acholeplasmataceae;NED5E9;	100	16.5	3	3	3	0	0	455007	379822
	SILVA (only NR);Bacteria;Bacillota;Bacilli;Acholeplasmatales;Acholeplasmataceae;T2WK15B57;	100	16.5	2	2	2	0	0	455008	379823
	SILVA (only NR);Bacteria;Bacillota;Bacilli;Alicyclobacillales;	95.7	16.5	327	327	313	14	0	454683	379512
	SILVA (only NR);Bacteria;Bacillota;Bacilli;Alicyclobacillales;Alicyclobacillaceae;	95.7	16.5	327	327	313	14	0	454683	379512
	SILVA (only NR);Bacteria;Bacillota;Bacilli;Alicyclobacillales;Alicyclobacillaceae;Acidibacillus;	91.7	16.5	36	36	33	3	0	454974	379792
	SILVA (only NR);Bacteria;Bacillota;Bacilli;Alicyclobacillales;Alicyclobacillaceae;Alicyclobacillus;	98.8	16.5	161	161	159	2	0	454849	379666
	SILVA (only NR);Bacteria;Bacillota;Bacilli;Alicyclobacillales;Alicyclobacillaceae;Effusibacillus;	100	16.5	23	23	23	0	0	454987	379802
	SILVA (only NR);Bacteria;Bacillota;Bacilli;Alicyclobacillales;Alicyclobacillaceae;Tumebacillus;	91.6	16.5	107	107	98	9	0	454903	379727
	SILVA (only NR);Bacteria;Bacillota;Bacilli;Aneurinibacillales;	95.5	16.5	67	67	64	3	0	454943	379761
	SILVA (only NR);Bacteria;Bacillota;Bacilli;Aneurinibacillales;Aneurinibacillaceae;	95.5	16.5	67	67	64	3	0	454943	379761
	SILVA (only NR);Bacteria;Bacillota;Bacilli;Aneurinibacillales;Aneurinibacillaceae;Aneurinibacillus;	95.5	16.5	67	67	64	3	0	454943	379761
	SILVA (only NR);Bacteria;Bacillota;Bacilli;Bacillales;	91.6	16.8	15844	15844	14506	1338	0	439166	365319
	SILVA (only NR);Bacteria;Bacillota;Bacilli;Bacillales;Bacillaceae;	91	16.8	13752	13752	12517	1235	0	441258	367308
	SILVA (only NR);Bacteria;Bacillota;Bacilli;Bacillales;Bacillaceae;Aeribacillus;	94.1	16.5	51	51	48	3	0	454959	379777
	SILVA (only NR);Bacteria;Bacillota;Bacilli;Bacillales;Bacillaceae;Alkalibacillus;	88.2	16.5	17	17	15	2	0	454993	379810
	SILVA (only NR);Bacteria;Bacillota;Bacilli;Bacillales;Bacillaceae;Alkalicoccobacillus;	90.9	16.5	22	22	20	2	0	454988	379805
	SILVA (only NR);Bacteria;Bacillota;Bacilli;Bacillales;Bacillaceae;Alkalihalobacillus;	92.6	16.5	27	27	25	2	0	454983	379800
	SILVA (only NR);Bacteria;Bacillota;Bacilli;Bacillales;Bacillaceae;Alkalihalobacterium;	100	16.5	6	6	6	0	0	455004	379819
	SILVA (only NR);Bacteria;Bacillota;Bacilli;Bacillales;Bacillaceae;Alkalihalophilus;	94.1	16.5	34	34	32	2	0	454976	379793
	SILVA (only NR);Bacteria;Bacillota;Bacilli;Bacillales;Bacillaceae;Alkalilactibacillus;	100	16.5	9	9	9	0	0	455001	379816
	SILVA (only NR);Bacteria;Bacillota;Bacilli;Bacillales;Bacillaceae;Allobacillus;	85.7	16.5	7	7	6	1	0	455003	379819
	SILVA (only NR);Bacteria;Bacillota;Bacilli;Bacillales;Bacillaceae;Amphibacillus;	100	16.5	22	22	22	0	0	454988	379803
	SILVA (only NR);Bacteria;Bacillota;Bacilli;Bacillales;Bacillaceae;Anaerobacillus;	81.4	16.5	43	43	35	8	0	454967	379790
	SILVA (only NR);Bacteria;Bacillota;Bacilli;Bacillales;Bacillaceae;Anoxybacillus;	89.9	16.5	753	753	677	76	0	454257	379148
	SILVA (only NR);Bacteria;Bacillota;Bacilli;Bacillales;Bacillaceae;Aquibacillus;	100	16.5	10	10	10	0	0	455000	379815
	SILVA (only NR);Bacteria;Bacillota;Bacilli;Bacillales;Bacillaceae;Aquisalibacillus;	75	16.5	4	4	3	1	0	455006	379822
	SILVA (only NR);Bacteria;Bacillota;Bacilli;Bacillales;Bacillaceae;Aureibacillus;	100	16.5	4	4	4	0	0	455006	379821
	SILVA (only NR);Bacteria;Bacillota;Bacilli;Bacillales;Bacillaceae;Bacillus;	89.8	16.6	7505	7505	6743	762	0	447505	373082
	SILVA (only NR);Bacteria;Bacillota;Bacilli;Bacillales;Bacillaceae;Caldibacillus;	100	16.5	15	15	15	0	0	454995	379810
	SILVA (only NR);Bacteria;Bacillota;Bacilli;Bacillales;Bacillaceae;Calditerricola;	100	16.5	4	4	4	0	0	455006	379821
	SILVA (only NR);Bacteria;Bacillota;Bacilli;Bacillales;Bacillaceae;Cerasibacillus;	87.5	16.5	8	8	7	1	0	455002	379818
	SILVA (only NR);Bacteria;Bacillota;Bacilli;Bacillales;Bacillaceae;Compostibacillus;	100	16.5	4	4	4	0	0	455006	379821
	SILVA (only NR);Bacteria;Bacillota;Bacilli;Bacillales;Bacillaceae;Cytobacillus;	100	16.5	27	27	27	0	0	454983	379798
	SILVA (only NR);Bacteria;Bacillota;Bacilli;Bacillales;Bacillaceae;Desertibacillus;	100	16.5	1	1	1	0	0	455009	379824
	SILVA (only NR);Bacteria;Bacillota;Bacilli;Bacillales;Bacillaceae;Ectobacillus;	96.3	16.5	27	27	26	1	0	454983	379799
	SILVA (only NR);Bacteria;Bacillota;Bacilli;Bacillales;Bacillaceae;Falsibacillus;	100	16.5	2	2	2	0	0	455008	379823
	SILVA (only NR);Bacteria;Bacillota;Bacilli;Bacillales;Bacillaceae;Ferdinandcohnia;	97.1	16.5	34	34	33	1	0	454976	379792
	SILVA (only NR);Bacteria;Bacillota;Bacilli;Bacillales;Bacillaceae;Fermentibacillus;	100	16.5	4	4	4	0	0	455006	379821
	SILVA (only NR);Bacteria;Bacillota;Bacilli;Bacillales;Bacillaceae;Fictibacillus;	90.7	16.5	86	86	78	8	0	454924	379747
	SILVA (only NR);Bacteria;Bacillota;Bacilli;Bacillales;Bacillaceae;Filobacillus;	100	16.5	3	3	3	0	0	455007	379822
	SILVA (only NR);Bacteria;Bacillota;Bacilli;Bacillales;Bacillaceae;Geobacillus;	91.9	16.5	496	496	456	40	0	454514	379369
	SILVA (only NR);Bacteria;Bacillota;Bacilli;Bacillales;Bacillaceae;Gottfriedia;	94.2	16.5	52	52	49	3	0	454958	379776
	SILVA (only NR);Bacteria;Bacillota;Bacilli;Bacillales;Bacillaceae;Gracilibacillus;	89.6	16.5	48	48	43	5	0	454962	379782
	SILVA (only NR);Bacteria;Bacillota;Bacilli;Bacillales;Bacillaceae;Halalkalibacillus;	100	16.5	3	3	3	0	0	455007	379822
	SILVA (only NR);Bacteria;Bacillota;Bacilli;Bacillales;Bacillaceae;Halalkalibacter;	75.5	16.5	106	106	80	26	0	454904	379745
	SILVA (only NR);Bacteria;Bacillota;Bacilli;Bacillales;Bacillaceae;Halalkalibacterium;	89.8	16.5	49	49	44	5	0	454961	379781
	SILVA (only NR);Bacteria;Bacillota;Bacilli;Bacillales;Bacillaceae;Halobacillus;	96.3	16.5	164	164	158	6	0	454846	379667
	SILVA (only NR);Bacteria;Bacillota;Bacilli;Bacillales;Bacillaceae;Halolactibacillus;	100	16.5	33	33	33	0	0	454977	379792
	SILVA (only NR);Bacteria;Bacillota;Bacilli;Bacillales;Bacillaceae;Heyndrickxia;	100	16.5	30	30	30	0	0	454980	379795
	SILVA (only NR);Bacteria;Bacillota;Bacilli;Bacillales;Bacillaceae;Incertae Sedis;	97.4	16.5	76	76	74	2	0	454934	379751
	SILVA (only NR);Bacteria;Bacillota;Bacilli;Bacillales;Bacillaceae;Lederbergia;	97.9	16.5	48	48	47	1	0	454962	379778
	SILVA (only NR);Bacteria;Bacillota;Bacilli;Bacillales;Bacillaceae;Lentibacillus;	100	16.5	21	21	21	0	0	454989	379804
	SILVA (only NR);Bacteria;Bacillota;Bacilli;Bacillales;Bacillaceae;Litchfieldia;	98.6	16.5	69	69	68	1	0	454941	379757
	SILVA (only NR);Bacteria;Bacillota;Bacilli;Bacillales;Bacillaceae;Lottiidibacillus;	100	16.5	2	2	2	0	0	455008	379823
	SILVA (only NR);Bacteria;Bacillota;Bacilli;Bacillales;Bacillaceae;Margalitia;	100	16.5	1	1	1	0	0	455009	379824
	SILVA (only NR);Bacteria;Bacillota;Bacilli;Bacillales;Bacillaceae;Melghiribacillus;	100	16.5	2	2	2	0	0	455008	379823
	SILVA (only NR);Bacteria;Bacillota;Bacilli;Bacillales;Bacillaceae;Mesobacillus;	95.7	16.5	186	186	178	8	0	454824	379647
	SILVA (only NR);Bacteria;Bacillota;Bacilli;Bacillales;Bacillaceae;Metabacillus;	92	16.5	225	225	207	18	0	454785	379618
	SILVA (only NR);Bacteria;Bacillota;Bacilli;Bacillales;Bacillaceae;Microaerobacter;	100	16.5	1	1	1	0	0	455009	379824
	SILVA (only NR);Bacteria;Bacillota;Bacilli;Bacillales;Bacillaceae;Natronobacillus;	100	16.5	1	1	1	0	0	455009	379824
	SILVA (only NR);Bacteria;Bacillota;Bacilli;Bacillales;Bacillaceae;Neobacillus;	96.9	16.5	353	353	342	11	0	454657	379483
	SILVA (only NR);Bacteria;Bacillota;Bacilli;Bacillales;Bacillaceae;Niallia;	93.8	16.5	288	288	270	18	0	454722	379555
	SILVA (only NR);Bacteria;Bacillota;Bacilli;Bacillales;Bacillaceae;Oceanobacillus;	95.9	16.5	194	194	186	8	0	454816	379639
	SILVA (only NR);Bacteria;Bacillota;Bacilli;Bacillales;Bacillaceae;Ornithinibacillus;	91.7	16.5	24	24	22	2	0	454986	379803
	SILVA (only NR);Bacteria;Bacillota;Bacilli;Bacillales;Bacillaceae;Parageobacillus;	98	16.5	99	99	97	2	0	454911	379728
	SILVA (only NR);Bacteria;Bacillota;Bacilli;Bacillales;Bacillaceae;Paraliobacillus;	100	16.5	10	10	10	0	0	455000	379815
	SILVA (only NR);Bacteria;Bacillota;Bacilli;Bacillales;Bacillaceae;Paucisalibacillus;	90	16.5	10	10	9	1	0	455000	379816
	SILVA (only NR);Bacteria;Bacillota;Bacilli;Bacillales;Bacillaceae;Pelagirhabdus;	100	16.5	3	3	3	0	0	455007	379822
	SILVA (only NR);Bacteria;Bacillota;Bacilli;Bacillales;Bacillaceae;Peribacillus;	93.9	16.5	374	374	351	23	0	454636	379474
	SILVA (only NR);Bacteria;Bacillota;Bacilli;Bacillales;Bacillaceae;Piscibacillus;	100	16.5	11	11	11	0	0	454999	379814
	SILVA (only NR);Bacteria;Bacillota;Bacilli;Bacillales;Bacillaceae;Polygonibacillus;	100	16.5	28	28	28	0	0	454982	379797
	SILVA (only NR);Bacteria;Bacillota;Bacilli;Bacillales;Bacillaceae;Pontibacillus;	96.3	16.5	27	27	26	1	0	454983	379799
	SILVA (only NR);Bacteria;Bacillota;Bacilli;Bacillales;Bacillaceae;Priestia;	89.1	16.5	1021	1021	910	111	0	453989	378915
	SILVA (only NR);Bacteria;Bacillota;Bacilli;Bacillales;Bacillaceae;Pseudalkalibacillus;	92.3	16.5	13	13	12	1	0	454997	379813
	SILVA (only NR);Bacteria;Bacillota;Bacilli;Bacillales;Bacillaceae;Pseudogracilibacillus;	100	16.5	18	18	18	0	0	454992	379807
	SILVA (only NR);Bacteria;Bacillota;Bacilli;Bacillales;Bacillaceae;Pueribacillus;	100	16.5	7	7	7	0	0	455003	379818
	SILVA (only NR);Bacteria;Bacillota;Bacilli;Bacillales;Bacillaceae;Rossellomorea;	91.4	16.5	292	292	267	25	0	454718	379558
	SILVA (only NR);Bacteria;Bacillota;Bacilli;Bacillales;Bacillaceae;Saccharococcus;	100	16.5	2	2	2	0	0	455008	379823
	SILVA (only NR);Bacteria;Bacillota;Bacilli;Bacillales;Bacillaceae;Salimicrobium;	100	16.5	26	26	26	0	0	454984	379799
	SILVA (only NR);Bacteria;Bacillota;Bacilli;Bacillales;Bacillaceae;Salinibacillus;	100	16.5	4	4	4	0	0	455006	379821
	SILVA (only NR);Bacteria;Bacillota;Bacilli;Bacillales;Bacillaceae;Salirhabdus;	83.3	16.5	6	6	5	1	0	455004	379820
	SILVA (only NR);Bacteria;Bacillota;Bacilli;Bacillales;Bacillaceae;Saliterribacillus;	100	16.5	3	3	3	0	0	455007	379822
	SILVA (only NR);Bacteria;Bacillota;Bacilli;Bacillales;Bacillaceae;Schinkia;	100	16.5	34	34	34	0	0	454976	379791
	SILVA (only NR);Bacteria;Bacillota;Bacilli;Bacillales;Bacillaceae;Sediminibacillus;	100	16.5	7	7	7	0	0	455003	379818
	SILVA (only NR);Bacteria;Bacillota;Bacilli;Bacillales;Bacillaceae;Shouchella;	90.3	16.5	93	93	84	9	0	454917	379741
	SILVA (only NR);Bacteria;Bacillota;Bacilli;Bacillales;Bacillaceae;Siminovitchia;	100	16.5	40	40	40	0	0	454970	379785
	SILVA (only NR);Bacteria;Bacillota;Bacilli;Bacillales;Bacillaceae;Sinibacillus;	100	16.5	4	4	4	0	0	455006	379821
	SILVA (only NR);Bacteria;Bacillota;Bacilli;Bacillales;Bacillaceae;Streptohalobacillus;	100	16.5	1	1	1	0	0	455009	379824
	SILVA (only NR);Bacteria;Bacillota;Bacilli;Bacillales;Bacillaceae;Sutcliffiella;	80.2	16.5	91	91	73	18	0	454919	379752
	SILVA (only NR);Bacteria;Bacillota;Bacilli;Bacillales;Bacillaceae;Swionibacillus;	100	16.5	3	3	3	0	0	455007	379822
	SILVA (only NR);Bacteria;Bacillota;Bacilli;Bacillales;Bacillaceae;Tenuibacillus;	100	16.5	3	3	3	0	0	455007	379822
	SILVA (only NR);Bacteria;Bacillota;Bacilli;Bacillales;Bacillaceae;Tepidibacillus;	100	16.5	7	7	7	0	0	455003	379818
	SILVA (only NR);Bacteria;Bacillota;Bacilli;Bacillales;Bacillaceae;Terribacillus;	95.5	16.5	22	22	21	1	0	454988	379804
	SILVA (only NR);Bacteria;Bacillota;Bacilli;Bacillales;Bacillaceae;Thalassobacillus;	100	16.5	20	20	20	0	0	454990	379805
	SILVA (only NR);Bacteria;Bacillota;Bacilli;Bacillales;Bacillaceae;Thermolongibacillus;	0	0	2	2	0	2	0	455008	379825
	SILVA (only NR);Bacteria;Bacillota;Bacilli;Bacillales;Bacillaceae;Ureibacillus;	92.9	16.5	28	28	26	2	0	454982	379799
	SILVA (only NR);Bacteria;Bacillota;Bacilli;Bacillales;Bacillaceae;Virgibacillus;	94.3	16.5	176	176	166	10	0	454834	379659
	SILVA (only NR);Bacteria;Bacillota;Bacilli;Bacillales;Bacillaceae;Vulcanibacillus;	100	16.5	17	17	17	0	0	454993	379808
	SILVA (only NR);Bacteria;Bacillota;Bacilli;Bacillales;Bacillaceae;Weizmannia;	91.8	16.5	49	49	45	4	0	454961	379780
	SILVA (only NR);Bacteria;Bacillota;Bacilli;Bacillales;Incertae Sedis;	100	16.5	1	1	1	0	0	455009	379824
	SILVA (only NR);Bacteria;Bacillota;Bacilli;Bacillales;Incertae Sedis;Incertae Sedis;	100	16.5	1	1	1	0	0	455009	379824
	SILVA (only NR);Bacteria;Bacillota;Bacilli;Bacillales;Marinococcaceae;	94.3	16.5	105	105	99	6	0	454905	379726
	SILVA (only NR);Bacteria;Bacillota;Bacilli;Bacillales;Marinococcaceae;Aidingibacillus;	100	16.5	1	1	1	0	0	455009	379824
	SILVA (only NR);Bacteria;Bacillota;Bacilli;Bacillales;Marinococcaceae;Aliibacillus;	100	16.5	1	1	1	0	0	455009	379824
	SILVA (only NR);Bacteria;Bacillota;Bacilli;Bacillales;Marinococcaceae;Alteribacillus;	94.7	16.5	19	19	18	1	0	454991	379807
	SILVA (only NR);Bacteria;Bacillota;Bacilli;Bacillales;Marinococcaceae;Geomicrobium;	100	16.5	9	9	9	0	0	455001	379816
	SILVA (only NR);Bacteria;Bacillota;Bacilli;Bacillales;Marinococcaceae;Incertae Sedis;	66.7	16.5	3	3	2	1	0	455007	379823
	SILVA (only NR);Bacteria;Bacillota;Bacilli;Bacillales;Marinococcaceae;Marinococcus;	93.6	16.5	47	47	44	3	0	454963	379781
	SILVA (only NR);Bacteria;Bacillota;Bacilli;Bacillales;Marinococcaceae;Natribacillus;	100	16.5	5	5	5	0	0	455005	379820
	SILVA (only NR);Bacteria;Bacillota;Bacilli;Bacillales;Marinococcaceae;Salibacterium;	100	16.5	11	11	11	0	0	454999	379814
	SILVA (only NR);Bacteria;Bacillota;Bacilli;Bacillales;Marinococcaceae;Salsuginibacillus;	100	16.5	5	5	5	0	0	455005	379820
	SILVA (only NR);Bacteria;Bacillota;Bacilli;Bacillales;Marinococcaceae;Sinobaca;	75	16.5	4	4	3	1	0	455006	379822
	SILVA (only NR);Bacteria;Bacillota;Bacilli;Bacillales;Planococcaceae;	95	16.6	1802	1802	1711	91	0	453208	378114
	SILVA (only NR);Bacteria;Bacillota;Bacilli;Bacillales;Planococcaceae;Bhargavaea;	93.3	16.5	30	30	28	2	0	454980	379797
	SILVA (only NR);Bacteria;Bacillota;Bacilli;Bacillales;Planococcaceae;Caryophanon;	100	16.5	9	9	9	0	0	455001	379816
	SILVA (only NR);Bacteria;Bacillota;Bacilli;Bacillales;Planococcaceae;Chryseomicrobium;	89.7	16.5	29	29	26	3	0	454981	379799
	SILVA (only NR);Bacteria;Bacillota;Bacilli;Bacillales;Planococcaceae;Chungangia;	100	16.5	6	6	6	0	0	455004	379819
	SILVA (only NR);Bacteria;Bacillota;Bacilli;Bacillales;Planococcaceae;Domibacillus;	100	16.5	42	42	42	0	0	454968	379783
	SILVA (only NR);Bacteria;Bacillota;Bacilli;Bacillales;Planococcaceae;Incertae Sedis;	100	16.5	65	65	65	0	0	454945	379760
	SILVA (only NR);Bacteria;Bacillota;Bacilli;Bacillales;Planococcaceae;Indiicoccus;	100	16.5	2	2	2	0	0	455008	379823
	SILVA (only NR);Bacteria;Bacillota;Bacilli;Bacillales;Planococcaceae;Jeotgalibacillus;	96.8	16.5	31	31	30	1	0	454979	379795
	SILVA (only NR);Bacteria;Bacillota;Bacilli;Bacillales;Planococcaceae;Kurthia;	98.2	16.5	55	55	54	1	0	454955	379771
	SILVA (only NR);Bacteria;Bacillota;Bacilli;Bacillales;Planococcaceae;Lysinibacillus;	92.6	16.5	707	707	655	52	0	454303	379170
	SILVA (only NR);Bacteria;Bacillota;Bacilli;Bacillales;Planococcaceae;Metasolibacillus;	100	16.5	1	1	1	0	0	455009	379824
	SILVA (only NR);Bacteria;Bacillota;Bacilli;Bacillales;Planococcaceae;Paenisporosarcina;	100	16.5	47	47	47	0	0	454963	379778
	SILVA (only NR);Bacteria;Bacillota;Bacilli;Bacillales;Planococcaceae;Planococcus;	93.9	16.5	329	329	309	20	0	454681	379516
	SILVA (only NR);Bacteria;Bacillota;Bacilli;Bacillales;Planococcaceae;Psychrobacillus;	90.6	16.5	64	64	58	6	0	454946	379767
	SILVA (only NR);Bacteria;Bacillota;Bacilli;Bacillales;Planococcaceae;Rummeliibacillus;	93.5	16.5	31	31	29	2	0	454979	379796
	SILVA (only NR);Bacteria;Bacillota;Bacilli;Bacillales;Planococcaceae;Savagea;	100	16.5	3	3	3	0	0	455007	379822
	SILVA (only NR);Bacteria;Bacillota;Bacilli;Bacillales;Planococcaceae;Solibacillus;	97.7	16.5	132	132	129	3	0	454878	379696
	SILVA (only NR);Bacteria;Bacillota;Bacilli;Bacillales;Planococcaceae;Sporosarcina;	99.5	16.5	207	207	206	1	0	454803	379619
	SILVA (only NR);Bacteria;Bacillota;Bacilli;Bacillales;Planococcaceae;Viridibacillus;	100	16.5	10	10	10	0	0	455000	379815
	SILVA (only NR);Bacteria;Bacillota;Bacilli;Bacillales;Planococcaceae;[Renibacterium] salmoninarum group;	100	16.5	2	2	2	0	0	455008	379823
	SILVA (only NR);Bacteria;Bacillota;Bacilli;Bacillales;Salisediminibacteriaceae;	95.6	16.5	91	91	87	4	0	454919	379738
	SILVA (only NR);Bacteria;Bacillota;Bacilli;Bacillales;Salisediminibacteriaceae;Alkalicoccus;	100	16.5	13	13	13	0	0	454997	379812
	SILVA (only NR);Bacteria;Bacillota;Bacilli;Bacillales;Salisediminibacteriaceae;Alteribacter;	100	16.5	13	13	13	0	0	454997	379812
	SILVA (only NR);Bacteria;Bacillota;Bacilli;Bacillales;Salisediminibacteriaceae;Evansella;	81.8	16.5	22	22	18	4	0	454988	379807
	SILVA (only NR);Bacteria;Bacillota;Bacilli;Bacillales;Salisediminibacteriaceae;Salipaludibacillus;	100	16.5	26	26	26	0	0	454984	379799
	SILVA (only NR);Bacteria;Bacillota;Bacilli;Bacillales;Salisediminibacteriaceae;Salisediminibacterium;	100	16.5	15	15	15	0	0	454995	379810
	SILVA (only NR);Bacteria;Bacillota;Bacilli;Bacillales;Salisediminibacteriaceae;Texcoconibacillus;	100	16.5	2	2	2	0	0	455008	379823
	SILVA (only NR);Bacteria;Bacillota;Bacilli;Bacillales;Sporolactobacillaceae;	97.8	16.5	93	93	91	2	0	454917	379734
	SILVA (only NR);Bacteria;Bacillota;Bacilli;Bacillales;Sporolactobacillaceae;Caenibacillus;	100	16.5	2	2	2	0	0	455008	379823
	SILVA (only NR);Bacteria;Bacillota;Bacilli;Bacillales;Sporolactobacillaceae;Camelliibacillus;	100	16.5	1	1	1	0	0	455009	379824
	SILVA (only NR);Bacteria;Bacillota;Bacilli;Bacillales;Sporolactobacillaceae;Incertae Sedis;	100	16.5	3	3	3	0	0	455007	379822
	SILVA (only NR);Bacteria;Bacillota;Bacilli;Bacillales;Sporolactobacillaceae;Pullulanibacillus;	100	16.5	12	12	12	0	0	454998	379813
	SILVA (only NR);Bacteria;Bacillota;Bacilli;Bacillales;Sporolactobacillaceae;Scopulibacillus;	100	16.5	4	4	4	0	0	455006	379821
	SILVA (only NR);Bacteria;Bacillota;Bacilli;Bacillales;Sporolactobacillaceae;Sporolactobacillus;	97	16.5	67	67	65	2	0	454943	379760
	SILVA (only NR);Bacteria;Bacillota;Bacilli;Bacillales;Sporolactobacillaceae;Terrilactibacillus;	100	16.5	3	3	3	0	0	455007	379822
	SILVA (only NR);Bacteria;Bacillota;Bacilli;Bacillales;Sporolactobacillaceae;Tuberibacillus;	100	16.5	1	1	1	0	0	455009	379824
	SILVA (only NR);Bacteria;Bacillota;Bacilli;Brevibacillales;	94.8	16.5	405	405	384	21	0	454605	379441
	SILVA (only NR);Bacteria;Bacillota;Bacilli;Brevibacillales;Brevibacillaceae;	94.8	16.5	405	405	384	21	0	454605	379441
	SILVA (only NR);Bacteria;Bacillota;Bacilli;Brevibacillales;Brevibacillaceae;Brevibacillus;	94.8	16.5	405	405	384	21	0	454605	379441
	SILVA (only NR);Bacteria;Bacillota;Bacilli;Caldalkalibacillales;	100	16.5	7	7	7	0	0	455003	379818
	SILVA (only NR);Bacteria;Bacillota;Bacilli;Caldalkalibacillales;Caldalkalibacillaceae;	100	16.5	7	7	7	0	0	455003	379818
	SILVA (only NR);Bacteria;Bacillota;Bacilli;Caldalkalibacillales;Caldalkalibacillaceae;Caldalkalibacillus;	100	16.5	7	7	7	0	0	455003	379818
	SILVA (only NR);Bacteria;Bacillota;Bacilli;Desulfuribacillales;	90.9	16.5	11	11	10	1	0	454999	379815
	SILVA (only NR);Bacteria;Bacillota;Bacilli;Desulfuribacillales;Desulfuribacillaceae;	90.9	16.5	11	11	10	1	0	454999	379815
	SILVA (only NR);Bacteria;Bacillota;Bacilli;Desulfuribacillales;Desulfuribacillaceae;Desulfuribacillus;	90.9	16.5	11	11	10	1	0	454999	379815
	SILVA (only NR);Bacteria;Bacillota;Bacilli;Erysipelotrichales;	96.4	16.6	2343	2343	2259	84	0	452667	377566
	SILVA (only NR);Bacteria;Bacillota;Bacilli;Erysipelotrichales;Erysipelatoclostridiaceae;	96.9	16.5	743	743	720	23	0	454267	379105
	SILVA (only NR);Bacteria;Bacillota;Bacilli;Erysipelotrichales;Erysipelatoclostridiaceae;Asteroleplasma;	88.9	16.5	18	18	16	2	0	454992	379809
	SILVA (only NR);Bacteria;Bacillota;Bacilli;Erysipelotrichales;Erysipelatoclostridiaceae;Catenibacterium;	90.8	16.5	130	130	118	12	0	454880	379707
	SILVA (only NR);Bacteria;Bacillota;Bacilli;Erysipelotrichales;Erysipelatoclostridiaceae;Coprobacillus;	100	16.5	10	10	10	0	0	455000	379815
	SILVA (only NR);Bacteria;Bacillota;Bacilli;Erysipelotrichales;Erysipelatoclostridiaceae;Eggerthia;	100	16.5	10	10	10	0	0	455000	379815
	SILVA (only NR);Bacteria;Bacillota;Bacilli;Erysipelotrichales;Erysipelatoclostridiaceae;Erysipelotrichaceae UCG-002;	100	16.5	40	40	40	0	0	454970	379785
	SILVA (only NR);Bacteria;Bacillota;Bacilli;Erysipelotrichales;Erysipelatoclostridiaceae;Erysipelotrichaceae UCG-003;	94.9	16.5	118	118	112	6	0	454892	379713
	SILVA (only NR);Bacteria;Bacillota;Bacilli;Erysipelotrichales;Erysipelatoclostridiaceae;Incertae Sedis;	100	16.5	23	23	23	0	0	454987	379802
	SILVA (only NR);Bacteria;Bacillota;Bacilli;Erysipelotrichales;Erysipelatoclostridiaceae;Kandleria;	100	16.5	2	2	2	0	0	455008	379823
	SILVA (only NR);Bacteria;Bacillota;Bacilli;Erysipelotrichales;Erysipelatoclostridiaceae;Longibaculum;	100	16.5	40	40	40	0	0	454970	379785
	SILVA (only NR);Bacteria;Bacillota;Bacilli;Erysipelotrichales;Erysipelatoclostridiaceae;Massiliomicrobiota;	98	16.5	50	50	49	1	0	454960	379776
	SILVA (only NR);Bacteria;Bacillota;Bacilli;Erysipelotrichales;Erysipelatoclostridiaceae;Sharpea;	100	16.5	7	7	7	0	0	455003	379818
	SILVA (only NR);Bacteria;Bacillota;Bacilli;Erysipelotrichales;Erysipelatoclostridiaceae;Tannockella;	100	16.5	2	2	2	0	0	455008	379823
	SILVA (only NR);Bacteria;Bacillota;Bacilli;Erysipelotrichales;Erysipelatoclostridiaceae;Thomasclavelia;	99.1	16.5	106	106	105	1	0	454904	379720
	SILVA (only NR);Bacteria;Bacillota;Bacilli;Erysipelotrichales;Erysipelatoclostridiaceae;UCG-004;	99.5	16.5	187	187	186	1	0	454823	379639
	SILVA (only NR);Bacteria;Bacillota;Bacilli;Erysipelotrichales;Erysipelotrichaceae;	96.2	16.6	1589	1589	1529	60	0	453421	378296
	SILVA (only NR);Bacteria;Bacillota;Bacilli;Erysipelotrichales;Erysipelotrichaceae;Absiella;	100	16.5	2	2	2	0	0	455008	379823
	SILVA (only NR);Bacteria;Bacillota;Bacilli;Erysipelotrichales;Erysipelotrichaceae;Allobaculum;	100	16.5	16	16	16	0	0	454994	379809
	SILVA (only NR);Bacteria;Bacillota;Bacilli;Erysipelotrichales;Erysipelotrichaceae;Amedibacillus;	100	16.5	3	3	3	0	0	455007	379822
	SILVA (only NR);Bacteria;Bacillota;Bacilli;Erysipelotrichales;Erysipelotrichaceae;Anaerorhabdus;	97.7	16.5	44	44	43	1	0	454966	379782
	SILVA (only NR);Bacteria;Bacillota;Bacilli;Erysipelotrichales;Erysipelotrichaceae;Breznakia;	100	16.5	10	10	10	0	0	455000	379815
	SILVA (only NR);Bacteria;Bacillota;Bacilli;Erysipelotrichales;Erysipelotrichaceae;Bulleidia;	100	16.5	4	4	4	0	0	455006	379821
	SILVA (only NR);Bacteria;Bacillota;Bacilli;Erysipelotrichales;Erysipelotrichaceae;Catenisphaera;	100	16.5	21	21	21	0	0	454989	379804
	SILVA (only NR);Bacteria;Bacillota;Bacilli;Erysipelotrichales;Erysipelotrichaceae;Culicoidibacter;	100	16.5	40	40	40	0	0	454970	379785
	SILVA (only NR);Bacteria;Bacillota;Bacilli;Erysipelotrichales;Erysipelotrichaceae;Dielma;	100	16.5	26	26	26	0	0	454984	379799
	SILVA (only NR);Bacteria;Bacillota;Bacilli;Erysipelotrichales;Erysipelotrichaceae;Dubosiella;	97.3	16.5	73	73	71	2	0	454937	379754
	SILVA (only NR);Bacteria;Bacillota;Bacilli;Erysipelotrichales;Erysipelotrichaceae;Erysipelothrix;	97.4	16.5	190	190	185	5	0	454820	379640
	SILVA (only NR);Bacteria;Bacillota;Bacilli;Erysipelotrichales;Erysipelotrichaceae;Erysipelotrichaceae UCG-006;	94.1	16.5	17	17	16	1	0	454993	379809
	SILVA (only NR);Bacteria;Bacillota;Bacilli;Erysipelotrichales;Erysipelotrichaceae;Erysipelotrichaceae UCG-007;	94.4	16.5	18	18	17	1	0	454992	379808
	SILVA (only NR);Bacteria;Bacillota;Bacilli;Erysipelotrichales;Erysipelotrichaceae;Erysipelotrichaceae UCG-008;	100	16.5	2	2	2	0	0	455008	379823
	SILVA (only NR);Bacteria;Bacillota;Bacilli;Erysipelotrichales;Erysipelotrichaceae;Erysipelotrichaceae UCG-009;	100	16.5	14	14	14	0	0	454996	379811
	SILVA (only NR);Bacteria;Bacillota;Bacilli;Erysipelotrichales;Erysipelotrichaceae;Faecalibaculum;	96	16.5	424	424	407	17	0	454586	379418
	SILVA (only NR);Bacteria;Bacillota;Bacilli;Erysipelotrichales;Erysipelotrichaceae;Faecalicoccus;	100	16.5	5	5	5	0	0	455005	379820
	SILVA (only NR);Bacteria;Bacillota;Bacilli;Erysipelotrichales;Erysipelotrichaceae;Faecalitalea;	100	16.5	43	43	43	0	0	454967	379782
	SILVA (only NR);Bacteria;Bacillota;Bacilli;Erysipelotrichales;Erysipelotrichaceae;Holdemanella;	97.3	16.5	182	182	177	5	0	454828	379648
	SILVA (only NR);Bacteria;Bacillota;Bacilli;Erysipelotrichales;Erysipelotrichaceae;Holdemania;	85.7	16.5	7	7	6	1	0	455003	379819
	SILVA (only NR);Bacteria;Bacillota;Bacilli;Erysipelotrichales;Erysipelotrichaceae;Ileibacterium;	100	16.5	7	7	7	0	0	455003	379818
	SILVA (only NR);Bacteria;Bacillota;Bacilli;Erysipelotrichales;Erysipelotrichaceae;Incertae Sedis;	94.8	16.5	97	97	92	5	0	454913	379733
	SILVA (only NR);Bacteria;Bacillota;Bacilli;Erysipelotrichales;Erysipelotrichaceae;Longicatena;	100	16.5	1	1	1	0	0	455009	379824
	SILVA (only NR);Bacteria;Bacillota;Bacilli;Erysipelotrichales;Erysipelotrichaceae;Merdibacter;	100	16.5	5	5	5	0	0	455005	379820
	SILVA (only NR);Bacteria;Bacillota;Bacilli;Erysipelotrichales;Erysipelotrichaceae;Solobacterium;	96.6	16.5	89	89	86	3	0	454921	379739
	SILVA (only NR);Bacteria;Bacillota;Bacilli;Erysipelotrichales;Erysipelotrichaceae;Turicibacter;	92.4	16.5	144	144	133	11	0	454866	379692
	SILVA (only NR);Bacteria;Bacillota;Bacilli;Erysipelotrichales;Erysipelotrichaceae;[Clostridium] innocuum group;	92.4	16.5	105	105	97	8	0	454905	379728
	SILVA (only NR);Bacteria;Bacillota;Bacilli;Erysipelotrichales;Incertae Sedis;	90.9	16.5	11	11	10	1	0	454999	379815
	SILVA (only NR);Bacteria;Bacillota;Bacilli;Erysipelotrichales;Incertae Sedis;Incertae Sedis;	90.9	16.5	11	11	10	1	0	454999	379815
	SILVA (only NR);Bacteria;Bacillota;Bacilli;Exiguobacterales;	89.6	16.5	317	317	284	33	0	454693	379541
	SILVA (only NR);Bacteria;Bacillota;Bacilli;Exiguobacterales;Exiguobacteraceae;	89.6	16.5	317	317	284	33	0	454693	379541
	SILVA (only NR);Bacteria;Bacillota;Bacilli;Exiguobacterales;Exiguobacteraceae;Exiguobacterium;	89.6	16.5	317	317	284	33	0	454693	379541
	SILVA (only NR);Bacteria;Bacillota;Bacilli;Haloplasmatales;	100	16.5	28	28	28	0	0	454982	379797
	SILVA (only NR);Bacteria;Bacillota;Bacilli;Haloplasmatales;Haloplasmataceae;	100	16.5	28	28	28	0	0	454982	379797
	SILVA (only NR);Bacteria;Bacillota;Bacilli;Haloplasmatales;Haloplasmataceae;Haloplasma;	100	16.5	28	28	28	0	0	454982	379797
	SILVA (only NR);Bacteria;Bacillota;Bacilli;Incertae Sedis;	100	16.5	7	7	7	0	0	455003	379818
	SILVA (only NR);Bacteria;Bacillota;Bacilli;Incertae Sedis;Incertae Sedis;	100	16.5	7	7	7	0	0	455003	379818
	SILVA (only NR);Bacteria;Bacillota;Bacilli;Incertae Sedis;Incertae Sedis;Incertae Sedis;	100	16.5	7	7	7	0	0	455003	379818
	SILVA (only NR);Bacteria;Bacillota;Bacilli;Izemoplasmatales;	95.3	16.5	107	107	102	5	0	454903	379723
	SILVA (only NR);Bacteria;Bacillota;Bacilli;Izemoplasmatales;Incertae Sedis;	94.2	16.5	69	69	65	4	0	454941	379760
	SILVA (only NR);Bacteria;Bacillota;Bacilli;Izemoplasmatales;Incertae Sedis;Incertae Sedis;	94.2	16.5	69	69	65	4	0	454941	379760
	SILVA (only NR);Bacteria;Bacillota;Bacilli;Izemoplasmatales;Izemoplasmataceae;	97.4	16.5	38	38	37	1	0	454972	379788
	SILVA (only NR);Bacteria;Bacillota;Bacilli;Izemoplasmatales;Izemoplasmataceae;Incertae Sedis;	100	16.5	15	15	15	0	0	454995	379810
	SILVA (only NR);Bacteria;Bacillota;Bacilli;Izemoplasmatales;Izemoplasmataceae;Izimaplasma;	95.7	16.5	23	23	22	1	0	454987	379803
	SILVA (only NR);Bacteria;Bacillota;Bacilli;Kyrpidiales;	95	16.5	20	20	19	1	0	454990	379806
	SILVA (only NR);Bacteria;Bacillota;Bacilli;Kyrpidiales;Kyrpidiaceae;	95	16.5	20	20	19	1	0	454990	379806
	SILVA (only NR);Bacteria;Bacillota;Bacilli;Kyrpidiales;Kyrpidiaceae;Kyrpidia;	95	16.5	20	20	19	1	0	454990	379806
	SILVA (only NR);Bacteria;Bacillota;Bacilli;Lactobacillales;	94.1	16.8	13176	13176	12394	782	0	441834	367431
	SILVA (only NR);Bacteria;Bacillota;Bacilli;Lactobacillales;Aerococcaceae;	98.9	16.5	264	264	261	3	0	454746	379564
	SILVA (only NR);Bacteria;Bacillota;Bacilli;Lactobacillales;Aerococcaceae;Abiotrophia;	100	16.5	43	43	43	0	0	454967	379782
	SILVA (only NR);Bacteria;Bacillota;Bacilli;Lactobacillales;Aerococcaceae;Aerococcus;	98.2	16.5	113	113	111	2	0	454897	379714
	SILVA (only NR);Bacteria;Bacillota;Bacilli;Lactobacillales;Aerococcaceae;Aerosphaera;	100	16.5	11	11	11	0	0	454999	379814
	SILVA (only NR);Bacteria;Bacillota;Bacilli;Lactobacillales;Aerococcaceae;Atopobacter;	100	16.5	1	1	1	0	0	455009	379824
	SILVA (only NR);Bacteria;Bacillota;Bacilli;Lactobacillales;Aerococcaceae;Bavariicoccus;	100	16.5	3	3	3	0	0	455007	379822
	SILVA (only NR);Bacteria;Bacillota;Bacilli;Lactobacillales;Aerococcaceae;Dolosicoccus;	100	16.5	2	2	2	0	0	455008	379823
	SILVA (only NR);Bacteria;Bacillota;Bacilli;Lactobacillales;Aerococcaceae;Eremococcus;	100	16.5	7	7	7	0	0	455003	379818
	SILVA (only NR);Bacteria;Bacillota;Bacilli;Lactobacillales;Aerococcaceae;Facklamia;	100	16.5	42	42	42	0	0	454968	379783
	SILVA (only NR);Bacteria;Bacillota;Bacilli;Lactobacillales;Aerococcaceae;Globicatella;	100	16.5	14	14	14	0	0	454996	379811
	SILVA (only NR);Bacteria;Bacillota;Bacilli;Lactobacillales;Aerococcaceae;Ignavigranum;	100	16.5	17	17	17	0	0	454993	379808
	SILVA (only NR);Bacteria;Bacillota;Bacilli;Lactobacillales;Aerococcaceae;Incertae Sedis;	90.9	16.5	11	11	10	1	0	454999	379815
	SILVA (only NR);Bacteria;Bacillota;Bacilli;Lactobacillales;Carnobacteriaceae;	95.3	16.5	772	772	736	36	0	454238	379089
	SILVA (only NR);Bacteria;Bacillota;Bacilli;Lactobacillales;Carnobacteriaceae;Alkalibacterium;	95	16.5	40	40	38	2	0	454970	379787
	SILVA (only NR);Bacteria;Bacillota;Bacilli;Lactobacillales;Carnobacteriaceae;Allofustis;	100	16.5	4	4	4	0	0	455006	379821
	SILVA (only NR);Bacteria;Bacillota;Bacilli;Lactobacillales;Carnobacteriaceae;Alloiococcus;	96.2	16.5	26	26	25	1	0	454984	379800
	SILVA (only NR);Bacteria;Bacillota;Bacilli;Lactobacillales;Carnobacteriaceae;Atopococcus;	87.5	16.5	8	8	7	1	0	455002	379818
	SILVA (only NR);Bacteria;Bacillota;Bacilli;Lactobacillales;Carnobacteriaceae;Atopostipes;	93.3	16.5	60	60	56	4	0	454950	379769
	SILVA (only NR);Bacteria;Bacillota;Bacilli;Lactobacillales;Carnobacteriaceae;Carnobacterium;	95.6	16.5	68	68	65	3	0	454942	379760
	SILVA (only NR);Bacteria;Bacillota;Bacilli;Lactobacillales;Carnobacteriaceae;Desemzia;	92.6	16.5	27	27	25	2	0	454983	379800
	SILVA (only NR);Bacteria;Bacillota;Bacilli;Lactobacillales;Carnobacteriaceae;Dolosigranulum;	96	16.5	125	125	120	5	0	454885	379705
	SILVA (only NR);Bacteria;Bacillota;Bacilli;Lactobacillales;Carnobacteriaceae;Granulicatella;	93.8	16.5	225	225	211	14	0	454785	379614
	SILVA (only NR);Bacteria;Bacillota;Bacilli;Lactobacillales;Carnobacteriaceae;Incertae Sedis;	96.3	16.5	27	27	26	1	0	454983	379799
	SILVA (only NR);Bacteria;Bacillota;Bacilli;Lactobacillales;Carnobacteriaceae;Isobaculum;	100	16.5	1	1	1	0	0	455009	379824
	SILVA (only NR);Bacteria;Bacillota;Bacilli;Lactobacillales;Carnobacteriaceae;Jeotgalibaca;	100	16.5	44	44	44	0	0	454966	379781
	SILVA (only NR);Bacteria;Bacillota;Bacilli;Lactobacillales;Carnobacteriaceae;Lacticigenium;	100	16.5	5	5	5	0	0	455005	379820
	SILVA (only NR);Bacteria;Bacillota;Bacilli;Lactobacillales;Carnobacteriaceae;Marinilactibacillus;	100	16.5	33	33	33	0	0	454977	379792
	SILVA (only NR);Bacteria;Bacillota;Bacilli;Lactobacillales;Carnobacteriaceae;Nostocoida;	100	16.5	1	1	1	0	0	455009	379824
	SILVA (only NR);Bacteria;Bacillota;Bacilli;Lactobacillales;Carnobacteriaceae;Pisciglobus;	100	16.5	3	3	3	0	0	455007	379822
	SILVA (only NR);Bacteria;Bacillota;Bacilli;Lactobacillales;Carnobacteriaceae;Trichococcus;	96	16.5	75	75	72	3	0	454935	379753
	SILVA (only NR);Bacteria;Bacillota;Bacilli;Lactobacillales;Catellicoccaceae;	100	16.5	7	7	7	0	0	455003	379818
	SILVA (only NR);Bacteria;Bacillota;Bacilli;Lactobacillales;Catellicoccaceae;Catellicoccus;	100	16.5	7	7	7	0	0	455003	379818
	SILVA (only NR);Bacteria;Bacillota;Bacilli;Lactobacillales;Enterococcaceae;	92.6	16.6	1600	1600	1481	119	0	453410	378344
	SILVA (only NR);Bacteria;Bacillota;Bacilli;Lactobacillales;Enterococcaceae;Enterococcus;	92.4	16.6	1551	1551	1433	118	0	453459	378392
	SILVA (only NR);Bacteria;Bacillota;Bacilli;Lactobacillales;Enterococcaceae;Incertae Sedis;	100	16.5	1	1	1	0	0	455009	379824
	SILVA (only NR);Bacteria;Bacillota;Bacilli;Lactobacillales;Enterococcaceae;Melissococcus;	100	16.5	9	9	9	0	0	455001	379816
	SILVA (only NR);Bacteria;Bacillota;Bacilli;Lactobacillales;Enterococcaceae;Tetragenococcus;	97.4	16.5	39	39	38	1	0	454971	379787
	SILVA (only NR);Bacteria;Bacillota;Bacilli;Lactobacillales;Incertae Sedis;	94.1	16.5	17	17	16	1	0	454993	379809
	SILVA (only NR);Bacteria;Bacillota;Bacilli;Lactobacillales;Incertae Sedis;Incertae Sedis;	94.1	16.5	17	17	16	1	0	454993	379809
	SILVA (only NR);Bacteria;Bacillota;Bacilli;Lactobacillales;Lactobacillaceae;	92.5	16.6	4740	4740	4383	357	0	450270	375442
	SILVA (only NR);Bacteria;Bacillota;Bacilli;Lactobacillales;Lactobacillaceae;Agrilactobacillus;	100	16.5	3	3	3	0	0	455007	379822
	SILVA (only NR);Bacteria;Bacillota;Bacilli;Lactobacillales;Lactobacillaceae;Amylolactobacillus;	100	16.5	10	10	10	0	0	455000	379815
	SILVA (only NR);Bacteria;Bacillota;Bacilli;Lactobacillales;Lactobacillaceae;Apilactobacillus;	100	16.5	42	42	42	0	0	454968	379783
	SILVA (only NR);Bacteria;Bacillota;Bacilli;Lactobacillales;Lactobacillaceae;Bombilactobacillus;	100	16.5	19	19	19	0	0	454991	379806
	SILVA (only NR);Bacteria;Bacillota;Bacilli;Lactobacillales;Lactobacillaceae;Companilactobacillus;	94.5	16.5	73	73	69	4	0	454937	379756
	SILVA (only NR);Bacteria;Bacillota;Bacilli;Lactobacillales;Lactobacillaceae;Dellaglioa;	100	16.5	2	2	2	0	0	455008	379823
	SILVA (only NR);Bacteria;Bacillota;Bacilli;Lactobacillales;Lactobacillaceae;Fructilactobacillus;	96.8	16.5	31	31	30	1	0	454979	379795
	SILVA (only NR);Bacteria;Bacillota;Bacilli;Lactobacillales;Lactobacillaceae;Fructobacillus;	91.3	16.5	23	23	21	2	0	454987	379804
	SILVA (only NR);Bacteria;Bacillota;Bacilli;Lactobacillales;Lactobacillaceae;Furfurilactobacillus;	91.7	16.5	12	12	11	1	0	454998	379814
	SILVA (only NR);Bacteria;Bacillota;Bacilli;Lactobacillales;Lactobacillaceae;HT002;	100	16.5	12	12	12	0	0	454998	379813
	SILVA (only NR);Bacteria;Bacillota;Bacilli;Lactobacillales;Lactobacillaceae;Holzapfeliella;	100	16.5	1	1	1	0	0	455009	379824
	SILVA (only NR);Bacteria;Bacillota;Bacilli;Lactobacillales;Lactobacillaceae;Incertae Sedis;	92.9	16.5	14	14	13	1	0	454996	379812
	SILVA (only NR);Bacteria;Bacillota;Bacilli;Lactobacillales;Lactobacillaceae;Lacticaseibacillus;	93.7	16.5	411	411	385	26	0	454599	379440
	SILVA (only NR);Bacteria;Bacillota;Bacilli;Lactobacillales;Lactobacillaceae;Lactiplantibacillus;	90.8	16.5	671	671	609	62	0	454339	379216
	SILVA (only NR);Bacteria;Bacillota;Bacilli;Lactobacillales;Lactobacillaceae;Lactobacillus;	93.4	16.5	1068	1068	998	70	0	453942	378827
	SILVA (only NR);Bacteria;Bacillota;Bacilli;Lactobacillales;Lactobacillaceae;Lapidilactobacillus;	100	16.5	4	4	4	0	0	455006	379821
	SILVA (only NR);Bacteria;Bacillota;Bacilli;Lactobacillales;Lactobacillaceae;Latilactobacillus;	96.9	16.5	130	130	126	4	0	454880	379699
	SILVA (only NR);Bacteria;Bacillota;Bacilli;Lactobacillales;Lactobacillaceae;Lentilactobacillus;	85.8	16.5	120	120	103	17	0	454890	379722
	SILVA (only NR);Bacteria;Bacillota;Bacilli;Lactobacillales;Lactobacillaceae;Leuconostoc;	89.3	16.5	336	336	300	36	0	454674	379525
	SILVA (only NR);Bacteria;Bacillota;Bacilli;Lactobacillales;Lactobacillaceae;Levilactobacillus;	93	16.5	158	158	147	11	0	454852	379678
	SILVA (only NR);Bacteria;Bacillota;Bacilli;Lactobacillales;Lactobacillaceae;Ligilactobacillus;	90.2	16.5	328	328	296	32	0	454682	379529
	SILVA (only NR);Bacteria;Bacillota;Bacilli;Lactobacillales;Lactobacillaceae;Limosilactobacillus;	93.5	16.5	616	616	576	40	0	454394	379249
	SILVA (only NR);Bacteria;Bacillota;Bacilli;Lactobacillales;Lactobacillaceae;Liquorilactobacillus;	89.2	16.5	37	37	33	4	0	454973	379792
	SILVA (only NR);Bacteria;Bacillota;Bacilli;Lactobacillales;Lactobacillaceae;Loigolactobacillus;	95.6	16.5	45	45	43	2	0	454965	379782
	SILVA (only NR);Bacteria;Bacillota;Bacilli;Lactobacillales;Lactobacillaceae;Oenococcus;	100	16.5	16	16	16	0	0	454994	379809
	SILVA (only NR);Bacteria;Bacillota;Bacilli;Lactobacillales;Lactobacillaceae;Paralactobacillus;	100	16.5	3	3	3	0	0	455007	379822
	SILVA (only NR);Bacteria;Bacillota;Bacilli;Lactobacillales;Lactobacillaceae;Paucilactobacillus;	88	16.5	25	25	22	3	0	454985	379803
	SILVA (only NR);Bacteria;Bacillota;Bacilli;Lactobacillales;Lactobacillaceae;Pediococcus;	93.9	16.5	229	229	215	14	0	454781	379610
	SILVA (only NR);Bacteria;Bacillota;Bacilli;Lactobacillales;Lactobacillaceae;Periweissella;	100	16.5	8	8	8	0	0	455002	379817
	SILVA (only NR);Bacteria;Bacillota;Bacilli;Lactobacillales;Lactobacillaceae;Schleiferilactobacillus;	92.9	16.5	14	14	13	1	0	454996	379812
	SILVA (only NR);Bacteria;Bacillota;Bacilli;Lactobacillales;Lactobacillaceae;Secundilactobacillus;	93.3	16.5	30	30	28	2	0	454980	379797
	SILVA (only NR);Bacteria;Bacillota;Bacilli;Lactobacillales;Lactobacillaceae;Weissella;	90.3	16.5	248	248	224	24	0	454762	379601
	SILVA (only NR);Bacteria;Bacillota;Bacilli;Lactobacillales;Lactobacillaceae;[Bacillus];	100	16.5	1	1	1	0	0	455009	379824
	SILVA (only NR);Bacteria;Bacillota;Bacilli;Lactobacillales;Listeriaceae;	97.6	16.5	337	337	329	8	0	454673	379496
	SILVA (only NR);Bacteria;Bacillota;Bacilli;Lactobacillales;Listeriaceae;Brochothrix;	100	16.5	30	30	30	0	0	454980	379795
	SILVA (only NR);Bacteria;Bacillota;Bacilli;Lactobacillales;Listeriaceae;Listeria;	97.4	16.5	307	307	299	8	0	454703	379526
	SILVA (only NR);Bacteria;Bacillota;Bacilli;Lactobacillales;P5D1-392;	90.9	16.5	22	22	20	2	0	454988	379805
	SILVA (only NR);Bacteria;Bacillota;Bacilli;Lactobacillales;P5D1-392;Incertae Sedis;	90.9	16.5	22	22	20	2	0	454988	379805
	SILVA (only NR);Bacteria;Bacillota;Bacilli;Lactobacillales;Streptococcaceae;	95.3	16.7	5371	5371	5117	254	0	449639	374708
	SILVA (only NR);Bacteria;Bacillota;Bacilli;Lactobacillales;Streptococcaceae;Floricoccus;	100	16.5	5	5	5	0	0	455005	379820
	SILVA (only NR);Bacteria;Bacillota;Bacilli;Lactobacillales;Streptococcaceae;Lactococcus;	92.9	16.5	420	420	390	30	0	454590	379435
	SILVA (only NR);Bacteria;Bacillota;Bacilli;Lactobacillales;Streptococcaceae;Lactovum;	100	16.5	15	15	15	0	0	454995	379810
	SILVA (only NR);Bacteria;Bacillota;Bacilli;Lactobacillales;Streptococcaceae;Pilibacter;	100	16.5	7	7	7	0	0	455003	379818
	SILVA (only NR);Bacteria;Bacillota;Bacilli;Lactobacillales;Streptococcaceae;Streptococcus;	95.5	16.7	4924	4924	4700	224	0	450086	375125
	SILVA (only NR);Bacteria;Bacillota;Bacilli;Lactobacillales;Vagococcaceae;	95.7	16.5	46	46	44	2	0	454964	379781
	SILVA (only NR);Bacteria;Bacillota;Bacilli;Lactobacillales;Vagococcaceae;Vagococcus;	95.7	16.5	46	46	44	2	0	454964	379781
	SILVA (only NR);Bacteria;Bacillota;Bacilli;Mycoplasmatales;	99.1	16.6	1050	1050	1041	9	0	453960	378784
	SILVA (only NR);Bacteria;Bacillota;Bacilli;Mycoplasmatales;Mycoplasmataceae;	99.1	16.6	1050	1050	1041	9	0	453960	378784
	SILVA (only NR);Bacteria;Bacillota;Bacilli;Mycoplasmatales;Mycoplasmataceae;Candidatus Bacilloplasma;	100	16.5	13	13	13	0	0	454997	379812
	SILVA (only NR);Bacteria;Bacillota;Bacilli;Mycoplasmatales;Mycoplasmataceae;Candidatus Hepatoplasma;	97.1	16.5	34	34	33	1	0	454976	379792
	SILVA (only NR);Bacteria;Bacillota;Bacilli;Mycoplasmatales;Mycoplasmataceae;Candidatus Lumbricincola;	100	16.5	5	5	5	0	0	455005	379820
	SILVA (only NR);Bacteria;Bacillota;Bacilli;Mycoplasmatales;Mycoplasmataceae;Candidatus Spiroplasma;	100	16.5	2	2	2	0	0	455008	379823
	SILVA (only NR);Bacteria;Bacillota;Bacilli;Mycoplasmatales;Mycoplasmataceae;Entomoplasma;	100	16.5	5	5	5	0	0	455005	379820
	SILVA (only NR);Bacteria;Bacillota;Bacilli;Mycoplasmatales;Mycoplasmataceae;Eperythrozoon;	98.9	16.5	90	90	89	1	0	454920	379736
	SILVA (only NR);Bacteria;Bacillota;Bacilli;Mycoplasmatales;Mycoplasmataceae;Incertae Sedis;	100	16.5	16	16	16	0	0	454994	379809
	SILVA (only NR);Bacteria;Bacillota;Bacilli;Mycoplasmatales;Mycoplasmataceae;Malacoplasma;	100	16.5	13	13	13	0	0	454997	379812
	SILVA (only NR);Bacteria;Bacillota;Bacilli;Mycoplasmatales;Mycoplasmataceae;Mesomycoplasma;	100	16.5	55	55	55	0	0	454955	379770
	SILVA (only NR);Bacteria;Bacillota;Bacilli;Mycoplasmatales;Mycoplasmataceae;Mesoplasma;	100	16.5	48	48	48	0	0	454962	379777
	SILVA (only NR);Bacteria;Bacillota;Bacilli;Mycoplasmatales;Mycoplasmataceae;Metamycoplasma;	100	16.5	2	2	2	0	0	455008	379823
	SILVA (only NR);Bacteria;Bacillota;Bacilli;Mycoplasmatales;Mycoplasmataceae;Mycoplasma;	98.9	16.5	183	183	181	2	0	454827	379644
	SILVA (only NR);Bacteria;Bacillota;Bacilli;Mycoplasmatales;Mycoplasmataceae;Mycoplasmoides;	100	16.5	91	91	91	0	0	454919	379734
	SILVA (only NR);Bacteria;Bacillota;Bacilli;Mycoplasmatales;Mycoplasmataceae;Mycoplasmopsis;	100	16.5	173	173	173	0	0	454837	379652
	SILVA (only NR);Bacteria;Bacillota;Bacilli;Mycoplasmatales;Mycoplasmataceae;Spiroplasma;	97.4	16.5	154	154	150	4	0	454856	379675
	SILVA (only NR);Bacteria;Bacillota;Bacilli;Mycoplasmatales;Mycoplasmataceae;Ureaplasma;	99.1	16.5	107	107	106	1	0	454903	379719
	SILVA (only NR);Bacteria;Bacillota;Bacilli;Mycoplasmatales;Mycoplasmataceae;Williamsoniiplasma;	100	16.5	6	6	6	0	0	455004	379819
	SILVA (only NR);Bacteria;Bacillota;Bacilli;Mycoplasmatales;Mycoplasmataceae;[Mycoplasma] group;	100	16.5	42	42	42	0	0	454968	379783
	SILVA (only NR);Bacteria;Bacillota;Bacilli;Mycoplasmatales;Mycoplasmataceae;type III;	100	16.5	11	11	11	0	0	454999	379814
	SILVA (only NR);Bacteria;Bacillota;Bacilli;Paenibacillales;	96.5	16.6	2551	2551	2461	90	0	452459	377364
	SILVA (only NR);Bacteria;Bacillota;Bacilli;Paenibacillales;Paenibacillaceae;	96.5	16.6	2551	2551	2461	90	0	452459	377364
	SILVA (only NR);Bacteria;Bacillota;Bacilli;Paenibacillales;Paenibacillaceae;Ammoniibacillus;	100	16.5	4	4	4	0	0	455006	379821
	SILVA (only NR);Bacteria;Bacillota;Bacilli;Paenibacillales;Paenibacillaceae;Ammoniphilus;	100	16.5	24	24	24	0	0	454986	379801
	SILVA (only NR);Bacteria;Bacillota;Bacilli;Paenibacillales;Paenibacillaceae;Chengkuizengella;	100	16.5	4	4	4	0	0	455006	379821
	SILVA (only NR);Bacteria;Bacillota;Bacilli;Paenibacillales;Paenibacillaceae;Cohnella;	95.5	16.5	154	154	147	7	0	454856	379678
	SILVA (only NR);Bacteria;Bacillota;Bacilli;Paenibacillales;Paenibacillaceae;Fontibacillus;	100	16.5	9	9	9	0	0	455001	379816
	SILVA (only NR);Bacteria;Bacillota;Bacilli;Paenibacillales;Paenibacillaceae;Gorillibacterium;	100	16.5	3	3	3	0	0	455007	379822
	SILVA (only NR);Bacteria;Bacillota;Bacilli;Paenibacillales;Paenibacillaceae;Incertae Sedis;	100	16.5	36	36	36	0	0	454974	379789
	SILVA (only NR);Bacteria;Bacillota;Bacilli;Paenibacillales;Paenibacillaceae;Marinicrinis;	100	16.5	4	4	4	0	0	455006	379821
	SILVA (only NR);Bacteria;Bacillota;Bacilli;Paenibacillales;Paenibacillaceae;Oxalophagus;	100	16.5	3	3	3	0	0	455007	379822
	SILVA (only NR);Bacteria;Bacillota;Bacilli;Paenibacillales;Paenibacillaceae;Paenibacillus;	96.3	16.6	2253	2253	2170	83	0	452757	377655
	SILVA (only NR);Bacteria;Bacillota;Bacilli;Paenibacillales;Paenibacillaceae;Paludirhabdus;	100	16.5	2	2	2	0	0	455008	379823
	SILVA (only NR);Bacteria;Bacillota;Bacilli;Paenibacillales;Paenibacillaceae;Saccharibacillus;	100	16.5	18	18	18	0	0	454992	379807
	SILVA (only NR);Bacteria;Bacillota;Bacilli;Paenibacillales;Paenibacillaceae;Thermobacillus;	100	16.5	32	32	32	0	0	454978	379793
	SILVA (only NR);Bacteria;Bacillota;Bacilli;Paenibacillales;Paenibacillaceae;Xylanibacillus;	100	16.5	5	5	5	0	0	455005	379820
	SILVA (only NR);Bacteria;Bacillota;Bacilli;RF39;	97.6	16.5	635	635	620	15	0	454375	379205
	SILVA (only NR);Bacteria;Bacillota;Bacilli;RF39;Incertae Sedis;	97.6	16.5	635	635	620	15	0	454375	379205
	SILVA (only NR);Bacteria;Bacillota;Bacilli;RF39;Incertae Sedis;Incertae Sedis;	97.6	16.5	635	635	620	15	0	454375	379205
	SILVA (only NR);Bacteria;Bacillota;Bacilli;RsaHf231;	100	16.5	8	8	8	0	0	455002	379817
	SILVA (only NR);Bacteria;Bacillota;Bacilli;RsaHf231;Incertae Sedis;	100	16.5	8	8	8	0	0	455002	379817
	SILVA (only NR);Bacteria;Bacillota;Bacilli;RsaHf231;Incertae Sedis;Incertae Sedis;	100	16.5	8	8	8	0	0	455002	379817
	SILVA (only NR);Bacteria;Bacillota;Bacilli;Staphylococcales;	93.5	16.6	4825	4825	4509	316	0	450185	375316
	SILVA (only NR);Bacteria;Bacillota;Bacilli;Staphylococcales;Gemellaceae;	95.5	16.5	355	355	339	16	0	454655	379486
	SILVA (only NR);Bacteria;Bacillota;Bacilli;Staphylococcales;Gemellaceae;Gemella;	95.5	16.5	355	355	339	16	0	454655	379486
	SILVA (only NR);Bacteria;Bacillota;Bacilli;Staphylococcales;Staphylococcaceae;	93.3	16.6	4470	4470	4170	300	0	450540	375655
	SILVA (only NR);Bacteria;Bacillota;Bacilli;Staphylococcales;Staphylococcaceae;Aliicoccus;	100	16.5	4	4	4	0	0	455006	379821
	SILVA (only NR);Bacteria;Bacillota;Bacilli;Staphylococcales;Staphylococcaceae;Auricoccus-Abyssicoccus;	100	16.5	5	5	5	0	0	455005	379820
	SILVA (only NR);Bacteria;Bacillota;Bacilli;Staphylococcales;Staphylococcaceae;Corticicoccus;	100	16.5	2	2	2	0	0	455008	379823
	SILVA (only NR);Bacteria;Bacillota;Bacilli;Staphylococcales;Staphylococcaceae;Incertae Sedis;	100	16.5	7	7	7	0	0	455003	379818
	SILVA (only NR);Bacteria;Bacillota;Bacilli;Staphylococcales;Staphylococcaceae;Jeotgalicoccus;	96.7	16.5	60	60	58	2	0	454950	379767
	SILVA (only NR);Bacteria;Bacillota;Bacilli;Staphylococcales;Staphylococcaceae;Macrococcus;	91.7	16.5	36	36	33	3	0	454974	379792
	SILVA (only NR);Bacteria;Bacillota;Bacilli;Staphylococcales;Staphylococcaceae;Mammaliicoccus;	86.5	16.5	148	148	128	20	0	454862	379697
	SILVA (only NR);Bacteria;Bacillota;Bacilli;Staphylococcales;Staphylococcaceae;Nosocomiicoccus;	77.8	16.5	18	18	14	4	0	454992	379811
	SILVA (only NR);Bacteria;Bacillota;Bacilli;Staphylococcales;Staphylococcaceae;Salinicoccus;	92.8	16.5	69	69	64	5	0	454941	379761
	SILVA (only NR);Bacteria;Bacillota;Bacilli;Staphylococcales;Staphylococcaceae;Staphylococcus;	93.5	16.6	4121	4121	3855	266	0	450889	375970
	SILVA (only NR);Bacteria;Bacillota;Bacilli;Thermicanales;	75.6	16.5	41	41	31	10	0	454969	379794
	SILVA (only NR);Bacteria;Bacillota;Bacilli;Thermicanales;Thermicanaceae;	75.6	16.5	41	41	31	10	0	454969	379794
	SILVA (only NR);Bacteria;Bacillota;Bacilli;Thermicanales;Thermicanaceae;Hydrogenibacillus;	100	16.5	5	5	5	0	0	455005	379820
	SILVA (only NR);Bacteria;Bacillota;Bacilli;Thermicanales;Thermicanaceae;Thermicanus;	72.2	16.5	36	36	26	10	0	454974	379799
	SILVA (only NR);Bacteria;Bacillota;Bacilli;Thermoactinomycetales;	100	16.5	183	183	183	0	0	454827	379642
	SILVA (only NR);Bacteria;Bacillota;Bacilli;Thermoactinomycetales;Thermoactinomycetaceae;	100	16.5	183	183	183	0	0	454827	379642
	SILVA (only NR);Bacteria;Bacillota;Bacilli;Thermoactinomycetales;Thermoactinomycetaceae;Baia;	100	16.5	1	1	1	0	0	455009	379824
	SILVA (only NR);Bacteria;Bacillota;Bacilli;Thermoactinomycetales;Thermoactinomycetaceae;Croceifilum;	100	16.5	1	1	1	0	0	455009	379824
	SILVA (only NR);Bacteria;Bacillota;Bacilli;Thermoactinomycetales;Thermoactinomycetaceae;Desmospora;	100	16.5	2	2	2	0	0	455008	379823
	SILVA (only NR);Bacteria;Bacillota;Bacilli;Thermoactinomycetales;Thermoactinomycetaceae;Geothermomicrobium;	100	16.5	4	4	4	0	0	455006	379821
	SILVA (only NR);Bacteria;Bacillota;Bacilli;Thermoactinomycetales;Thermoactinomycetaceae;Hazenella;	100	16.5	3	3	3	0	0	455007	379822
	SILVA (only NR);Bacteria;Bacillota;Bacilli;Thermoactinomycetales;Thermoactinomycetaceae;Incertae Sedis;	100	16.5	24	24	24	0	0	454986	379801
	SILVA (only NR);Bacteria;Bacillota;Bacilli;Thermoactinomycetales;Thermoactinomycetaceae;Kroppenstedtia;	100	16.5	13	13	13	0	0	454997	379812
	SILVA (only NR);Bacteria;Bacillota;Bacilli;Thermoactinomycetales;Thermoactinomycetaceae;Laceyella;	100	16.5	17	17	17	0	0	454993	379808
	SILVA (only NR);Bacteria;Bacillota;Bacilli;Thermoactinomycetales;Thermoactinomycetaceae;Lihuaxuella;	100	16.5	3	3	3	0	0	455007	379822
	SILVA (only NR);Bacteria;Bacillota;Bacilli;Thermoactinomycetales;Thermoactinomycetaceae;Marininema;	100	16.5	2	2	2	0	0	455008	379823
	SILVA (only NR);Bacteria;Bacillota;Bacilli;Thermoactinomycetales;Thermoactinomycetaceae;Marinithermofilum;	100	16.5	2	2	2	0	0	455008	379823
	SILVA (only NR);Bacteria;Bacillota;Bacilli;Thermoactinomycetales;Thermoactinomycetaceae;Mechercharimyces;	100	16.5	4	4	4	0	0	455006	379821
	SILVA (only NR);Bacteria;Bacillota;Bacilli;Thermoactinomycetales;Thermoactinomycetaceae;Melghirimyces;	100	16.5	3	3	3	0	0	455007	379822
	SILVA (only NR);Bacteria;Bacillota;Bacilli;Thermoactinomycetales;Thermoactinomycetaceae;Novibacillus;	100	16.5	7	7	7	0	0	455003	379818
	SILVA (only NR);Bacteria;Bacillota;Bacilli;Thermoactinomycetales;Thermoactinomycetaceae;Paludifilum;	100	16.5	2	2	2	0	0	455008	379823
	SILVA (only NR);Bacteria;Bacillota;Bacilli;Thermoactinomycetales;Thermoactinomycetaceae;Pasteuria;	100	16.5	23	23	23	0	0	454987	379802
	SILVA (only NR);Bacteria;Bacillota;Bacilli;Thermoactinomycetales;Thermoactinomycetaceae;Planifilum;	100	16.5	14	14	14	0	0	454996	379811
	SILVA (only NR);Bacteria;Bacillota;Bacilli;Thermoactinomycetales;Thermoactinomycetaceae;Polycladomyces;	100	16.5	3	3	3	0	0	455007	379822
	SILVA (only NR);Bacteria;Bacillota;Bacilli;Thermoactinomycetales;Thermoactinomycetaceae;Risungbinella;	100	16.5	4	4	4	0	0	455006	379821
	SILVA (only NR);Bacteria;Bacillota;Bacilli;Thermoactinomycetales;Thermoactinomycetaceae;Salinithrix;	100	16.5	1	1	1	0	0	455009	379824
	SILVA (only NR);Bacteria;Bacillota;Bacilli;Thermoactinomycetales;Thermoactinomycetaceae;Seinonella;	100	16.5	2	2	2	0	0	455008	379823
	SILVA (only NR);Bacteria;Bacillota;Bacilli;Thermoactinomycetales;Thermoactinomycetaceae;Shimazuella;	100	16.5	18	18	18	0	0	454992	379807
	SILVA (only NR);Bacteria;Bacillota;Bacilli;Thermoactinomycetales;Thermoactinomycetaceae;Staphylospora;	100	16.5	1	1	1	0	0	455009	379824
	SILVA (only NR);Bacteria;Bacillota;Bacilli;Thermoactinomycetales;Thermoactinomycetaceae;Thermoactinomyces;	100	16.5	20	20	20	0	0	454990	379805
	SILVA (only NR);Bacteria;Bacillota;Bacilli;Thermoactinomycetales;Thermoactinomycetaceae;Thermoflavimicrobium;	100	16.5	7	7	7	0	0	455003	379818
	SILVA (only NR);Bacteria;Bacillota;Bacilli;Thermoactinomycetales;Thermoactinomycetaceae;Trigonala;	100	16.5	2	2	2	0	0	455008	379823
	SILVA (only NR);Bacteria;Bacillota;Clostridia;	96.1	18.1	50636	50636	48655	1981	0	404374	331170
	SILVA (only NR);Bacteria;Bacillota;Clostridia;Caldicoprobacterales;	94.2	16.5	121	121	114	7	0	454889	379711
	SILVA (only NR);Bacteria;Bacillota;Clostridia;Caldicoprobacterales;Caldicoprobacteraceae;	94.2	16.5	121	121	114	7	0	454889	379711
	SILVA (only NR);Bacteria;Bacillota;Clostridia;Caldicoprobacterales;Caldicoprobacteraceae;Caldicoprobacter;	94.2	16.5	121	121	114	7	0	454889	379711
	SILVA (only NR);Bacteria;Bacillota;Clostridia;Christensenellales;	96.9	16.6	2472	2472	2396	76	0	452538	377429
	SILVA (only NR);Bacteria;Bacillota;Clostridia;Christensenellales;Christensenellaceae;	96.9	16.6	2472	2472	2396	76	0	452538	377429
	SILVA (only NR);Bacteria;Bacillota;Clostridia;Christensenellales;Christensenellaceae;Christensenella;	100	16.5	10	10	10	0	0	455000	379815
	SILVA (only NR);Bacteria;Bacillota;Clostridia;Christensenellales;Christensenellaceae;Christensenellaceae R-7 group;	96.8	16.6	2301	2301	2228	73	0	452709	377597
	SILVA (only NR);Bacteria;Bacillota;Clostridia;Christensenellales;Christensenellaceae;Incertae Sedis;	98.1	16.5	161	161	158	3	0	454849	379667
	SILVA (only NR);Bacteria;Bacillota;Clostridia;Clostridia UCG-014;	96.8	16.6	1146	1146	1109	37	0	453864	378716
	SILVA (only NR);Bacteria;Bacillota;Clostridia;Clostridia UCG-014;Incertae Sedis;	96.8	16.6	1146	1146	1109	37	0	453864	378716
	SILVA (only NR);Bacteria;Bacillota;Clostridia;Clostridia UCG-014;Incertae Sedis;Incertae Sedis;	96.8	16.6	1146	1146	1109	37	0	453864	378716
	SILVA (only NR);Bacteria;Bacillota;Clostridia;Clostridia vadinBB60 group;	97.9	16.5	432	432	423	9	0	454578	379402
	SILVA (only NR);Bacteria;Bacillota;Clostridia;Clostridia vadinBB60 group;Incertae Sedis;	97.9	16.5	432	432	423	9	0	454578	379402
	SILVA (only NR);Bacteria;Bacillota;Clostridia;Clostridia vadinBB60 group;Incertae Sedis;Incertae Sedis;	97.9	16.5	432	432	423	9	0	454578	379402
	SILVA (only NR);Bacteria;Bacillota;Clostridia;Clostridiales;	95.2	16.6	2914	2914	2775	139	0	452096	377050
	SILVA (only NR);Bacteria;Bacillota;Clostridia;Clostridiales;Caloramatoraceae;	88.3	16.5	247	247	218	29	0	454763	379607
	SILVA (only NR);Bacteria;Bacillota;Clostridia;Clostridiales;Caloramatoraceae;Caloramator;	89.1	16.5	92	92	82	10	0	454918	379743
	SILVA (only NR);Bacteria;Bacillota;Clostridia;Clostridiales;Caloramatoraceae;Fervidicella;	100	16.5	2	2	2	0	0	455008	379823
	SILVA (only NR);Bacteria;Bacillota;Clostridia;Clostridiales;Caloramatoraceae;Fonticella;	98.5	16.5	66	66	65	1	0	454944	379760
	SILVA (only NR);Bacteria;Bacillota;Clostridia;Clostridiales;Caloramatoraceae;Incertae Sedis;	70.5	16.5	44	44	31	13	0	454966	379794
	SILVA (only NR);Bacteria;Bacillota;Clostridia;Clostridiales;Caloramatoraceae;Thermobrachium;	88.4	16.5	43	43	38	5	0	454967	379787
	SILVA (only NR);Bacteria;Bacillota;Clostridia;Clostridiales;Clostridiaceae;	95.8	16.6	2571	2571	2464	107	0	452439	377361
	SILVA (only NR);Bacteria;Bacillota;Clostridia;Clostridiales;Clostridiaceae;Candidatus Arthromitus;	97.1	16.5	34	34	33	1	0	454976	379792
	SILVA (only NR);Bacteria;Bacillota;Clostridia;Clostridiales;Clostridiaceae;Clostridium;	95.6	16.6	2224	2224	2126	98	0	452786	377699
	SILVA (only NR);Bacteria;Bacillota;Clostridia;Clostridiales;Clostridiaceae;Haloimpatiens;	100	16.5	20	20	20	0	0	454990	379805
	SILVA (only NR);Bacteria;Bacillota;Clostridia;Clostridiales;Clostridiaceae;Hathewaya;	100	16.5	10	10	10	0	0	455000	379815
	SILVA (only NR);Bacteria;Bacillota;Clostridia;Clostridiales;Clostridiaceae;Incertae Sedis;	100	16.5	40	40	40	0	0	454970	379785
	SILVA (only NR);Bacteria;Bacillota;Clostridia;Clostridiales;Clostridiaceae;Oceanirhabdus;	100	16.5	3	3	3	0	0	455007	379822
	SILVA (only NR);Bacteria;Bacillota;Clostridia;Clostridiales;Clostridiaceae;Proteiniclasticum;	96.8	16.5	63	63	61	2	0	454947	379764
	SILVA (only NR);Bacteria;Bacillota;Clostridia;Clostridiales;Clostridiaceae;Sarcina;	96.4	16.5	168	168	162	6	0	454842	379663
	SILVA (only NR);Bacteria;Bacillota;Clostridia;Clostridiales;Clostridiaceae;Youngiibacter;	100	16.5	9	9	9	0	0	455001	379816
	SILVA (only NR);Bacteria;Bacillota;Clostridia;Clostridiales;Incertae Sedis;	97.1	16.5	34	34	33	1	0	454976	379792
	SILVA (only NR);Bacteria;Bacillota;Clostridia;Clostridiales;Incertae Sedis;Incertae Sedis;	97.1	16.5	34	34	33	1	0	454976	379792
	SILVA (only NR);Bacteria;Bacillota;Clostridia;Clostridiales;Oxobacteraceae;	96.8	16.5	62	62	60	2	0	454948	379765
	SILVA (only NR);Bacteria;Bacillota;Clostridia;Clostridiales;Oxobacteraceae;Oxobacter;	96.8	16.5	62	62	60	2	0	454948	379765
	SILVA (only NR);Bacteria;Bacillota;Clostridia;Eubacteriales;	99.2	16.5	247	247	245	2	0	454763	379580
	SILVA (only NR);Bacteria;Bacillota;Clostridia;Eubacteriales;Alkalibacteraceae;	100	16.5	15	15	15	0	0	454995	379810
	SILVA (only NR);Bacteria;Bacillota;Clostridia;Eubacteriales;Alkalibacteraceae;Alkalibacter;	100	16.5	10	10	10	0	0	455000	379815
	SILVA (only NR);Bacteria;Bacillota;Clostridia;Eubacteriales;Alkalibacteraceae;Alkalibaculum;	100	16.5	5	5	5	0	0	455005	379820
	SILVA (only NR);Bacteria;Bacillota;Clostridia;Eubacteriales;Anaerofustaceae;	100	16.5	37	37	37	0	0	454973	379788
	SILVA (only NR);Bacteria;Bacillota;Clostridia;Eubacteriales;Anaerofustaceae;Anaerofustis;	100	16.5	37	37	37	0	0	454973	379788
	SILVA (only NR);Bacteria;Bacillota;Clostridia;Eubacteriales;Eubacteriaceae;	98.9	16.5	177	177	175	2	0	454833	379650
	SILVA (only NR);Bacteria;Bacillota;Clostridia;Eubacteriales;Eubacteriaceae;Acetobacterium;	98.9	16.5	92	92	91	1	0	454918	379734
	SILVA (only NR);Bacteria;Bacillota;Clostridia;Eubacteriales;Eubacteriaceae;Eubacterium;	98.2	16.5	56	56	55	1	0	454954	379770
	SILVA (only NR);Bacteria;Bacillota;Clostridia;Eubacteriales;Eubacteriaceae;Incertae Sedis;	100	16.5	15	15	15	0	0	454995	379810
	SILVA (only NR);Bacteria;Bacillota;Clostridia;Eubacteriales;Eubacteriaceae;Pseudoramibacter;	100	16.5	14	14	14	0	0	454996	379811
	SILVA (only NR);Bacteria;Bacillota;Clostridia;Eubacteriales;Garciellaceae;	100	16.5	18	18	18	0	0	454992	379807
	SILVA (only NR);Bacteria;Bacillota;Clostridia;Eubacteriales;Garciellaceae;Garciella;	100	16.5	8	8	8	0	0	455002	379817
	SILVA (only NR);Bacteria;Bacillota;Clostridia;Eubacteriales;Garciellaceae;Irregularibacter;	100	16.5	9	9	9	0	0	455001	379816
	SILVA (only NR);Bacteria;Bacillota;Clostridia;Eubacteriales;Garciellaceae;Rhabdanaerobium;	100	16.5	1	1	1	0	0	455009	379824
	SILVA (only NR);Bacteria;Bacillota;Clostridia;Incertae Sedis;	94.7	16.5	246	246	233	13	0	454764	379592
	SILVA (only NR);Bacteria;Bacillota;Clostridia;Incertae Sedis;Gracilibacteraceae;	90.4	16.5	52	52	47	5	0	454958	379778
	SILVA (only NR);Bacteria;Bacillota;Clostridia;Incertae Sedis;Gracilibacteraceae;Gracilibacter;	90.4	16.5	52	52	47	5	0	454958	379778
	SILVA (only NR);Bacteria;Bacillota;Clostridia;Incertae Sedis;Incertae Sedis;	95.9	16.5	194	194	186	8	0	454816	379639
	SILVA (only NR);Bacteria;Bacillota;Clostridia;Incertae Sedis;Incertae Sedis;Incertae Sedis;	95.9	16.5	98	98	94	4	0	454912	379731
	SILVA (only NR);Bacteria;Bacillota;Clostridia;Incertae Sedis;Incertae Sedis;Lutispora;	95.8	16.5	96	96	92	4	0	454914	379733
	SILVA (only NR);Bacteria;Bacillota;Clostridia;Lachnospirales;	95.9	17.2	23121	23121	22177	944	0	431889	357648
	SILVA (only NR);Bacteria;Bacillota;Clostridia;Lachnospirales;Defluviitaleaceae;	97.1	16.5	136	136	132	4	0	454874	379693
	SILVA (only NR);Bacteria;Bacillota;Clostridia;Lachnospirales;Defluviitaleaceae;Defluviitalea;	97	16.5	33	33	32	1	0	454977	379793
	SILVA (only NR);Bacteria;Bacillota;Clostridia;Lachnospirales;Defluviitaleaceae;Defluviitaleaceae UCG-011;	97.1	16.5	103	103	100	3	0	454907	379725
	SILVA (only NR);Bacteria;Bacillota;Clostridia;Lachnospirales;Incertae Sedis;	90.9	16.5	11	11	10	1	0	454999	379815
	SILVA (only NR);Bacteria;Bacillota;Clostridia;Lachnospirales;Incertae Sedis;Incertae Sedis;	90.9	16.5	11	11	10	1	0	454999	379815
	SILVA (only NR);Bacteria;Bacillota;Clostridia;Lachnospirales;Lachnospiraceae;	95.9	17.2	22974	22974	22035	939	0	432036	357790
	SILVA (only NR);Bacteria;Bacillota;Clostridia;Lachnospirales;Lachnospiraceae;A2;	88.6	16.5	175	175	155	20	0	454835	379670
	SILVA (only NR);Bacteria;Bacillota;Clostridia;Lachnospirales;Lachnospiraceae;ASF356;	96.7	16.5	30	30	29	1	0	454980	379796
	SILVA (only NR);Bacteria;Bacillota;Clostridia;Lachnospirales;Lachnospiraceae;Acetatifactor;	96	16.5	25	25	24	1	0	454985	379801
	SILVA (only NR);Bacteria;Bacillota;Clostridia;Lachnospirales;Lachnospiraceae;Acetitomaculum;	96.7	16.5	182	182	176	6	0	454828	379649
	SILVA (only NR);Bacteria;Bacillota;Clostridia;Lachnospirales;Lachnospiraceae;Agathobacter;	95.1	16.5	769	769	731	38	0	454241	379094
	SILVA (only NR);Bacteria;Bacillota;Clostridia;Lachnospirales;Lachnospiraceae;Anaerobium;	100	16.5	3	3	3	0	0	455007	379822
	SILVA (only NR);Bacteria;Bacillota;Clostridia;Lachnospirales;Lachnospiraceae;Anaerobutyricum;	96.2	16.5	448	448	431	17	0	454562	379394
	SILVA (only NR);Bacteria;Bacillota;Clostridia;Lachnospirales;Lachnospiraceae;Anaerocolumna;	95.7	16.5	46	46	44	2	0	454964	379781
	SILVA (only NR);Bacteria;Bacillota;Clostridia;Lachnospirales;Lachnospiraceae;Anaeromicropila;	100	16.5	10	10	10	0	0	455000	379815
	SILVA (only NR);Bacteria;Bacillota;Clostridia;Lachnospirales;Lachnospiraceae;Anaerosporobacter;	100	16.5	10	10	10	0	0	455000	379815
	SILVA (only NR);Bacteria;Bacillota;Clostridia;Lachnospirales;Lachnospiraceae;Anaerostipes;	94	16.5	483	483	454	29	0	454527	379371
	SILVA (only NR);Bacteria;Bacillota;Clostridia;Lachnospirales;Lachnospiraceae;Anaerotaenia;	100	16.5	6	6	6	0	0	455004	379819
	SILVA (only NR);Bacteria;Bacillota;Clostridia;Lachnospirales;Lachnospiraceae;Anaerotignum;	100	16.5	37	37	37	0	0	454973	379788
	SILVA (only NR);Bacteria;Bacillota;Clostridia;Lachnospirales;Lachnospiraceae;Blautia;	96.5	16.6	3075	3075	2966	109	0	451935	376859
	SILVA (only NR);Bacteria;Bacillota;Clostridia;Lachnospirales;Lachnospiraceae;Butyribacter;	96.3	16.5	376	376	362	14	0	454634	379463
	SILVA (only NR);Bacteria;Bacillota;Clostridia;Lachnospirales;Lachnospiraceae;Butyrivibrio;	96.4	16.5	303	303	292	11	0	454707	379533
	SILVA (only NR);Bacteria;Bacillota;Clostridia;Lachnospirales;Lachnospiraceae;CAG-56;	93.3	16.5	30	30	28	2	0	454980	379797
	SILVA (only NR);Bacteria;Bacillota;Clostridia;Lachnospirales;Lachnospiraceae;CHKCI001;	100	16.5	5	5	5	0	0	455005	379820
	SILVA (only NR);Bacteria;Bacillota;Clostridia;Lachnospirales;Lachnospiraceae;Caecibacterium;	100	16.5	4	4	4	0	0	455006	379821
	SILVA (only NR);Bacteria;Bacillota;Clostridia;Lachnospirales;Lachnospiraceae;Catenibacillus;	100	16.5	8	8	8	0	0	455002	379817
	SILVA (only NR);Bacteria;Bacillota;Clostridia;Lachnospirales;Lachnospiraceae;Catonella;	100	16.5	51	51	51	0	0	454959	379774
	SILVA (only NR);Bacteria;Bacillota;Clostridia;Lachnospirales;Lachnospiraceae;Cellulosilyticum;	97.6	16.5	41	41	40	1	0	454969	379785
	SILVA (only NR);Bacteria;Bacillota;Clostridia;Lachnospirales;Lachnospiraceae;Coprococcus;	96.5	16.5	372	372	359	13	0	454638	379466
	SILVA (only NR);Bacteria;Bacillota;Clostridia;Lachnospirales;Lachnospiraceae;Cuneatibacter;	100	16.5	1	1	1	0	0	455009	379824
	SILVA (only NR);Bacteria;Bacillota;Clostridia;Lachnospirales;Lachnospiraceae;Dorea;	93.9	16.5	409	409	384	25	0	454601	379441
	SILVA (only NR);Bacteria;Bacillota;Clostridia;Lachnospirales;Lachnospiraceae;Eisenbergiella;	97.3	16.5	74	74	72	2	0	454936	379753
	SILVA (only NR);Bacteria;Bacillota;Clostridia;Lachnospirales;Lachnospiraceae;Enterocloster;	94.2	16.5	452	452	426	26	0	454558	379399
	SILVA (only NR);Bacteria;Bacillota;Clostridia;Lachnospirales;Lachnospiraceae;Epulopiscium;	96.9	16.5	193	193	187	6	0	454817	379638
	SILVA (only NR);Bacteria;Bacillota;Clostridia;Lachnospirales;Lachnospiraceae;Extibacter;	94.9	16.5	195	195	185	10	0	454815	379640
	SILVA (only NR);Bacteria;Bacillota;Clostridia;Lachnospirales;Lachnospiraceae;FD2005;	100	16.5	22	22	22	0	0	454988	379803
	SILVA (only NR);Bacteria;Bacillota;Clostridia;Lachnospirales;Lachnospiraceae;Faecalicatena;	100	16.5	47	47	47	0	0	454963	379778
	SILVA (only NR);Bacteria;Bacillota;Clostridia;Lachnospirales;Lachnospiraceae;Faecalimonas;	94.9	16.5	137	137	130	7	0	454873	379695
[truncated: 13,385 more rows]

## Sheet: Table S3. water chemistry
Sample_name used for 16S rRNA sequencing	Sample_name in Yngve (2022)	Sample_name in the paper writing	Sample_date	Vegetation	Region	Water_T	pH	O2%	Chla_µg_per_L	Tot_P_mg_per_l	NH4_N_mg_per_l	TOC_mg_per_l	Tot_N_mg_per_l	Susp_mg_per_l	CH4_mg_per_L
20220208_Ber_V_w	Ber	E13E	20220208	Emergent Vegetation	East	1.19	8.1	82.5	6	0.2	0.03	9.45	1.49	29	0.03
20220207_Bjo_V_w	Bjo	E15E	20220207	Emergent Vegetation	East	0.2	7.6	84	7	0.14	0.03	17.8	3.14	60.5	0.01
20220210_Bru_V_w	Bru	E03E	20220210	Emergent Vegetation	East	1.59	7.9	97.3	13	0.12	0.06	9.15	1.94	41.5	0
20220210_Gra_V_w	Gra	E07E	20220210	Emergent Vegetation	East	2.79	7.8	71.4	4	0.48	0.04	91.8	13.57	1753	0.01
20220209_Hus_V_w	Hus	E10E	20220209	Emergent Vegetation	East	2.54	6.2	78.8	4	0.21	0.32	9.8	1.43	58	0.02
20220210_KaL_V_w	KaL	E01E	20220210	Emergent Vegetation	East	0.99	7.9	88.9	6	0.45	0.12	21.25	3.27	185	0
20220211_Kur_V_w	Kur	E05E	20220211	Emergent Vegetation	East	1.7	7.2	78.9	3	0.03	0.04	7.2	4.31	23	0.01
20220211_LiF_V_w	LiF	E08E	20220211	Emergent Vegetation	East	0.63	7.9	52.6	12	0.05	0.01	13.9	1.92	11	0.06
20220207_Nyb_V_w	Nyb	E18E	20220207	Emergent Vegetation	East	0.05	7.6	87.9	7	0.26	0.04	18.85	2.1	110	0.03
20220207_Pad_V_w	Pad	E06E	20220207	Emergent Vegetation	East	0.45	7.9	91.5	13	0.08	0.05	7.35	1.19	53	0.01
20220211_Ska_V_w	Ska	E04-2E	20220211	Emergent Vegetation	East	2.01	7.9	76.9	4	0.26	0.07	15.7	1.51	57	0.01
20220211_Sky_V_w	Sky	E04-1E	20220211	Emergent Vegetation	East	0.09	7.9	76	5	0.14	0.02	10.45	1.4	33.5	0
20220211_Spr_V_w	Spr	E04-3E	20220211	Emergent Vegetation	East	0.07	7.8	67.6	10	0.49	3.57	22.35	5.82	179.5	0.05
20220209_StA_V_w	StA	E11E	20220209	Emergent Vegetation	East	1.01	7.8	79.7	6	0.76	0.85	21.8	3.45	171.5	0.01
20220209_SaN_V_w	SaN	E14-2E	20220209	Emergent Vegetation	East	1.94	5.9	43.4	27	1.5	0.01	615.2	6.88	219	0.06
20220209_Sao_V_w	Sao	E14-1E	20220209	Emergent Vegetation	East	1.12	6.9	53.2	6	0.06	0.06	15.3	1.22	16	0
20220211_Tor_V_w	Tor	E09E	20220211	Emergent Vegetation	East	0.94	7.4	78.7	5	0.02	0.16	6.65	4.3	9	0.01
20220207_Ull_V_w	Ull	E17E	20220207	Emergent Vegetation	East	1.76	7.2	80.4	5	0.15	0.14	7.75	1.99	37	0.03
20220208_Wig_V_w	Wig	E12E	20220208	Emergent Vegetation	East	0.25	8.2	98.9	5	0.09	0.28	7.8	3.3	18	0
20220210_aoby_V_w	aoby	E02E	20220210	Emergent Vegetation	East	1.12	7.9	82.9	8	0.21	0.59	19.5	2.6	58.5	0
20220207_okn_V_w	okn	E16E	20220207	Emergent Vegetation	East	1.62	7.6	84.7	8	0.33	0.12	13.85	3.11	29	0.01
20220208_Ber_U_w	Ber	E13O	20220208	Open water	East	1.19	8.1	82.5	6	0.2	0.03	9.45	1.49	29	0.03
20220207_Bjo_U_w	Bjo	E15O	20220207	Open water	East	0.2	7.6	84	7	0.14	0.03	17.8	3.14	60.5	0.01
20220210_Bru_U_w	Bru	E03O	20220210	Open water	East	1.59	7.9	97.3	13	0.12	0.06	9.15	1.94	41.5	0
20220210_Gra_U_w	Gra	E07O	20220210	Open water	East	2.79	7.8	71.4	4	0.48	0.04	91.8	13.57	1753	0.01
20220209_Hus_U_w	Hus	E10O	20220209	Open water	East	2.54	6.2	78.8	4	0.21	0.32	9.8	1.43	58	0.02
20220210_KaL_U_w	KaL	E01O	20220210	Open water	East	0.99	7.9	88.9	6	0.45	0.12	21.25	3.27	185	0
20220211_Kur_U_w	Kur	E05O	20220211	Open water	East	1.7	7.2	78.9	3	0.03	0.04	7.2	4.31	23	0.01
20220211_LiF_U_w	LiF	E08O	20220211	Open water	East	0.63	7.9	52.6	12	0.05	0.01	13.9	1.92	11	0.06
20220207_Nyb_U_w	Nyb	E18O	20220207	Open water	East	0.05	7.6	87.9	7	0.26	0.04	18.85	2.1	110	0.03
20220207_Pad_U_w	Pad	E06O	20220207	Open water	East	0.45	7.9	91.5	13	0.08	0.05	7.35	1.19	53	0.01
20220211_Ska_U_w	Ska	E04-2O	20220211	Open water	East	2.01	7.9	76.9	4	0.26	0.07	15.7	1.51	57	0.01
20220211_Sky_U_w	Sky	E04-1O	20220211	Open water	East	0.09	7.9	76	5	0.14	0.02	10.45	1.4	33.5	0
20220211_Spr_U_w	Spr	E04-3O	20220211	Open water	East	0.07	7.8	67.6	10	0.49	3.57	22.35	5.82	179.5	0.05
20220209_StA_U_w	StA	E11O	20220209	Open water	East	1.01	7.8	79.7	6	0.76	0.85	21.8	3.45	171.5	0.01
20220209_SaN_U_w	SaN	E14-2O	20220209	Open water	East	1.94	5.9	43.4	27	1.5	0.01	615.2	6.88	219	0.06
20220209_Sao_U_w	Sao	E14-1O	20220209	Open water	East	1.12	6.9	53.2	6	0.06	0.06	15.3	1.22	16	0
20220211_Tor_U_w	Tor	E09O	20220211	Open water	East	0.94	7.4	78.7	5	0.02	0.16	6.65	4.3	9	0.01
20220207_Ull_U_w	Ull	E17O	20220207	Open water	East	1.76	7.2	80.4	5	0.15	0.14	7.75	1.99	37	0.03
20220208_Wig_U_w	Wig	E12O	20220208	Open water	East	0.25	8.2	98.9	5	0.09	0.28	7.8	3.3	18	0
20220210_aoby_U_w	aoby	E02O	20220210	Open water	East	1.12	7.9	82.9	8	0.21	0.59	19.5	2.6	58.5	0
20220207_okn_U_w	okn	E16O	20220207	Open water	East	1.62	7.6	84.7	8	0.33	0.12	13.85	3.11	29	0.01
20220203_BA_1_V_w	BA_1	W03E	20220203	Emergent Vegetation	West	3.11	7.5	88.6	6	0.16	0.03	9.65	9.72	72	0
20220201_BA_5_V_w	BA_5	W04E	20220201	Emergent Vegetation	West	3.42	7.1	87	6	0.27	0.02	31.7	6.15	477	0.01
20220131_EA_13_V_w	EA_13	W08E	20220131	Emergent Vegetation	West	3.54	7.4	89.4	6	0.37	0.03	7.8	16.55	195	0
20220203_EA_16_V_w	EA_16	W09-1E	20220203	Emergent Vegetation	West	3.14	7	88.5	4	0.02	0.12	5.65	12.65	0	0.01
20220203_EA_17_V_w	EA_17	W09-2E	20220203	Emergent Vegetation	West	4.15	6.8	88.4	5	0.01	0.08	5.6	12.75	37	0.01
20220203_EA_18_V_w	EA_18	W10E	20220203	Emergent Vegetation	West	4.77	6.6	79.3	5	0.01	0.12	6.2	13	0	0.04
20220203_EA_19_V_w	EA_19	W11E	20220203	Emergent Vegetation	West	4.79	7.1	81.7	11	0.06	0.06	3.7	11.25	7	0
20220131_GA_2_V_w	GA_2	W01E	20220131	Emergent Vegetation	West	3.15	6.6	69.5	8	0.02	0.07	6.95	11.55	9	0
20220131_GA_4_V_w	GA_4	W02E	20220131	Emergent Vegetation	West	3.91	7.7	96.5	6	0.1	0.05	5.8	10.85	28	0
20220201_VA_1_V_w	VA_1	W05E	20220201	Emergent Vegetation	West	3.87	7.2	95.9	6	0.19	0.44	8.8	10.9	38.5	0.11
20220202_VA_14_A_V_w	VA_14_A	W07-1E	20220202	Emergent Vegetation	West	2.51	7.4	94.5	9	0.01	0.01	3.2	8.87	6	0
20220202_VA_14_G_V_w	VA_14_G	W07-2E	20220202	Emergent Vegetation	West	0.81	7.3	105.8	3	0.22	0.03	27.15	4.61	95	0
20220201_VA_5_V_w	VA_5	W06E	20220201	Emergent Vegetation	West	3.88	6.7	96.9	11	0.01	0.01	4.25	12.05	0	0.01
20220203_BA_1_U_w	BA_1	W03O	20220203	Open water	West	3.11	7.5	88.6	6	0.16	0.03	9.65	9.72	72	0
20220201_BA_5_U_w	BA_5	W04O	20220201	Open water	West	3.42	7.1	87	6	0.27	0.02	31.7	6.15	477	0.01
20220131_EA_13_U_w	EA_13	W08O	20220131	Open water	West	3.54	7.4	89.4	6	0.37	0.03	7.8	16.55	195	0
20220203_EA_16_U_w	EA_16	W09-1O	20220203	Open water	West	3.14	7	88.5	4	0.02	0.12	5.65	12.65	0	0.01
20220203_EA_17_U_w	EA_17	W09-2O	20220203	Open water	West	4.15	6.8	88.4	5	0.01	0.08	5.6	12.75	37	0.01
20220203_EA_18_U_w	EA_18	W10O	20220203	Open water	West	4.77	6.6	79.3	5	0.01	0.12	6.2	13	0	0.04
20220203_EA_19_U_w	EA_19	W11O	20220203	Open water	West	4.79	7.1	81.7	11	0.06	0.06	3.7	11.25	7	0
20220131_GA_2_U_w	GA_2	W01O	20220131	Open water	West	3.15	6.6	69.5	8	0.02	0.07	6.95	11.55	9	0
20220131_GA_4_U_w	GA_4	W02O	20220131	Open water	West	3.91	7.7	96.5	6	0.1	0.05	5.8	10.85	28	0
20220201_VA_1_U_w	VA_1	W05O	20220201	Open water	West	3.87	7.2	95.9	6	0.19	0.44	8.8	10.9	38.5	0.11
20220202_VA_14_A_U_w	VA_14_A	W07-1O	20220202	Open water	West	2.51	7.4	94.5	9	0.01	0.01	3.2	8.87	6	0
20220202_VA_14_G_U_w	VA_14_G	W07-2O	20220202	Open water	West	0.81	7.3	105.8	3	0.22	0.03	27.15	4.61	95	0
20220201_VA_5_U_w	VA_5	W06O	20220201	Open water	West	3.88	6.7	96.9	11	0.01	0.01	4.25	12.05	0	0.01

## Sheet: Table S4. sequences filtering
Sample_name	input	filtered and denoised	merged	tabled	nonchim
20220210_aoby_U_w	136651	101278	72194	72194	31571
20220210_aoby_V_w	84732	61132	43746	43746	22452
20220203_BA_1_U_w	31050	21762	11617	11617	8144
20220203_BA_1_V_w	48126	30034	18723	18723	11594
20220201_BA_5_U_w	92771	59262	23553	23553	20514
20220201_BA_5_V_w	77379	55155	20897	20897	17607
20220208_Ber_U_w	43316	32110	18239	18239	10319
20220208_Ber_V_w	27430	16747	8417	8417	5640
20220207_Bjo_U_w	87249	68234	35465	35465	21677
20220131_EA_13_U_w	122280	88788	37139	37139	24114
20220131_EA_13_V_w	166415	115047	36011	36011	31640
20220203_EA_16_U_w	65154	47816	23537	23537	15327
20220203_EA_16_V_w	144916	102496	49254	49254	33423
20220203_EA_17_U_w	123156	83361	33335	33335	25775
20220203_EA_17_V_w	160867	108458	37542	37542	29548
20220203_EA_18_U_w	110143	73470	40701	40701	24147
20220203_EA_18_V_w	217995	145675	61281	61281	44045
20220203_EA_19_U_w	154434	107147	72654	72654	34509
20220203_EA_19_V_w	687295	489658	203400	203400	131019
20220131_GA_2_U_w	31148	22910	12678	12678	8078
20220131_GA_2_V_w	99597	70839	29969	29969	24758
20220131_GA_4_U_w	77728	51389	18157	18157	14479
20220131_GA_4_V_w	176366	111352	41778	41778	35501
20220210_Gra_U_w	126815	81669	48014	48014	28016
20220210_Gra_V_w	34244	25718	15110	15110	9179
20220209_Hus_U_w	46716	34102	21860	21860	12782
20220209_Hus_V_w	52539	38331	19002	19002	11267
20220210_KaL_U_w	21503	16093	10690	10690	6744
20220210_KaL_V_w	38498	29213	18199	18199	9320
20220211_Kur_U_w	30701	22816	16118	16118	9262
20220211_Kur_V_w	92707	72787	53282	53282	29414
20220211_LiF_U_w	99344	74230	49104	49104	21275
20220211_LiF_V_w	69728	53515	37543	37543	16980
20220207_Nyb_U_w	56039	43976	24130	24130	17129
20220207_Nyb_V_w	65947	49466	23090	23090	16349
20220207_okn_V_w	37084	26528	13848	13848	9929
20220207_Pad_U_w	81647	59745	35824	35824	19122
20220207_Pad_V_w	55160	42109	28431	28431	16187
20220209_SaN_U_w	70819	55573	39478	39478	20537
20220209_SaN_V_w	112060	88223	47403	47403	25520
20220209_Sao_U_w	95634	78301	55152	55152	26913
20220209_Sao_V_w	38774	31928	22398	22398	13034
20220211_Ska_U_w	96335	68233	27774	27774	21095
20220211_Sky_U_w	173846	128914	79671	79671	42616
20220211_Sky_V_w	172162	128081	68666	68666	48912
20220211_Spr_U_w	61143	47797	32396	32396	17040
20220211_Spr_V_w	61007	49252	34843	34843	19975
20220209_StA_U_w	49190	39002	26626	26626	14090
20220209_StA_V_w	51708	41741	29680	29680	15272
20220211_Tor_U_w	40868	30004	17505	17505	12748
20220211_Tor_V_w	32611	25692	16011	16011	10503
20220207_Ull_U_w	37622	28462	9551	9551	9021
20220207_Ull_V_w	41815	30925	11186	11186	10232
20220202_VA_14_A_U_w	196245	98844	49690	49690	38662
20220202_VA_14_A_V_w	452380	267898	144048	144048	98691
20220202_VA_14_G_U_w	94053	64594	32203	32203	22650
20220202_VA_14_G_V_w	113531	83676	36806	36806	29837
20220201_VA_1_U_w	149448	93729	38475	38475	26509
20220201_VA_1_V_w	451027	325760	158345	158345	97251
20220201_VA_5_U_w	53149	35613	16227	16227	12175
20220201_VA_5_V_w	224518	146188	47826	47826	41147
20220208_Wig_U_w	66668	48894	31756	31756	17805
20220208_Wig_V_w	91971	71120	46721	46721	27202

## Sheet: Table S5 LDA over3
taxa	LDAupper	LDAmean	LDAlower	Region	pvalue	fdr
o__Peptostreptococcales-Tissierellales	3.88951	3.85329	3.81378	West	6.73e-12	1.14e-08
f__Peptostreptococcaceae	3.79633	3.76185	3.72439	West	7.54e-12	1.14e-08
c__Anaerolineae	3.76744	3.74219	3.71537	West	1.74e-11	1.75e-08
g__Romboutsia	3.52261	3.49156	3.45813	West	3.52e-11	2.66e-08
p__Planctomycetota	3.91875	3.88597	3.85051	West	4.46e-11	2.7e-08
g__Clostridium sensu stricto 1	3.53253	3.51335	3.49329	West	9.46e-11	3.91e-08
f__Anaerolineaceae	3.35676	3.33616	3.31453	West	1.13e-10	3.91e-08
o__Anaerolineales	3.35676	3.33616	3.31453	West	1.13e-10	3.91e-08
c__Planctomycetes	3.8934	3.85881	3.82122	West	1.16e-10	3.91e-08
p__Acidobacteriota	3.65845	3.63854	3.61768	West	4.55e-10	1.04e-07
c__Acidobacteriae	3.24998	3.23385	3.2171	West	4.81e-10	1.04e-07
f__Gemmataceae	3.08562	3.05667	3.02566	West	6.67e-10	1.26e-07
o__Gemmatales	3.08562	3.05667	3.02566	West	6.67e-10	1.26e-07
c__Clostridia	4.3418	4.31656	4.28977	West	1.07e-09	1.9e-07
f__Lachnospiraceae	3.3658	3.3422	3.31725	West	1.68e-09	2.67e-07
o__Lachnospirales	3.3658	3.3422	3.31725	West	1.68e-09	2.67e-07
p__Chloroflexi	3.82375	3.79994	3.77476	West	1.76e-09	2.67e-07
g__un_f__Bacillaceae	3.47282	3.45551	3.43749	West	2.48e-09	3.57e-07
g__un_f__Anaerolineaceae	3.13126	3.10845	3.08437	West	2.77e-09	3.64e-07
o__Oscillospirales	3.65503	3.62971	3.60283	West	2.97e-09	3.64e-07
g__alphaI cluster	3.17226	3.15659	3.14034	West	3.01e-09	3.64e-07
o__Planctomycetales	3.03193	3.00518	2.97668	West	3.01e-09	3.64e-07
f__Bacillaceae	3.70457	3.68434	3.66313	West	4.73e-09	5.26e-07
c__Acidimicrobiia	3.77809	3.75527	3.73118	West	4.87e-09	5.26e-07
p__Myxococcota	3.33003	3.30431	3.27699	West	5.95e-09	6.2e-07
g__Bradyrhizobium	3.14558	3.12702	3.10764	West	6.27e-09	6.32e-07
f__Pirellulaceae	3.19778	3.17787	3.157	West	1.03e-08	9.66e-07
o__Pirellulales	3.19778	3.17787	3.157	West	1.03e-08	9.66e-07
f__Mitochondria	3.18708	3.14255	3.09293	West	1.3e-08	9.66e-07
g__un_f__Mitochondria	3.18708	3.14255	3.09293	West	1.3e-08	9.66e-07
f__SC-I-84	3.06988	3.05107	3.03142	West	1.34e-08	9.66e-07
g__un_f__SC-I-84	3.06988	3.05107	3.03142	West	1.34e-08	9.66e-07
f__Ruminococcaceae	3.28177	3.2541	3.22456	West	1.38e-08	9.72e-07
f__Prevotellaceae	3.3031	3.24987	3.18921	West	1.59e-08	1.09e-06
o__Microtrichales	3.68515	3.66317	3.64001	West	1.69e-08	1.14e-06
c__Vicinamibacteria	3.1004	3.07887	3.05621	West	1.75e-08	1.14e-06
o__Bacillales	3.80652	3.78554	3.7635	West	1.77e-08	1.14e-06
p__Firmicutes	4.57782	4.55199	4.52452	West	2.26e-08	1.42e-06
f__Bacteroidaceae	3.24919	3.22065	3.1901	West	2.7e-08	1.64e-06
g__Bacteroides	3.24919	3.22065	3.1901	West	2.7e-08	1.64e-06
f__Beijerinckiaceae	3.97303	3.93982	3.90387	West	3.02e-08	1.79e-06
g__un_f__Rhizobiales Incertae Sedis	3.66525	3.64878	3.63167	West	3.2e-08	1.86e-06
c__Negativicutes	3.11295	3.05254	2.98236	West	3.64e-08	2.04e-06
o__Veillonellales-Selenomonadales	3.11614	3.06301	3.00245	West	3.64e-08	2.04e-06
f__Clostridiaceae	3.77194	3.75183	3.73074	West	3.79e-08	2.05e-06
o__Clostridiales	3.79241	3.77247	3.75158	West	3.79e-08	2.05e-06
g__Dechloromonas	3.20847	3.18797	3.16646	West	3.9e-08	2.07e-06
o__Bacteroidales	3.99573	3.96465	3.93118	West	1.04e-07	4.64e-06
c__Nitrospiria	3.07198	3.03455	2.99358	West	1.07e-07	4.64e-06
f__Nitrospiraceae	3.07198	3.03455	2.99358	West	1.07e-07	4.64e-06
g__Nitrospira	3.07198	3.03455	2.99358	West	1.07e-07	4.64e-06
o__Nitrospirales	3.07198	3.03455	2.99358	West	1.07e-07	4.64e-06
p__Nitrospirota	3.07375	3.03647	2.99569	West	1.07e-07	4.64e-06
g__un_f__Pedosphaeraceae	3.06267	3.0329	3.00095	West	1.45e-07	5.63e-06
f__Rhizobiales Incertae Sedis	3.75815	3.7418	3.72482	West	1.47e-07	5.63e-06
f__un_o__IMCC26256	3.06825	3.03706	3.00345	West	2.41e-07	8.37e-06
g__un_o__IMCC26256	3.06825	3.03706	3.00345	West	2.41e-07	8.37e-06
o__IMCC26256	3.06825	3.03706	3.00345	West	2.41e-07	8.37e-06
g__Bacillus	3.31838	3.29148	3.2628	West	2.99e-07	9.95e-06
o__Erysipelotrichales	3.14523	3.1064	3.06375	West	3.12e-07	1.03e-05
f__Planococcaceae	3.08005	3.05362	3.02547	West	3.23e-07	1.05e-05
f__Rhodocyclaceae	3.44223	3.41829	3.39295	West	3.35e-07	1.08e-05
p__Cyanobacteria	3.73893	3.68996	3.63476	West	3.48e-07	1.11e-05
o__Chthoniobacterales	3.51958	3.4977	3.47465	West	3.56e-07	1.12e-05
f__Chthoniobacteraceae	3.33961	3.30697	3.27168	West	3.74e-07	1.17e-05
g__Clostridium sensu stricto 9	3.02984	3.00331	2.97504	West	4.81e-07	1.34e-05
g__1174-901-12	3.03521	3.0079	2.97876	West	4.99e-07	1.34e-05
f__Caldilineaceae	3.17494	3.12869	3.07691	West	5.05e-07	1.34e-05
g__Methylocystis	3.17581	3.14995	3.12245	West	5.05e-07	1.34e-05
g__un_f__Caldilineaceae	3.17494	3.12869	3.07691	West	5.05e-07	1.34e-05
o__Caldilineales	3.17494	3.12869	3.07691	West	5.05e-07	1.34e-05
c__Verrucomicrobiae	3.96408	3.94281	3.92043	West	5.5e-07	1.45e-05
f__Ilumatobacteraceae	3.44875	3.42429	3.39837	West	5.59e-07	1.46e-05
f__Pedosphaeraceae	3.23606	3.20692	3.17569	West	5.76e-07	1.47e-05
o__Pedosphaerales	3.23606	3.20692	3.17569	West	5.76e-07	1.47e-05
g__Crenothrix	3.58962	3.55781	3.52348	West	5.9e-07	1.5e-05
p__Verrucomicrobiota	3.99876	3.97875	3.95778	West	5.96e-07	1.5e-05
p__Desulfobacterota	3.44547	3.42095	3.39497	West	7.98e-07	1.93e-05
p__Bacteroidota	5.1417	5.12444	5.10646	East	1.06e-06	2.39e-05
c__Polyangia	3.08239	3.05796	3.03207	West	1.2e-06	2.66e-05
f__Flavobacteriaceae	5.15551	5.13783	5.11941	East	1.3e-06	2.84e-05
g__Flavobacterium	5.15639	5.13872	5.12031	East	1.3e-06	2.84e-05
o__Flavobacteriales	5.16225	5.14452	5.12603	East	1.3e-06	2.84e-05
g__Luteolibacter	3.54497	3.52016	3.49384	West	1.41e-06	3.02e-05
f__Isosphaeraceae	3.61091	3.55335	3.48698	West	1.72e-06	3.29e-05
o__Isosphaerales	3.61091	3.55335	3.48698	West	1.72e-06	3.29e-05
f__Nitrosomonadaceae	3.06402	3.0239	2.97968	West	1.86e-06	3.46e-05
g__Rhodoblastus	3.57414	3.49817	3.40603	West	1.86e-06	3.46e-05
f__un_o__PeM15	3.31077	3.28753	3.26297	West	1.86e-06	3.46e-05
g__un_o__PeM15	3.31077	3.28753	3.26297	West	1.86e-06	3.46e-05
o__PeM15	3.31077	3.28753	3.26297	West	1.86e-06	3.46e-05
f__Rubritaleaceae	3.54397	3.51897	3.49243	West	1.99e-06	3.66e-05
o__Rhizobiales	4.33366	4.31187	4.28893	West	2.09e-06	3.78e-05
c__Bacteroidia	5.1245	5.10678	5.08831	East	2.1e-06	3.78e-05
c__Bacilli	4.13855	4.10811	4.07537	West	2.14e-06	3.84e-05
o__Gaiellales	3.25802	3.23173	3.20374	West	3.09e-06	5.44e-05
g__Ferruginibacter	3.29899	3.27269	3.2447	West	3.57e-06	6.16e-05
c__Microgenomatia	3.0754	3.04625	3.01501	West	3.62e-06	6.22e-05
f__Gaiellaceae	3.04096	3.0202	2.99841	West	4.15e-06	6.89e-05
g__Gaiella	3.04096	3.0202	2.99841	West	4.15e-06	6.89e-05
o__Verrucomicrobiales	3.65103	3.62579	3.59898	West	4.85e-06	7.06e-05
c__Gemmatimonadetes	3.14078	3.10795	3.07244	West	5.7e-06	8.17e-05
f__Gemmatimonadaceae	3.14078	3.10795	3.07244	West	5.7e-06	8.17e-05
o__Gemmatimonadales	3.14078	3.10795	3.07244	West	5.7e-06	8.17e-05
p__Gemmatimonadota	3.1365	3.10317	3.06708	West	8.04e-06	0.000111
p__Actinobacteriota	4.76649	4.74244	4.71698	West	8.34e-06	0.000115
o__Chitinophagales	3.82939	3.80396	3.77695	West	1.11e-05	0.000145
f__Hungateiclostridiaceae	3.20622	3.16289	3.11475	West	1.15e-05	0.000148
g__Rhodobacter	3.14416	3.11009	3.07313	West	1.17e-05	0.000149
o__Cyanobacteriales	3.44889	3.40666	3.35989	West	1.31e-05	0.000156
g__CL500-29 marine group	3.18811	3.15722	3.12397	West	1.33e-05	0.000156
o__Frankiales	4.57299	4.54067	4.50576	West	1.93e-05	0.000209
f__Sporichthyaceae	4.56463	4.53113	4.49482	West	2.02e-05	0.000218
c__Thermoleophilia	3.27665	3.22771	3.17256	West	3.41e-05	0.000354
g__Candidatus Udaeobacter	3.23458	3.19222	3.14528	West	3.48e-05	0.000357
f__un_o__Microtrichales	3.08627	3.06342	3.0393	West	3.64e-05	0.000363
g__un_o__Microtrichales	3.08627	3.06342	3.0393	West	3.64e-05	0.000363
f__un_o__Cyanobacteriales	3.31054	3.25911	3.20076	West	3.96e-05	0.000363
g__Paeniclostridium	3.13996	3.08409	3.01994	West	3.96e-05	0.000363
g__un_o__Cyanobacteriales	3.31054	3.25911	3.20076	West	3.96e-05	0.000363
g__un_f__Microbacteriaceae	3.51615	3.48959	3.4613	East	4.03e-05	0.000368
f__Chitinophagaceae	3.78473	3.75692	3.72722	West	5.08e-05	0.000457
f__Prolixibacteraceae	3.06052	3.02327	2.98252	West	5.51e-05	0.000489
f__Moraxellaceae	3.85842	3.78718	3.70193	West	7.31e-05	0.000635
c__Cyanobacteriia	3.69846	3.64587	3.58602	West	8.1e-05	0.000694
c__Actinobacteria	4.70024	4.67216	4.64214	West	8.26e-05	0.000705
o__Methylococcales	3.69798	3.65854	3.61515	West	0.000112	0.00086
f__Methylomonadaceae	3.68062	3.63877	3.59245	West	0.000112	0.00086
p__Spirochaetota	3.07237	3.02339	2.96818	West	0.000117	0.000887
f__Xanthobacteraceae	3.55171	3.51812	3.48172	West	0.000157	0.00118
g__Sphingorhabdus	3.20326	3.17193	3.13816	West	0.000161	0.001203
o__Enterobacterales	3.59197	3.51905	3.43137	West	0.000166	0.001241
g__un_f__Isosphaeraceae	3.57751	3.51339	3.43813	West	0.000174	0.001299
o__Corynebacteriales	4.02126	3.99638	3.96999	West	0.000219	0.00162
g__un_f__Sporichthyaceae	4.00618	3.97549	3.94247	West	0.000312	0.002129
g__Sediminibacterium	3.42636	3.37397	3.31438	West	0.000321	0.002189
f__Rhodobacteraceae	3.20052	3.12462	3.03259	West	0.00051	0.003346
o__Rhodobacterales	3.20052	3.12462	3.03259	West	0.00051	0.003346
c__Alphaproteobacteria	4.41849	4.38818	4.3556	West	0.000572	0.003717
o__Lactobacillales	3.62448	3.55834	3.48029	West	0.000681	0.004301
g__un_f__Xanthobacteraceae	3.19489	3.16042	3.12296	West	0.000718	0.004522
f__Carnobacteriaceae	3.59066	3.52558	3.44899	West	0.00168	0.009119
f__Mycobacteriaceae	3.91901	3.889	3.85677	West	0.001856	0.009951
g__Mycobacterium	3.91901	3.889	3.85677	West	0.001856	0.009951
g__Trichococcus	3.52781	3.46232	3.38516	West	0.002049	0.009951
f__Yersiniaceae	3.51808	3.43983	3.34431	West	0.002121	0.010148
g__Acinetobacter	3.82044	3.74789	3.66075	West	0.002414	0.011426
g__Novosphingobium	3.2523	3.21156	3.1666	West	0.002443	0.011544
f__Comamonadaceae	4.53647	4.4947	4.44849	East	0.003014	0.014066
g__un_f__Sphingomonadaceae	3.11641	3.07911	3.03831	West	0.004588	0.020831
g__Rhodoferax	4.47849	4.43703	4.39119	East	0.005075	0.021665
o__Burkholderiales	4.51292	4.47238	4.42767	East	0.005294	0.02175
f__Dysgonomonadaceae	3.10715	3.03905	2.95825	West	0.005776	0.023383
f__Cyanobiaceae	3.20753	3.12204	3.01549	West	0.007287	0.028841
g__Cyanobium PCC-6307	3.21015	3.12405	3.01654	West	0.007287	0.028841
o__Synechococcales	3.21375	3.12806	3.0212	West	0.007287	0.028841
o__Cytophagales	3.83327	3.74598	3.63663	West	0.008661	0.034146
g__Yersinia	3.27897	3.20374	3.11268	West	0.008697	0.034201
c__Spirochaetia	3.05224	3.00025	2.94119	West	0.00901	0.035247
f__Spirochaetaceae	3.05224	3.00025	2.94119	West	0.00901	0.035247
o__Spirochaetales	3.05224	3.00025	2.94119	West	0.00901	0.035247
f__Cellvibrionaceae	3.16224	3.10761	3.04511	West	0.009058	0.03539
f__Terrimicrobiaceae	3.07463	3.04621	3.01581	West	0.009451	0.036642
g__hgcI clade	4.39524	4.35596	4.31276	West	0.011958	0.043066
g__Cellvibrio	3.14411	3.0875	3.02238	West	0.012426	0.043066
g__Pseudomonas	4.05355	4.02696	3.99864	East	0.012971	0.043066
f__Pseudomonadaceae	4.05618	4.02961	4.0013	East	0.014006	0.044724
f__Oxalobacteraceae	3.84622	3.80732	3.7646	East	0.016111	0.050591
f__Corynebacteriaceae	3.10693	3.02903	2.93405	West	0.016525	0.051732
g__Corynebacterium	3.10693	3.02903	2.93405	West	0.016525	0.051732
g__Pseudarcicella	3.73712	3.64292	3.52246	West	0.02381	0.07332
g__Methylotenera	3.5816	3.5401	3.49421	East	0.024097	0.073753
f__Sphingobacteriaceae	3.74775	3.71124	3.67137	East	0.029708	0.085588
f__Spirosomaceae	3.76568	3.67494	3.5601	West	0.029708	0.085588
g__Massilia	3.4701	3.44004	3.40774	East	0.032221	0.085588
p__Patescibacteria	3.77752	3.7107	3.63171	West	0.034109	0.087336
c__Parcubacteria	3.64057	3.56493	3.47328	West	0.035279	0.089877
f__Burkholderiaceae	3.85155	3.7958	3.73182	West	0.036017	0.091603
g__Polynucleobacter	3.85096	3.79515	3.73108	West	0.036017	0.091603
g__Pseudarcobacter	3.71489	3.66443	3.60734	West	0.040644	0.102765
g__Cryobacterium	3.18257	3.13972	3.09218	East	0.041071	0.103585
f__Arcobacteraceae	3.69396	3.63712	3.5717	West	0.044082	0.110534
g__Brevundimonas	3.28503	3.24871	3.20908	East	0.044494	0.111475
f__Sphingomonadaceae	3.52699	3.45164	3.36041	West	0.047467	0.118236
o__Sphingomonadales	3.52699	3.45164	3.36041	West	0.047467	0.118236

## Sheet: Table S6. raw taxa and compare
rowname	Kingdom	Phylum	Class	Order	Family	Genus	Seq	20220131_EA_13_U_w	20220131_EA_13_V_w	20220131_GA_2_U_w	20220131_GA_2_V_w	20220131_GA_4_U_w	20220131_GA_4_V_w	20220201_BA_5_U_w	20220201_BA_5_V_w	20220201_VA_1_U_w	20220201_VA_1_V_w	20220201_VA_5_U_w	20220201_VA_5_V_w	20220202_VA_14_A_U_w	20220202_VA_14_A_V_w	20220202_VA_14_G_U_w	20220202_VA_14_G_V_w	20220203_BA_1_U_w	20220203_BA_1_V_w	20220203_EA_16_U_w	20220203_EA_16_V_w	20220203_EA_17_U_w	20220203_EA_17_V_w	20220203_EA_18_U_w	20220203_EA_18_V_w	20220203_EA_19_U_w	20220203_EA_19_V_w	20220207_Nyb_U_w	20220207_Nyb_V_w	20220207_okn_V_w	20220207_Pad_U_w	20220207_Pad_V_w	20220207_Ull_U_w	20220207_Ull_V_w	20220208_Ber_U_w	20220208_Ber_V_w	20220208_Wig_U_w	20220208_Wig_V_w	20220209_Hus_U_w	20220209_Hus_V_w	20220209_SaN_U_w	20220209_SaN_V_w	20220209_Sao_U_w
TGGGCGCAAGCCTGATCCAGCCATGCCGCGTGCAGGAAGACGGTCCTATGGATTGTAAACTGCTTTTATACAGGAAGAAACACTCCCTCGTGAGGGAGCTTGACGGTACTGTAAGAATAAGGATCGGCTAACTCCGTGCCAGCAGCCGCGGTAATACGGAGGATCCAAGCGTTATCCGGAATCATTGGGTTTAAAGGGTCCGTAGGCGGTTTAATAAGTCAGTGGTGAAATCTGGTCGCTCAACGATCAAACGGCCATTGATACTGTTAGACTTGAATTATTAGGAAGTAACTAGAATATGTAGTGTAGCGGTGAAATGCTTAGATATTACATGGAATACCAATTGCGAAGGCAGGTTACTACTAATGGATTGACGCTGATGGA	Bacteria	Bacteroidota	Bacteroidia	Flavobacteriales	Flavobacteriaceae	Flavobacterium	B_Seq_245	0.235034	0.0834969	0.160679	0.0201474	0.0567735	0.0509314	0.31884	0.416771	0.113502	0.0535142	0.0666146	0.0394021	0.0300924	0.0305841	0.178082	0.01658	0.54178	0.54418	0.39737	0.189196	0.0645484	0.105233	0.241183	0.0977106	0.0157799	0.0183898	0.506323	0.369258	0.524323	0.657409	0.709927	0.0695535	0.111656	0.28307	0.567021	0.472684	0.549771	0.170787	0.222084	0.0324669	0.241806	0.385158
TGGACGAAAGTCTGATGCAGCAACGCCGCGTGGAGGATGACACATTTCGGTGCGTAAACTCCTTTTATATGGGAAGATAATGACGGTACCATATGAATAAGCACCGGCTAACTCCGTGCCAGCAGCCGCGGTAATACGGAGGGTGCAAGCGTTACTCGGAATCACTGGGCGTAAAGAGCGTGTAGGCGGATATATAAGTCAGAAGTGAAATCCAATAGCTTAACTATTGAACTGCTTTTGAAACTGTATATCTAGAATGTGGGAGAGGTAGATGGAATTTCTGGTGTAGGGGTAAAATCCGTAGAGATCAGAAGGAATACCGATTGCGAAGGCGATCTACTGGAACATTATTGACGCTGAGACG	Bacteria	Campylobacterota	Campylobacteria	Campylobacterales	Arcobacteraceae	Pseudarcobacter	B_Seq_464	0.00103217	0.000218103	0	0	0.0363623	0.0268394	0.00132055	0.00136815	0.0257426	0.021451	0.00107443	0.000227758	0	0	0	0	0	0	0.0143709	0.000547928	0.0087768	0.0117195	0.00406931	0.00610497	0	0.0932342	0	0	0.00392789	0.00052304	0.00160911	0	0	0	0	0	0	0.0075888	0.000266928	0.450221	0.000510304	0
TGGGCGAAAGCCTGATCCAGCAATGCCGCGTGCAGGATGAAGGCCTTCGGGTTGTAAACTGCTTTTGTACGGAACGAAACGGTTCTCCTTAATACGGGGGGCTAATGACGGTACCGTAAGAATAAGCACCGGCTAACTACGTGCCAGCAGCCGCGGTAATACGTAGGGTGCGAGCGTTAATCGGAATTACTGGGCGTAAAGCGTGCGCAGGCGGTTATATAAGACAGATGTGAAATCCCCGGGCTCAACCTGGGACCTGCATTTGTGACTGTATAGCTAGAGTACGGTAGAGGGGGATGGAATTCCGCGTGTAGCAGTGAAATGCGTAGATATGCGGAGGAACACCGATGGCGAAGGCAATCCCCTGGACCTGTACTGACGCTCATGCA	Bacteria	Proteobacteria	Gammaproteobacteria	Burkholderiales	Comamonadaceae	Rhodoferax	B_Seq_1259	0.0174179	0.0351145	0.0510218	0.0392482	0.223843	0.161881	0.0821677	0.0792954	0.0277432	0.028763	0.0290096	0.0280996	0.0153146	0.0134746	0.0327748	0.0513362	0.016489	0.0121907	0.146692	0.102978	0.114987	0.115094	0.359456	0.177792	0.0291434	0.0109031	0.0913349	0.0256285	0.0897371	0.0335269	0.0520485	0.195872	0.150083	0.0749104	0.272872	0.262815	0.24133	0.0109529	0.0704689	0.0410005	0.0745044	0.148052
TGGAGGAAACTCTGATGCAGCAACGCCGCGTGGAGGATGACGCATTTCGGTGTGTAAACTCCTTTTATTAGGGAAGAAAATGACGGTACCTAATGAATAAGCACCGGCTAACTCCGTGCCAGCAGCCGCGGTAATACGGAGGGTGCAAGCGTTACTCGGAATCACTGGGCGTAAAGGACGCGTAGGCGGGTTGGTAAGTCAGGTGTGAAATCCTACAGCTTAACTGTAGAACTGCATTTGAAACTACCGACCTAGAGTGTGGGAGGGGGAGATGGAATTAGTGGTGTAGGGGTAAAATCCGTAGATATCACTAGGAATACCGAAAGCGAAGGCGATCTCCTGGAACATAACTGACGCTAAGGCG	Bacteria	Campylobacterota	Campylobacteria	Campylobacterales	Sulfurimonadaceae	Sulfurimonas	B_Seq_465	0.000903148	0.000945111	0	0	0	0.000634001	0.00249438	0.00228024	0	0.000391894	0	0	0	0	0	0.00154472	0.00148773	0	0	0	0	0.00226308	0.00192526	0.00386233	0	0.00175435	0	0	0	0	0	0.0401615	0	0	0	0.00033723	0.00173406	0.379987	0	0.0767043	0.00832188	0
TGGGCGAAAGCCTGACGCAGCAACGCCGCGTGGATGATGAAGTTCTTCGGAATGTAAAGTCCTTTTGTAGAGGAAGAATATCCCGGTTTACCGGGACTGACGGTACTCTGCGAATAAGCCACGGCTAACTCTGTGCCAGCAGCCGCGGTGATACAGGGGTGGCAAGCGTTGTCCGGATTTACTGGGTGTAAAGGGTGCGCAGGCGGGCCGATAAGTCGGGGGTTAAATCCATGTGCTTAACACATGCATGGCTTCCGATACTGTCGGCCTAGAGTCTCGAAGAGGAAGATGGAATTTCCGGTGTAACGGTGGAATGTGTAGATATCGGAAAGAACACCAGTGGCGAAGGCAGTCTTCTGGTCGAGCACTGACGCTCAGGCA	Bacteria	Bacteroidota	Chlorobia	Chlorobiales	Chlorobiaceae	Chlorobium	B_Seq_246	0	0	0	0	0	9.05715e-05	0	0	0	0	0	0	0	0	0	0	0	0	0	0	0	0	0	0.000124591	0	0	0	0	0	0	0	0	0	0	0	0	0.000295159	0.0378657	0.00160157	0	0	0
TGGACGCAAGTCTGACCCAGCCATGCCGCGTGCAGGATGAAGGCGTTATGCGTTGTAAACTGCTTTTATACAGGAAGAAACGACTCTTGCGAGAGGCATTGACGGTACTGTATGAATAAGCACCGGCTAACTCCGTGCCAGCAGCCGCGGTAATACGGAGGGTGCAAGCGTTGTCCGGATTTATTGGGTTTAAAGGGTGCGCAGGTGGTTTATTAAGTCAGTGGTGAAAGACGGTCGCTCAACGATTGCAGTGCCATTGAAACTGGTAGACTTGAGTAAAGTAGAGGTGGGCGGAATTGATAGTGTAGCGGTGAAATGCATAGATATTATCAAGAACTCCAATTGCGTAGGCAGCTCACTTGGCTTTTACTGACACTCATGCA	Bacteria	Bacteroidota	Bacteroidia	Cytophagales	Spirosomaceae	Pseudarcicella	B_Seq_244	0.0380182	0.00581607	0.00854815	0	0.0145903	0.00902696	0.00141837	0.00228024	0.000301967	0.000144382	0.0357492	0.0126975	0.00844848	0.00695247	0.0274838	0	0.0143814	0.020165	0.0734816	0.206601	0.00111099	0.0114367	0.0366238	0.00607382	0.00118349	0	0.00333724	0.0355985	0.00795649	0.0039228	0.001671	0	0	0.290338	0.00407801	0.00359712	0.0021768	0	0	0	0.002316	0
TGGAGGAAACTCTGACCCAGCGACGCCGCGTGAGGGATGAAGGCCTTCGGGTTGTAAACCTCTTTCAGTAGGGAAGAAGCGAAAGTGACGGTACCTACAGAAGAAGCACCGGCTAACTATGTGCCAGCAGCCGCGGTAATACATAGGGTGCAAGCGTTGTCCGGAATTATTGGGCGTAAAGAGCTCGTAGGTGGTTCGATACGTCGGATGTGAAAATCAGGGGCTCAACCCCTGACCTGCATCCGATACGGTCGAGCTAGAGTTTGGTAGGGGAGACTGGAATTCCTGGTGTAGCGGTGGAATGCGCAGATATCAGGAGGAACACCGATGGCGAAGGCAGGTCTCTGGGCCAATACTGACACTGAGGAG	Bacteria	Actinobacteriota	Actinobacteria	Frankiales	Sporichthyaceae	hgcI clade	B_Seq_53	0.0660158	0.0273719	0.0462134	0.000654136	0.0570003	0.0339039	0	0	0	0.00051565	0.200234	0.0425338	0.074567	0.0979233	0.113806	0	0.107116	0.136572	0	0	0	0	0	0	0.340993	0.000400114	0	0.000856321	0	0	0.00179478	0	0	0.00465161	0	0	0.000701004	0	0	0.00284453	0.054367	0
TGGGCGAAAGCCTGATCCAGCCATGCCGCGTGTGTGAAGAAGGTCTTCGGATTGTAAAGCACTTTAAGTTGGGAGGAAGGGCATTAACCTAATACGTTAGTGTTTTGACGTTACCGACAGAATAAGCACCGGCTAACTCTGTGCCAGCAGCCGCGGTAATACAGAGGGTGCAAGCGTTAATCGGAATTACTGGGCGTAAAGCGCGCGTAGGTGGTTCGTTAAGTTGGATGTGAAATCCCCGGGCTCAACCTGGGAACTGCATTCAAAACTGTCGAGCTAGAGTATGGTAGAGGGTGGTGGAATTTCCTGTGTAGCGGTGAAATGCGTAGATATAGGAAGGAACACCAGTGGCGAAGGCGACCACCTGGACTGATACTGACACTGAGGTG	Bacteria	Proteobacteria	Gammaproteobacteria	Pseudomonadales	Pseudomonadaceae	Pseudomonas	B_Seq_1285	0.00649407	0.00356234	0	0.00104662	0.00483822	0.00531353	0.00273892	0.00119713	0.00962518	0.0247615	0.00253956	0	0.00141279	0.00245714	0	0.00144174	0	0	0	0.00109586	0	0.00909275	0.00144395	0.000622956	0	0.00627871	0.0029274	0.0046486	0	0.024949	0.025622	0.0188468	0.0317616	0.00319798	0.00390071	0.00101169	0.00295159	0.0542951	0.0112999	0.131094	0.000981354	0.00278293
TGGGCGAAAGCCTGATGCAGCAACGCCGCGTGAGGGATGAAGGCCTTCGGGTTGTAAACCTCTTTTAGCAGGGAAGAAGCGAAAGTGACGGTACCTGCAGAAAAAGCACCGGCTAACTACGTGCCAGCAGCCGCGGTAATACGTAGGGTGCAAGCGTTGTCCGGAATTATTGGGCGTAAAGAGCTCGTAGGCGGTTTGTCGCGTCTGCTGTGAAAATCCGAGGCTCAACCTCGGACCTGCAGTGGGTACGGGCAAACTAGAGTGCGGTAGGGGAGATGGGAATTCCTGGTGTAGCGGTGGAATGCGCAGATATCAGGAGGAACACCGATGGCGAAGGCACATCTCTGGGCCGTAACTGACGCTGAGGAG	Bacteria	Actinobacteriota	Actinobacteria	Micrococcales	Microbacteriaceae	Rhodoluna	B_Seq_55	0.00782728	0.00683388	0.173367	0.0164406	0.0108104	0.00398515	0	0	0	0	0	0	0.00539685	0.00297801	0.00519302	0	0.010786	0.00925756	0	0	0	0	0	0	0.00502983	0	0	0	0.00654648	0	0.0311301	0	0	0	0	0	0	0	0	0	0	0
TGGGGGGAACCCTGATCCAGCCATGCCGCGTGTGTGAAGAAGGCCTTTTGGTTGTAAAGCACTTTAAGCGAGGAGGAGGCTCCCTAGACTAATACTCTAGGAGAGTGGACGTTACTCGCAGAATAAGCACCGGCTAACTCTGTGCCAGCAGCCGCGGTAATACAGAGGGTGCAAGCGTTAATCGGATTTACTGGGCGTAAAGGGTACGTAGGTGGTCTTTTAAGTCGGATGTGAAATCCCTGAGCTTAACTTAGGAATTGCATTCGATACTGAGAGACTAGAGTATGGGAGAGGATGGTAGAATTCCAGGTGTAGCGGTGAAATGCGTAGAGATCTGGAGGAATACCGATGGCGAAGGCAGCCATCTGGCCTAATACTGACACTGAGGTA	Bacteria	Proteobacteria	Gammaproteobacteria	Pseudomonadales	Moraxellaceae	Acinetobacter	B_Seq_1262	0	0	0	0	0.0102056	0.00715515	0	0	0.159627	0.10444	0.000976753	0.000170819	0.00974824	0.000826596	0.000146972	0	0	0	0	0	0	0	0	0	0	0.00292391	0	0	0	0	0	0	0	0	0	0	0.00022137	0	0	0	0	0
TGGGCGAAAGCCTGATCCAGCAATGCCGCGTGTGGGAAGAAGGCCTTCGGGTTGTAAACCACTTTTGTACGGAACGAAAAGGTCTGCCCTAATACGGTGGGCCCATGACGGTACCGTAAGAATAAGCACCGGCTAACTACGTGCCAGCAGCCGCGGTAATACGTAGGGTGCGAGCGTTAATCGGAATTACTGGGCGTAAAGCGTGCGCAGGCGGTTATATAAGACAGTTGTGAAATCCCCGGGCTCAACCTGGGAATTGCATCTGTGACTGTATAGCTAGAGTACGGTAGAGGGGGATGGAATTCCGCGTGTAGCAGTGAAATGCGTAGATATGCGGAGGAACACCGATGGCGAAGGCAATCCCCTGGACCTGTACTGACGCTCATGCA	Bacteria	Proteobacteria	Gammaproteobacteria	Burkholderiales	Comamonadaceae	Polaromonas	B_Seq_1268	0.012257	0.00305344	0	0	0.0467191	0.0259638	0.0021031	0.00114012	0.0210244	0.0122312	0.00957218	0.00301779	0.00285383	0.0039971	0.0173917	0.00195664	0	0.00174152	0.0152522	0.0102817	0.00183313	0.0110325	0.025291	0.00981156	0.00576952	0.0032163	0.00491803	0.00703407	0.0073522	0.00455045	0.000742666	0.00482387	0.0117636	0.00436089	0	0.00432779	0	0.00453763	0.0180621	0.00789603	0.0737978	0.0159555
TGGGGGAAACCCTGATCCAGCAATGCCGCGTGAGTGAAGAAGGCCTTCGGGTTGTAAAGCTCTTTTGTCAGGGAAGAAACACCGGCTCTAACACAGTCCGGGAATGACGGTACCTGAAGAATAAGCACCGGCTAACTACGTGCCAGCAGCCGCGGTAATACGTAGGGTGCGAGCGTTAATCGGAATTACTGGGCGTAAAGCGTGCGCAGGCGGTTATACAAGACAGGCGTGAAATCCCCGGGCTTAACCTGGGAATGGCGCCTGTGACTGTATAGCTAGAGTGTGTCAGAGGGGGGTAGAATTCCACGTGTAGCAGTGAAATGCGTAGATATGTGGAGGAATACCAATGGCGAAGGCAGCCCCCTGGGATAACACTGACGCTCATGCA	Bacteria	Proteobacteria	Gammaproteobacteria	Burkholderiales	Burkholderiaceae	Polynucleobacter	B_Seq_1261	0.0132892	0.00614322	0.140911	0.0192752	0.00468703	0.00344172	0.000684731	0.000513054	0	0.00020626	0.0291072	0.00540925	0.0427227	0.0420998	0.0294925	0.0010813	0.00880238	0.0101742	0.00440618	0.014085	0.00333296	0.00311174	0.0133456	0.00510824	0.0792445	9.2334e-05	0.000761124	0.00544376	0.0473361	0.010147	0.00761233	0.00572134	0.0036271	0.00271344	0	0.00314748	0.00804309	0	0.0122787	0.00838646	0.0456919	0.00166976
TGGGCGAAAGCCTGATCCAGCAATGCCGCGTGAGTGAAGAAGGCCTTCGGGTTGTAAAGCTCTTTTGTCAGGGAAGAAACGGTGGTTTCTAATACAGATCACTAATGACGGTACCTGAAGAATAAGCACCGGCTAACTACGTGCCAGCAGCCGCGGTAATACGTAGGGTGCAAGCGTTAATCGGAATTACTGGGCGTAAAGCGTGCGCAGGCGGTTATGTAAGACAGATGTGAAATGCCCGGGCTTAACCTGGGAACTGCATTTGTGACTGCATGGCTAGAGTTTGGCAGAGGGGGGTAGAATTCCACGTGTAGCAGTGAAATGCGTAGATATGTGGAGGAACACCGATGGCGAAGGCAGCCCCCTGGGTCAAGACTGACGCTCATGCA	Bacteria	Proteobacteria	Gammaproteobacteria	Burkholderiales	Oxalobacteraceae	[Aquaspirillum] arcticum group	B_Seq_1292	0	0	0	0	0	0.000181143	0.000586912	0.000912097	0	1.0313e-05	0	0	0	4.52929e-05	0	0.00190515	0	0	0	0	0	0	0	0	0	6.1556e-05	0	0	0	0.000993776	0	0	0	0	0	0	0	0.0174464	0.12421	0	0	0
TGGGCGCAAGCCTGATCCAGCCATGCCGCGTGAGTGATGACGGCCCTAGGGTTGTAAAGCTCTTTCACCCACGACGATAATGACGGTAGTGGGAGAAGAAGCCCCGGCTAACTTCGTGCCAGCAGCCGCGGTAATACGAAGGGGGCTAGCGTTGTTCGGATTTACTGGGCGTAAAGCGCACGTAGGCGGATCTTTAAGTCAGGGGTGAAATGCCGGAGCTCAACTTCGGAACTGCCTTTGATACTGGAGATCTTGAGTTCGAGAGAGGTGAGTGGAACTGCGAGTGTAGAGGTGAAATTCGTAGATATTCGCAAGAACACCAGTGGCGAAGGCGGCTCACTGGCTCGATACTGACGCTGAGGTG	Bacteria	Proteobacteria	Alphaproteobacteria	Rhizobiales	Beijerinckiaceae	Rhodoblastus	B_Seq_1271	0	0.00127226	0	0.127862	0	0	0.000929277	0.000513054	0	0	0.000683727	0.000768683	0.000395581	0.00070204	0.00176367	0.0114824	0	0	0	0.000515697	0.000777691	0.00109113	0	0	0	0.000969507	0	0	0	0	0	0	0	0	0	0	0	0	0	0.000490436	0	0
TGGGGGCAACCCTGATCCAGCAACGCCGCGTGAATGAAGAAGGCCTTAGGGTTGTAAAGTTCTTTTGTCAGGGAAGAAAGTTTCTGTGCTAATACCATAGAACGATGACGGTACCTGAAGAATAAGCACCGGCTAACTACGTGCCAGCAGCCGCGGTAATACGTAGGGTGCAAGCGTTAATCGGAATTACTGGGCGTAAAGCGTGCGCAGGCGGATATGTAAGTTAGAAGTGAAATCCCCGGGCTCAACCTGGGAACTGCTTTTAAGACTGCGTATCTAGAGTTTGTCAGAGGGGGGTGGAATTCCAAGTGTAGCAGTGAAATGCGTAGAGATTTGGAGGAACACCGATGGCGAAGGCAGCCCCCTGGGATAAAACTGACGCTCATGCA	Bacteria	Proteobacteria	Gammaproteobacteria	Burkholderiales	Neisseriaceae	Neisseriaceae . NA	B_Seq_1272	0.00434371	0.00123591	0	0	0.000907167	0.00163029	0.0010271	0.00159617	0.00264221	0.00100036	0	0.000170819	0	0.000169848	0	0	0	0	0	0	0.000555494	0.000808244	0	0.000218035	0	0.000361641	0	0.000366995	0	0.000418432	0	0	0	0	0	0.00264164	0.00247196	0	0	0.000343306	0.000549558	0.00148423
TGGAGGCAACTCTGAACCAGCCATGCCGCGTGCAGGATGAAGGCCCTATGGGTCGTAAACTGCTTTTATACCAGAGAAAACCCTTCCACGTGTGGAAGGCTGATAGTATGGTAAGAATAAGCATCGGCTAACTTCGTGCCAGCAGCCGCGGTAAGACGAAGGATGCAAGCGTTATCCGGATTCATTGGGTTTAAAGGGTGCGTAGGCGGACTGATAAGTCAGTGGTGAAATCTCTCAGCTTAACTGAGAAACTGCCATTGATACTGTCAGTCTAGAGTATAGATGACGTTGGCGGAATATGACATGTAGTGGTGAAATACTTAGATATGTCATAGAACACCGATTGCGAAGGCAGCTAACGAAACTATAACTGACGCTGAGGCA	Bacteria	Bacteroidota	Bacteroidia	Sphingobacteriales	env.OPS 17	env.OPS 17 . NA	B_Seq_248	0.0262773	0.0328608	0.0351276	0.00248572	0.00317508	0.00344172	0.000342365	0.00199521	0.000641679	0.000969422	0.00459074	0.00751601	0.000847673	0.000894535	0.0169998	0.00468565	0.00123977	0	0	0.000515697	0.00294412	0.00323298	0	0.00115247	0.00384634	0.0051784	0.000526932	0.0157196	0.0060429	0	0	0.00246803	0.000980296	0.00988468	0	0.00146133	0.00125443	0	0.00106771	0.000490436	0.111796	0.00816327
TGGAGGAAACTCTGACCCAGCGACGCCGCGTGCGGGATGAAGGCCTTCGGGTTGTAAACCGCTTTCAGCAGGGAAGAAGCGAAAGTGACGGTACCTGCAGAAGAAGCACCGGCTAACTATGTGCCAGCAGCCGCGGTAATACATAGGGTGCAAGCGTTGTCCGGAATTATTGGGCGTAAAGAGCTCGTAGGTGGTTCGTCACGTCGGATGTGAAACTCTGGGGCTTAACCCCAGACCTGCATTCGATACGGGCGAGCTTGAGTATGGTAGGGGAGTCTGGAATTCCTGGTGTAGCGGTGGAATGCGCAGATATCAGGAGGAACACCAATGGCGAAGGCAGGACTCTGGGCCATTACTGACACTGAGGAG	Bacteria	Actinobacteriota	Actinobacteria	Frankiales	Sporichthyaceae	Sporichthyaceae . NA	B_Seq_54	0.0342766	0.016394	0.0094831	0.00348873	0.0265346	0.0238203	0	0	0	0	0.0957218	0.0247117	0.100562	0.0575786	0.00994513	0	0.0120258	0.0126489	0	0	0	0.00149525	0	0	0.0715025	0.000292391	0	0	0	0	0	0	0	0.00920632	0	0	0	0	0	0	0.00211973	0
TGGGCGCAAGCCTGAACCAGCCATGCCGCGTGCAGGAAGACGGTCCTATGGATTGTAAACTGCTTTTATTTGGGAATAAACCTATTTACGTGTAGATAGCTGAAGGTACCAAATGAATAAGCACCGGCTAACTCCGTGCCAGCAGCCGCGGTAATACGGAGGGTGCAAGCGTTATCCGGAATCATTGGGTTTAAAGGGTCCGCAGGCGGATTTATAAGTCAGTGGTGAAAGCCTACAGCTTAACTGTAGAACTGCCATTGATACTGTAAGTCTTGAATTCGGTCGAAGTGGGCGGAATGTGTAGTGTAGCGGTGAAATGCTTAGATATTACACAGAACACCGATAGCGAAGGCAGCTCACTAGGCCTGGATTGACGCTCAGGGA	Bacteria	Bacteroidota	Bacteroidia	Flavobacteriales	Crocinitomicaceae	Fluviicola	B_Seq_253	0.0164717	0.00730643	0.00347269	0	0.00710614	0.00498143	0.0078744	0.00991905	0	0.000278451	0.00449307	0.0015089	0.000452092	0.000452929	0.000146972	0.000720869	0.00793454	0.0101742	0	0	0.000555494	0.000646595	0	0.000654104	0	0.000300085	0.0029274	0.00495443	0	0.0103039	0.00241367	0	0	0.0840198	0.00762411	0.000843076	0.00265643	0	0	0	0.00129539	0.0745826
TGGACGAAAGTCTGACGGAGCAACGCCGCGTGAGTGAAGAAGGTTTTCGGATCGTAAAACTCTGTTGTCAGAGAAGAACAAGTTGGAGAGTAACTGCTCCAGCCTTGACGGTATCTGACCAGAAAGCCACGGCTAACTACGTGCCAGCAGCCGCGGTAATACGTAGGTGGCAAGCGTTGTCCGGATTTATTGGGCGTAAAGCGAGCGCAGGCGGTTCCTTAAGTCTGATGTGAAAGCCCACGGCTCAACCGTGGAAGGTCATTGGAAACTGGGGAACTTGAGTGCAGAAGAGGAGAGTGGAATTCCATGTGTAGCGGTGAAATGCGTAGATATATGGAGGAACACCAGTGGCGAAGGCGACTCTCTGGTCTGTAACTGACGCTGAGGCT	Bacteria	Firmicutes	Bacilli	Lactobacillales	Carnobacteriaceae	Trichococcus	B_Seq_740	0	0	0	0	0	0.000724572	0.0103688	0.0142515	0.0027177	0.00226886	0.00322329	0.000427046	0.000649883	0.000464253	0	0	0	0	0.0069821	0.00103139	0.0370514	0.0209335	0.00665091	0.0170378	0.00177524	0.0792533	0	0	0.00261859	0.00151682	0	0	0	0	0	0	0	0.066578	0	0.00259931	0.00180569	0
TGGGCGCAAGCCTGATGCAGCGACGCCGCGTGAGGGATGACGGCCTTCGGGTTGTAAACCTCTTTCAGTACCGACGAAGCGCAAGTGACGGTAGGTACAGAAGAAGGACCGGCCAACTACGTGCCAGCAGCCGCGGTAATACGTAGGGTCCGAGCGTTGTCCGGAATTACTGGGCGTAAAGAGCTCGTAGGTGGTTTGTCGCGTTGTCCGTGAAAACTCACAACTCAATTGTGGGCGTGCGGGCGATACGGGCAGACTGGAGTACTGCAGGGGAGACTGGAATTCCTGGTGTAGCGGTGGAATGCGCAGATATCAGGAGGAACACCGGTGGCGAAGGCGGGTCTCTGGGCAGTAACTGACGCTGAGGAG	Bacteria	Actinobacteriota	Actinobacteria	Corynebacteriales	Mycobacteriaceae	Mycobacterium	B_Seq_57	0.0163857	0.0258451	0.0507546	0.0842964	0.0183701	0.0298886	0.0125697	0.0181849	0	0.00226886	0.0322329	0.0120996	0.0516798	0.0568426	0.0128356	0.0447454	0	0	0.00135575	0.0101205	0.00549939	0.00719337	0.00236282	0.00224264	0.0300804	0.00711741	0.0106557	0.0368218	0.00624433	0.00455045	0	0.0320844	0.0178414	0.00329489	0	0.00168615	0.00479634	0.00179941	0.0205534	0.000686611	0.00184495	0.00333952
TGGACGAAAGTCTGATGGAGCGACGCCGCGTGATTGATGAAGTCCCTCTGGGACGTAAAGATCTTTTATGAGGGAAGAAGTTTATTGACTGTACCTCATGAATAAGAGGCTCCTAATCTCGTGCCAGCAGGAGCGGTAATACGAGAGCCTCGAGCGTTATCCGGAATTATTGGGCGTAAAGGGTGCGTAGGTTGTTCTGTTAGTCTTTTGTCAAAGCCCCGAGCTTAACTTGGGATATGCGAAAGAAACGGCAGAACTTGAAAGTGCGAGAGGTATACAGAACTCATGGTGTAGGGGTGAAATCCGTTGATATCATGGGGAATACCAAATGCGAAGGCAGTATACTGGCGCATATTTGACACTGAAGCA	Bacteria	Patescibacteria	Parcubacteria	Candidatus Nomurabacteria	Candidatus Nomurabacteria . NA	Candidatus Nomurabacteria . NA	B_Seq_1136	0.0285137	0.00665213	0.00200347	0.010597	0.0129271	0.0215258	0.00591803	0.00444647	0.00626581	0.00452741	0.0106466	0.0052669	0.00553813	0.0124103	0.000587889	0.0351681	0.0203323	0.0185151	0.0170824	0.0301038	0.00638818	0.0195999	0.0183338	0.0477184	0.00719957	0.00764064	0.00515222	0.0154138	0.0495518	0	0.0189999	0.0177249	0.0052936	0.000775269	0	0.00994829	0.0202184	0	0.00355904	0.00564002	0.077684	0.00732839
TGGGGGCAACCCTGATGGCGCGACGCCGCGTGGGGGATGAAGGTCTTCGGATTGTAAACTCCTGTCATTGGGGACTAATGGCCAGGCTCATACCCTGGTTTGAATTAACCCAAAGAGGAAGCAGTGGCTAACTCTGTGCCAGCAGCCGCGGTAATACAGAGACTGCAAGCGTTACTCGGATTCACTGGGCGTAAAGGGAGCGCAGGCGGACTCATGTGTCGGACGTGAAATACCGGGGCTTAACCCCGGTGCTGCGTCCGAAACTATGAGTCTAGAGACTTGGAGGGGTAAGCGGAATTCTTGGTGGAGCAGTGAAATGCGTAGATATCAAGAGGAACACCAACGGCGAAGGCAGCTTACTGGACAAGATCTGACGCTCAGGCT	Bacteria	Verrucomicrobiota	Verrucomicrobiae	Verrucomicrobiae . NA	Verrucomicrobiae . NA	Verrucomicrobiae . NA	B_Seq_1781	0.00726819	0.00374409	0.000934954	0	0.00672815	0.00452858	0	0.000342036	0	0	0.000879078	0.000854093	0.000141279	0.000249111	0.0037233	0.00154472	0	0	0	0.000225617	0	0.000282885	0	9.34434e-05	0.00187386	0.000777144	0	0	0.00161144	0.00376589	0.00532244	0	0	0.00242272	0	0	0	0	0	0.00053948	0.0227674	0
TGGACGCAAGTCTGATCCAGCCATTCCGCGTGCAGGACGAAGGCCTTCGGGTTGTAAACTGCTTTTGTACAGAACGAAAAGGTCTCTATTAATACTAGGGGCTCATGACGGTACTGTAAGAATAAGCACCGGCTAACTACGTGCCAGCAGCCGCGGTAATACGTAGGGTGCAAGCGTTAATCGGAATTACTGGGCGTAAAGCGTGCGCAGGCGGTTATATAAGACAGATGTGAAATCCCCGGGCTCAACCTGGGAACTGCATTTGTGACTGTATAGCTGGAGTGCGGCAGAGGGGGATGGAATTCCGCGTGTAGCAGTGAAATGCGTAGATATGCGGAGGAACACCGATGGCGAAGGCAATCCCCTGGGCCTGCACTGACGCTCATGCA	Bacteria	Proteobacteria	Gammaproteobacteria	Burkholderiales	Comamonadaceae	Limnohabitans	B_Seq_1263	0.0387063	0.0102145	0.0231067	0.0014391	0.005443	0.00703439	0.0154553	0.0143085	0.00143434	0.00116537	0.0331119	0.00623488	0.0246955	0.0214009	0.0216049	0.0065908	0.0695512	0.080385	0.0103037	0.0291046	0.00555494	0.00965852	0.0323357	0.0154493	0.0693328	6.92505e-05	0.00995316	0.0537036	0.0241716	0.0313301	0.00854066	0	0	0.0122105	0.00531915	0.00933004	0.00822757	0.00281646	0.0169054	0.0302109	0.00906771	0.0217996
TGGGCGAAAGCCTGATCCAGCAATGCCGCGTGCAGGATGAAGGCCTTCGGGTTGTAAACTGCTTTTGTACGGAACGAAACGGTTCTCCTTAATACGGGGGGCTAATGACGGTACCGTAAGAATAAGCACCGGCTAACTACGTGCCAGCAGCCGCGGTAATACGTAGGGTGCGAGCGTTAATCGGAATTACTGGGCGTAAAGCGTGCGCAGGCGGTTATATAAGACAGTTGTGAAATCCCCGGGCTCAACCTGGGAATTGCATCTGTGACTGTATAGCTAGAGTACGGTAGAGGGGGATGGAATTCCGCGTGTAGCAGTGAAATGCGTAGATATGCGGAGGAACACCGATGGCGAAGGCAATCCCCTGGACCTGTACTGACGCTCATGCA	Bacteria	Proteobacteria	Gammaproteobacteria	Burkholderiales	Comamonadaceae	Comamonadaceae . NA	B_Seq_1290	0.00606399	0.00178117	0.0291171	0.0114692	0.00234351	0.0103553	0.0141837	0.0265648	0.011286	0.00195947	0.00302794	0.0101922	0.00183663	0.00186833	0.00769155	0.00679677	0.00880238	0.00925756	0.0422316	0.0176626	0.0214421	0.0305516	0.0353986	0.0360691	0.00207111	0.00997207	0.0127049	0.0098477	0.0154094	0.00946702	0.0138631	0.0400494	0.0384276	0.0135672	0.0246454	0.0352968	0.0268964	0.00242529	0.000266928	0.00215792	0.0103238	0.014564
TGGGCGAAAGCCTGACGGAGCAACGCCGCGTGAGGGATGAAGGCCTCTGGGCTGTAAACCTCTTTTCTCAAGGAAGAAGAACTGACGGTACTTGAGGAATAAGCCACGGCTAATTCCGTGCCAGCAGCCGCGGTAATACGGGAGTGGCAAGCGTTATCCGGAATTATTGGGCGTAAAGCGTCCGCAGGCGGCCTCGTAAGTCTGTTGTCAAAGCGTGGAGCTTAACTCCATTTCGGCAATGGAAACTGTGAGGCTTGAGTGTGGTAGGGGCAGAGGGAATTCCCGGTGTAGCGGTGAAATGCGTAGATATCGGGAAGAACACCAGTGGCGAAGGCGCTCTGCTGGGCCATAACTGACGCTCATGGA	Bacteria	Cyanobacteria	Cyanobacteriia	Synechococcales	Cyanobiaceae	Cyanobium PCC-6307	B_Seq_563	0	0	0	0.00723911	0	0	0	0	0	0	0	0	0.00330593	0.00164187	0.0709387	0.00751764	0.00123977	0	0	0	0	0.00125278	8.7512e-05	0.000218035	0.000887618	0	0	0	0	0	0	0	0	0	0	0	0	0	0	0	0	0
TGGGCGAGAGCCTGAACCAGCCAAGTCGCGTGAAGGAAGAATGTCCTATGGATTGTAAACTTCTTTTGTAAGGGAATAAAAAAGAGTACGTGTACTCTATTGTATGTACTTTACGAATAAGGATCGGCTAACTCCGTGCCAGCAGCCGCGGTAATACGGAGGATCCGAGCGTTATCCGGATTTATTGGGTTTAAAGGGTGCGTAGGCGGACCAATTAGTCAGTGGTGAAAGTTTGCAGCTCAACTGTAAAATTGCCATTGAAACTGTTGGTCTTGAGTGTAAATGAGGTAGGCGGAATGTGTTGTGTAGCGGTGAAATGCTTAGATATAACACAGAACACCAATTGCGAAGGCAGCTTACTGGGATACAACTGACGCTGAGGCA	Bacteria	Bacteroidota	Bacteroidia	Bacteroidales	Paludibacteraceae	Paludibacter	B_Seq_254	0	0	0	0.000784964	0	0.00117743	0.00929277	0.0144795	0.00875703	0.00474398	0	0.00159431	0	0	0	0.00154472	0	0.000733272	0	0	0	0.00327339	0.000743852	0.00227379	0	0.000754061	0	0	0	0.000627648	0	0	0.00352907	0	0	0.00022482	0	0.00649351	0.000978735	0.0635606	0.00781158	0.00213358
TGGGCGCAAGCCTGATGCAGCCATGCCGCGTGTGTGAAGAAGGCCTTCGGGTTGTAAAGCACTTTCAGCGAGGAGGAAGGGTATCGTGTTAATAGCACGGTGCATTGACGTTACTCGCAGAAGAAGCACCGGCTAACTCCGTGCCAGCAGCCGCGGTAATACGGAGGGTGCAAGCGTTAATCGGAATTACTGGGCGTAAAGCGCACGCAGGCGGTTTGTTAAGTCAGATGTGAAATCCCCGAGCTTAACTTGGGAACTGCATTTGAAACTGGCAAGCTAGAGTCTTGTAGAGGGGGGTAGAATTCCAGGTGTAGCGGTGAAATGCGTAGAGATCTGGAGGAATACCGGTGGCGAAGGCGGCCCCCTGGACAAAGACTGACGCTCAGGTG	Bacteria	Proteobacteria	Gammaproteobacteria	Enterobacterales	Yersiniaceae	Yersinia	B_Seq_1280	0	0.00130862	0	0.000610527	0	0.00057362	0	0	0.0150606	0.060331	0	0	0	0	0	0.00123578	0	0	0	0	0	0	0	0	0	0	0	0	0	0	0	0	0	0	0	0	0	0	0	0	0	0
TGGAGGAAACTCTGATGCAGCAACGCCGCGTGGAGGATGACGCATTTCGGTGTGTAAACTCCTTTTATTAGGGAAGATAATGACGGTACCTAATGAATAAGCACCGGCTAACTCCGTGCCAGCAGCCGCGGTAATACGGAGGGTGCAAGCGTTACTCGGAATCACTGGGCGTAAAGGGTGCGTAGGCTGGCTTCTAAGTCAGATGTGAAATCCAATGGCTCAACCATTGAACTGCATTTGAAACTGGGAGCCTAGAGTTCAGAAGGGGCAGATGGAATTAGTGGTGTAGGGGTAAAATCCGTAGATATCACTAGGAATATCAAAAGCGAAGGCGATCTGCTGGGATGATACTGACGCTGAGGCA	Bacteria	Campylobacterota	Campylobacteria	Campylobacterales	Sulfurimonadaceae	Sulfuricurvum	B_Seq_466	0.000989162	0.000945111	0	0	0.00158754	0.00129819	0.00200528	0.00193821	0	0.000288764	0	0.000996441	0	0	0	0	0	0	0.000813449	0	0	0.0023035	0.00293165	0.00274101	0	0.000669421	0	0.000428161	0	0	0	0.0164909	0.00127438	0	0	0.000618255	0.000922373	0.058911	0	0.00784698	0.00694799	0
TGGGCGAAAGCCTGATCCAGCAATGCCGCGTGAGTGATGAAGGCCTTAGGGTTGTAAAGCTCTTTTACCCGGGATGATAATGACAGTACCGGGAGAATAAGCTCCGGCTAACTCCGTGCCAGCAGCCGCGGTAATACGGAGGGAGCTAGCGTTATTCGGAATTACTGGGCGTAAAGCGCACGTAGGCGGCTTTGTAAGTAAGAGGTGAAAGCCCAGAGCTCAACTCTGGAATTGCCTTTTAGACTGCATCGCTTGAATCATGGAGAGGTCAGTGGAATTCCGAGTGTAGAGGTGAAATTCGTAGATATTCGGAAGAACACCAGTGGCGAAGGCGGCTGACTGGACATGTATTGACGCTGAGGTG	Bacteria	Proteobacteria	Alphaproteobacteria	Sphingomonadales	Sphingomonadaceae	Sphingomonas	B_Seq_1266	0.00885945	0.00617957	0.00480833	0.00641054	0.00430904	0.00428705	0.00777658	0.00336336	0.00105688	0.00427989	0.00156281	0.000427046	0.00576418	0.00971533	0	0.0237372	0	0.00128323	0.0016269	0.00950815	0.00844351	0.0145888	0.00682594	0.00591808	0.00512846	0.014381	0.0159251	0.0114992	0.00614362	0.0230661	0.00179478	0.059457	0.0584256	0.00571761	0.00514184	0.00185477	0.00398465	0.0195588	0.0455557	0	0.00396467	0.00473098
TGGGCGCAAGCCTGATGCAGCGACGCCGCGTGAGGGATGACGGCCTTCGGGTTGTAAACCTCTTTCAGTAGGGAAGAAGCGAAAGTGACGGTACCTGCAGAAGAAGCGCCGGCTAACTACGTGCCAGCAGCCGCGGTAATACGTAGGGCGCAAGCGTTATCCGGAATTATTGGGCGTAAAGAGCTCGTAGGCGGTTTGTCGCGTCTGCCGTGAAAGTCCGGGGCTCAACTCCGGATCTGCGGTGGGTACGGGCAGACTAGAGTGATGTAGGGGAGACTGGAATTCCTGGTGTAGCGGTGAAATGCGCAGATATCAGGAGGAACACCGATGGCGAAGGCAGGTCTCTGGGCATTAACTGACGCTGAGGAG	Bacteria	Actinobacteriota	Actinobacteria	Micrococcales	Micrococcaceae	Pseudarthrobacter	B_Seq_56	0.00133322	0.00697928	0	0	0.00748412	0.00129819	0.00435293	0.00290731	0.00283094	0.00454803	0	0.00597865	0.00203442	0.000962475	0	0	0	0	0.0021692	0.00164378	0.00744362	0.0046474	0.00275663	0.00255412	0.00236698	0.00635566	0	0	0	0	0	0.00459951	0.00509754	0	0	0	0	0	0.0578343	0	0	0
CGATCCACTCTTGCTTGAGACGATTGGAGAGTTCGGCGTTTTTAAGGCGGGCTAGGCTGTGATCGCAATGGAGAAGGAGCTCTTCTTTGAGGTCGTTGATGAGCTTGCCGAGCTGAGGACGATCGGCGGGAGTGCAGTTCTTGAGATCGAGCATAAGGGCCTGTATAGGACCCTTTTTGCCCAGATATTTTGTTTTGAGATTCTCAAGATCCTTAGAGTGAACGGCCTCCTTGAGCTCGTTCATAAAAGTAGAACGGAGCGTACCGATTTGATCGGGCAAGGAGACCATTTTTAACCTTAAGTTGCTAGACCTTGCTTAAGCTGACCCTTACCATTCGG	Bacteria	Bacteria . NA	Bacteria . NA	Bacteria . NA	Bacteria . NA	Bacteria . NA	B_Seq_243	0.00159126	0.000290803	0	0	0	0.00289829	0	0.000171018	0.000264221	0.00051565	0.00918148	0.00219217	0.00525557	0.00277419	0.000195963	0.000463416	0	0	0	0.000483465	0	0.00036371	0	0.00118362	0.00986242	0.00116956	0	0	0	0	0	0	0.00401921	0	0	0	0	0.0015647	0	0.0120647	0	0.000649351
TGGGGGAAACCCTGATCCAGCGATGCCGCGTGTGTGAAGAAGGCCTTCGGGTTGTAAAGCACTTTAGGTGGGGAAGAAAGGTAGCGGGTGAATAGTCCGTTGCTATGACGGTACCCGCAGAATAAGCACCGGCTAACTCTGTGCCAGCAGCCGCGGTAATACAGAGGGTGCAAGCGTTAATCAGAATGACTGGGCGTAAAGGGCGTGTAGGTGGTTGACTAGGTTTGATGTGAAATCCCCGGGCTTAACCTGGGAATTGCGTCGAAAACGGGTTGACTTGAGTGAGATAGAGGGTTGTGGAATTTCCGGTGTAGCGGTGAAATGCGTAGATATCGGAAAGAACATCAGTGGCGAAGGCGACAACCTGGATCTTAACTGACACTGAGGCG	Bacteria	Proteobacteria	Gammaproteobacteria	Diplorickettsiales	Diplorickettsiaceae	Rickettsiella	B_Seq_1281	0.00129021	0.000436205	0.0583678	0.00754437	0.00430904	0.00410591	0.00132055	0.0037624	0	0.000453772	0.00302794	0.000284698	0.00330593	0.00653351	0.000734862	0.0010813	0.00582693	0.00109991	0.000610087	0.0023851	0	0	0	0.000342626	0.00093693	0.0008387	0.000995316	0.00201847	0	0.00183064	0.00742666	0.00224366	0	0.00300417	0.00514184	0.0486736	0.00619835	0	0	0	0.000785083	0
TGGGCGAAAGCCTGATCCAGCCATTCCGCGTGAGTGAAGAAGGCCTTCGGGTTGTAAAGCTCTTTCGCAAGGGAAGAAAACTTAGGCGCTAATATCGCTTGAGGTTGACGGTACCTTGATAAGAAGCACCGGCTAACTACGTGCCAGCAGCCGCGGTAATACGTAGGGTGCGAGCGTTAATCGGAATTACTGGGCGTAAAGCGTGCGCAGGCGGTTTTGTAAGTCAGATGTGAAATCCCCGAGCTCAACTTGGGAACTGCGTTTGAAACTATAAGACTAGAATATGTCAGAGGGGGGTAGAATTCCACGTGTAGCAGTGAAATGCGTAGAGATGTGGAGGAATACCAATGGCGAAGGCAGCCCCCTGGGATAATATTGACGCTCATGCA	Bacteria	Proteobacteria	Gammaproteobacteria	Burkholderiales	Methylophilaceae	Methylotenera	B_Seq_1273	0.00606399	0.0084333	0.0022706	0.00588723	0.00468703	0.00464934	0.00533112	0.00803785	0.0013966	0.00072191	0.00107443	0.00358719	0.00104546	0.00108703	0.00543798	0.00370733	0.00743863	0.00934922	0.0106426	0.00438342	0.0112765	0.00905233	0.0126455	0.00862794	0	0.00197749	0.0165691	0.0050156	0.0284017	0.0115592	0.0247555	0.0148082	0.00558769	0.0538812	0.0219858	0.0444582	0.00664109	0	0.00338108	0.000392349	0.00769382	0.00333952
TGGGCGAAAGCCTGACCGAGCGACGCCGCGTGAGGGATTGAAGGCCTTCGGGTTGTAAACCTCTTTCGTAGAGGAGGAAGGGGCTGTGAAGAACAGTCCTTGACCTATTCTAGGAAGAAGCTTGGGCTAAGTTCGTGCCAGCAGCCGCGGTAAGACGAACCAAGCGAACGTTATTCGGAATTACTGGGCTTAAAGCGCGTGTAGGCGGACTACCACGTTGGTTGTTGAAATCCCCCGGCTTAACCGGGGAACTGGCACCAATACGAGTAGTCTGGAGGTGGGTAGGGGAGACTGGAACTTCCGGTGGAGCGGTGAAATGCGTTGAGATCGGAAGGAACGCCCGCGGCGAAAGCGAGTCTCTGGACCCATACTGACGCTGAGACG	Bacteria	Planctomycetota	Planctomycetes	Isosphaerales	Isosphaeraceae	Isosphaeraceae . NA	B_Seq_1203	0.00107518	0.000617957	0	0.00283459	0.00204112	0.00274734	0	0	0	0	0.0125024	0.00156584	0.0310531	0.0275834	0	0.00231708	0	0	0	0	0	0	0	0	0.0895015	0	0	0	0	0	0	0	0	0	0	0	0	0	0	0	0.000785083	0
TGGGCGAAAGCCTGATCGAGCGACGCCGCGTGCAGGATGAAGTGCTTCGGTATGTAAACTGCTTTTGTGAACCAGAAAGTTTATTGATCGGTTCAAGAATAAGAGGTTGCTAAACTCGTGCCAGCAGCAGCGGTAATACGAGTGCCTCGAGCGTTATCCGGAATCATTGGGCGTAAAGGGTGTGCAGGCGGTCTTGTTAGTCTTCTGTTAAATTTCTCGGCTTAACCGGGAACCTGCAGGGGAAACGGCAAGACTTGAGGATGCGAGAGGTTAACGGAACTCATAGTGTAGCGGTGAAATGCGTTGATATTATGGGGAACACCAAATGCGAAGGCAGTTAACTGGAGCACTCCTGACGCTGAAACA	Bacteria	Patescibacteria	Parcubacteria	Parcubacteria . NA	Parcubacteria . NA	Parcubacteria . NA	B_Seq_1134	0.0162997	0.00149037	0.00146921	0.00540753	0.0123979	0.0146424	0.00327692	0.00330635	0.000226475	0.00145413	0.00800938	0.00324555	0.0070922	0.00601264	0.00289046	0.0212656	0.00148773	0.00146654	0.0016269	0.00896023	0.00105544	0.00759749	0.00953881	0.0185329	0.000690369	0.00645568	0.000702576	0.0124167	0.0151073	0.00360898	0.00804555	0.00942338	0.00392118	0.0022289	0.00975177	0.00567671	0.00590319	0.000234705	0.00133464	0	0.0184102	0
TGGAGGCAACTCTGAACCAGCCATGCCGCGTGCAGGAAGACTGCCCTATGGGTTGTAAACTGCTTTTATACGGGAATAAACCTTCGAACGTGTTCGAAGCTGAATGTACCGTAAGAATAAGGATCGGCTAACTCCGTGCCAGCAGCCGCGGTAATACGGAGGATCCAAGCGTTATCCGGATTTATTGGGTTTAAAGGGAGCGTAGGCGGCCTATTAAGTCAGGGGTGAAAGACGATGGCTCAACCATCGCAGTGCCTTTGATACTGATAGGCTTGAATATAGTTGAGGTAGGCGGAATGTGACAAGTAGCGGTGAAATGCATAGATATGTCACAGAACACCGATTGCGAAGGCAGCTTACTAAGCTATGATTGACGCTGAGGCT	Bacteria	Bacteroidota	Bacteroidia	Sphingobacteriales	Sphingobacteriaceae	Pedobacter	B_Seq_255	0.0135472	0.0139949	0.00467477	0	0.00309949	0.00564562	0.00146728	0.00524456	0.00169856	0.00314546	0	0.000199288	0.000452092	0.00542383	0.0193024	0.00396478	0.000991818	0.00430797	0.00176247	0.00393219	0.00166648	0.00501111	0.001794	0.00133936	0.00226836	0.0137578	0.02863	0.0262401	0.00513647	0.00857785	0.00365144	0.0283823	0.0390158	0.00358562	0	0.00101169	0.00103306	0.00633704	0.0372809	0	0	0.00946197
TGGGCGAAAGCCTGATCCAGCAATACCGCGTGTGTGAAGAAGGCCTTAGGGTTGTAAAGCACTTTCAATTGGAAGGAAAACCTCATGGCTAATATCCATGAGCTTGACATTACCTTTAGAAGAAGCACCGGCTAACTCCGTGCCAGCAGCCGCGGTAATACGGAGGGTGCAAGCGTTAATCGGAATTACTGGGCGTAAAGCGTGCGTAGGCGGCTCGTTAAGTCAGATGTGAAAGCCCTGGGCTCAACCTGGGAACTGCATTTGAAACTGGCGAGCTAGAGTTTGAGAGAGGTAAGTGGAATTTCAGGTGTAGCGGTGAAATGCGTAGAGATCTGAAGGAACACCAGTGGCGAAGGCGACTTACTGGCTTAAAACTGACGCTGAGGTA	Bacteria	Proteobacteria	Gammaproteobacteria	Methylococcales	Methylomonadaceae	Methylomonadaceae . NA	B_Seq_1311	0.0018493	0.00105416	0	0	0.000907167	0.00229448	0.000880368	0.00119713	0	0	0	0.00145196	0	0	0	0	0	0	0	0.000419003	0.00855461	0.000969893	0.00157522	0.000934434	0	0.000507837	0	0	0	0	0	0.0105452	0	0.00271344	0	0	0	0	0	0.00053948	0.00580962	0
TGGGCGCAAGCCTGATGCAGCCATGCCGCGTGTGTGAAGAAGGCCTTAGGGTTGTAAAGCACTTTCAGCGAGGAGGAAGGCATCACACTTAATACGTGTGGTGATTGACGTTACTCGCAGAAGAAGCACCGGCTAACTCCGTGCCAGCAGCCGCGGTAATACGGAGGGTGCAAGCGTTAATCGGAATTACTGGGCGTAAAGCGCACGCAGGCGGTTTGTTAAGTCAGATGTGAAATCCCCGCGCTTAACGTGGGAACTGCATTTGAAACTGGCAAGCTAGAGTCTTGTAGAGGGGGGTAGAATTCCAGGTGTAGCGGTGAAATGCGTAGAGATCTGGAGGAATACCGGTGGCGAAGGCGGCCCCCTGGACAAAGACTGACGCTCAGGTG	Bacteria	Proteobacteria	Gammaproteobacteria	Enterobacterales	Yersiniaceae	Rahnella1	B_Seq_1293	0	0	0	0	0	0	0	0	0.00520892	0.0387356	0	0	0.000678139	0	0	0	0	0	0	0	0.000999889	0	0	0	0	0.00015389	0	0	0	0	0	0	0	0	0	0	0	0	0	0	0	0
TGGGGGAAACCCTGATCGAGCGACGCCGCGTGGAGGATGAAGGTCTTCGGATTGTAAACTCCTGTCATTTGGGAACAAGGTGCACACGTTAACTGCGTGCGTATTGATAGTACCAGAAGAGGAAGAGACGGCTAACTCTGTGCCAGCAGCCGCGGTAATACAGAGGTCTCAAGCGTTGTTCGGATTCATTGGGCGTAAAGGGTGCGTAGGCGGCGCGGTAAGTCGGGTGTGAAATCTCGGAGCTTAACTCCGAAACTGCATTCGATACTGCCGTGCTTGAGGACTGGAGAGGAGACTGGAATTTACGGTGTAGCGGTGAAATGCGTAGATATCGTAAGGAAGACCAGTGGCGAAGGCGGGTCTCTGGACAGTTCCTGACGCTGAGGCA	Bacteria	Verrucomicrobiota	Verrucomicrobiae	Chthoniobacterales	Chthoniobacteraceae	Candidatus Udaeobacter	B_Seq_1780	0.00236539	0.00519811	0	0	0.00347747	0.00199257	0.0378069	0.0145365	0.0013966	0.00108286	0.00341864	0.00276157	0.00251476	0.00129085	0	0	0	0	0.0010846	0.000741314	0.00244417	0.00149525	0	0	0	0.00061556	0	0.00140681	0	0	0	0.00493606	0.00450936	0	0	0	0	0	0	0	0	0
TGGGCGAAAGCCTGATCCAGCAATGCCGCGTGAGTGAAGAAGGCCTTCGGGTTGTAAAGCTCTTTTGTCAGGGAAGAAACGGTGAGGGCTAATATCCCTTGCTAATGACGGTACCTGAAGAATAAGCACCGGCTAACTACGTGCCAGCAGCCGCGGTAATACGTAGGGTGCAAGCGTTAATCGGAATTACTGGGCGTAAAGCGTGCGCAGGCGGTTTTGTAAGTCTGTCGTGAAATCCCCGGGCTCAACCTGGGAATTGCGATGGAGACTGCAAGGCTAGAATCTGGCAGAGGGGGGTAGAATTCCACGTGTAGCAGTGAAATGCGTAGAGATGTGGAGGAACACCGATGGCGAAGGCAGCCCCCTGGGTCAAGATTGACGCTCATGCA	Bacteria	Proteobacteria	Gammaproteobacteria	Burkholderiales	Oxalobacteraceae	Massilia	B_Seq_1302	0.00283847	0	0	0	0	0.00166048	0.000538003	0.00638468	0.000830408	0.0022998	0	0	0	0.00389519	0	0.00592143	0.00309943	0.00219982	0	0.00219171	0	0.000848656	0.000831364	0.00056066	0	0.0115187	0.0074356	0.0102759	0.00674791	0.0195094	0	0.0178371	0.0377414	0	0	0.00292266	0.00191854	0.00273823	0.0260699	0.000294262	0.000863592	0.00658627
TGGACGCAAGTCTGAACCAGCCATGCCGCGTGAAGGATTAAGGTCCTCTGGATTGTAAACTTCTTTTATATGGGACGAAAAAAGGTCTTTCTAGACCCCTTGACGGTACCATATGAATAAGCACCGGCTAACTCCGTGCCAGCAGCCGCGGTAATACGGAGGGTGCAAGCGTTATCCGGATTCACTGGGTTTAAAGGGTGCGTAGGCGGGCAGGTAAGTCAGTGGTGAAAGCCTGGAGCTCAACTCCAGAACTGCCATTGATACTATCTGTCTTGAATATTGTGGAGGTAAGCGGAATATGTCATGTAGCGGTGAAATGCTTAGATATGACATAGAACACCCATTGCGAAGGCAGCTTACTACGCATATATTGACGCTGAGGCA	Bacteria	Bacteroidota	Bacteroidia	Chitinophagales	Chitinophagaceae	Sediminibacterium	B_Seq_250	0.0273955	0.0147946	0.00868171	0.0139549	0.00997883	0.00833258	0.000586912	0.000741079	0	0.00030939	0.0251026	0.0117295	0.0115001	0.0101909	0.0186165	0.00375882	0.0131416	0.023648	0.00189805	0.00464127	0.00638818	0.00270762	0.00481316	0.00523283	0.0181469	0.00283927	0	0	0.0171216	0.000470736	0.000618888	0	0	0.019091	0	0.002192	0.000664109	0	0	0	0.013739	0
TGGGCGCAAGCCTGATCCAGCAATACCGCGTGTGTGAAGAAGGCCTGAGGGTTGTAAAGCACTTTCAATGGGGAGGAACACCTGCAAGCGAATACCTTGCAGACTGACATTACCCATACAAGAAGCACCGGCTAACTCCGTGCCAGCAGCCGCGGTAATACGGAGGGTGCAAGCGTTAATCGGAATTACTGGGCGTAAAGCGTGCGTAGGCGGTTCGTTAAGTCAGATGTGAAAGCCCTGGGCTCAACCTGGGAACGGCATTTGAAACTGGCGGACTAGAGTTTGGTAGAGGGGAGTGGAATTTCAGGTGTAGCGGTGAAATGCGTAGATATCTGAAGGAACACCAGTGGCGAAGGCGACTCCCTGGACCAGAACTGACGCTGAGGTA	Bacteria	Proteobacteria	Gammaproteobacteria	Methylococcales	Methylomonadaceae	Crenothrix	B_Seq_1351	0.00249441	0.0409306	0	0.00566918	0.00340187	0.00615886	0	0	0	0	0	0.0127544	0.00192139	0.0016079	0.00553596	0.00813552	0	0	0.00155911	0.00406111	0.0381624	0.00977975	0.0106765	0.0256035	0	0.00563237	0	0	0	0	0	0.000897465	0	0	0	0.000281025	0	0	0	0	0	0.000556586
TGGGCGCAAGCCTGATGCAGCGACGCCGCGTGGGGGATGACGGCCTTCGGGTTGTAAACTCCTTTCGACAGGGACGAAGCGTTATAGTGACGGTACCTGTAGAAGAAGCACCGGCTAACTACGTGCCAGCAGCCGCGGTAATACGTAGGGTGCGAGCGTTGTCCGGAATTACTGGGCGTAAAGAGCTCGTAGGTGGTTTGTCGCGTCGTCTGTGAAATCCCGGGGCTTAACCTCGGGCGTGCAGGCGATACGGGCATAACTTGAGTGCTGTAGGGGAGACTGGAATTCCTGGTGTAGCGGTGAAATGCGCAGATATCAGGAGGAACACCAATGGCGAAGGCAGGTCTCTGGGCAGTAACTGACGCTGAGGAG	Bacteria	Actinobacteriota	Actinobacteria	Corynebacteriales	Corynebacteriaceae	Corynebacterium	B_Seq_86	0	0	0	0	0.00188993	0.00172086	0	0	0.0349904	0.0207498	0	0.000284698	0	0	0	0	0	0	0	0	0	0	0	0.000529513	0	0.000969507	0	0	0	0	0	0	0	0	0	0	0	0	0	0	0	0
TGGGGGCAACCCTGATCCAGCCATGCCGCGTGTGTGAAGAAGGCCCTTGGGTTGTAAAGCACTTTCAGTGGGGAGAAAAATCTGTTACTTAATACGTGATGGAATTGATGTTACCCACAGAAGAAGCACCGGCTAACTCCGTGCCAGCAGCCGCGGTAATACGGAGGGTGCAAGCGTTAATCGGAATTACTGGGCGTAAAGCGCACGTAGGTGGTTTTCTAAGCCAGCTGTGAAATCCCCGGGCTCAACCTGGGCACTGCAGTTGGAACTGGAAAGCTAGAGTAGGGTAGAGGGGTGTGGAATTCCAGGTGTAGCGGTGAAATGCGTAGATATCTGGAGGAACATCAGTGGCGAAGGCGACACCCTGGACTCATACTGACACTGAGGTG	Bacteria	Proteobacteria	Gammaproteobacteria	Pseudomonadales	Cellvibrionaceae	Cellvibrio	B_Seq_1282	0.0012042	0	0	0	0.00113396	0.00365305	0.00371711	0.00820887	0.000792662	0.000556902	0	0.000455516	0	0.000181172	0.000146972	0	0.00533102	0.00412466	0	0.00106362	0	0	0	0	0	0.0351639	0	0	0	0.000836864	0.000928333	0	0	0.0011629	0	0.00067446	0.000258264	0	0	0	0	0.00166976
TGGGCGAAAGCCTGATGGTGCGACGCCGCGTGAGGGACGAAGGCCTTCGGGTCGTAAACCTCTGTCACCGGGGAAGAAACACTGCATATTAATCGTATGCAGTCTGACTTAACCCGGAGAGGAAGCAGTGGCTAACTCTGTGCCAGCAGCCGCGGTAATACAGAGACTGCAAGCGTTATTCGGATTCACTGGGCGTAAAGGGTGCGCAGGCGGTCGTGTGTGTCAGATGTGAAATCCCGGAGCTTAACTCCGGAACTGCGTCTGAAACTACACGACTAGAGCATTGGAGAGGGAAGTGGAATTCATGGTGTAGCAGTGAAATGCGTAGATATCATGAGGAACACCAGAGGCGAAGGCGACTTCCTGGACAATAGCTGACGCTCAGGCA	Bacteria	Verrucomicrobiota	Verrucomicrobiae	Opitutales	Opitutaceae	Diplosphaera	B_Seq_1785	0	0	0	0	0	0	0	0	0	0	0	0.000569395	0	0.000135879	0	0.0077236	0	0	0	0	0	0	0	0	0	6.1556e-05	0	0	0	0	0	0	0	0	0	0	0	0	0	0	0	0.0821892
TGGGCGAAAGCCTGATGCAGCAACGCCGCGTGAGCGATGAAGGCCTTCGGGTCGTAAAGCTCTGTCCTCAAGGAAGATAATGACGGTACTTGAGGAGGAAGCCCCGGCTAACTACGTGCCAGCAGCCGCGGTAATACGTAGGGGGCTAGCGTTATCCGGAATTACTGGGCGTAAAGGGTGCGTAGGTGGTTTCTTAAGTCAGAGGTGAAAGGCTACGGCTCAACCGTAGTAAGCCTTTGAAACTGGGAAACTTGAGTGCAGGAGAGGAGAGTGGAATTCCTAGTGTAGCGGTGAAATGCGTAGATATTAGGAGGAACACCAGTTGCGAAGGCGGCTCTCTGGACTGTAACTGACACTGAGGCA	Bacteria	Firmicutes	Clostridia	Peptostreptococcales-Tissierellales	Peptostreptococcaceae	Romboutsia	B_Seq_743	0	0.00149037	0	0.00122105	0.00234351	0.00226429	0.00484202	0.00438947	0.0326124	0.0200794	0.0115257	0.00535231	0.0134215	0.0134973	0	0.00344987	0.00719068	0	0.00189805	0.00180494	0.00949894	0.00218226	0.0025816	0.00392462	0.00300804	0.00617868	0.000468384	0	0	0	0	0	0	0	0	0	0	0	0	0	0	0
TGGGCGAAAGCCTGACGGAGCAATACCGCGTGAGGGAGGAAGGCTCTTGGGTCGTAAACCTCTTTTCTCAGGGAAGAAGAAAGTGACGGTACCTGAGGAATCAGCATCGGCTAACTCCGTGCCAGCAGCCGCGGTAATACGGAGGATGCAAGCGTTATCCGGAATCATTGGGCGTAAAGAGTCCGTAGGTGGCGCATCAAGTCTGTCGTTAAAGAGCAGGGCTTAACCCTGTAGAGGCGGTGGAAACTGATGAAGCTAGAGTACGGCAGGGGTAGAGGGAATTCCCAGTGTAGCGGTGAAATGCGTAGAGATTGGGAAGAACACCGGTGGCGAAAGCGCTCTACTAGACCTGTACTGACACTGAGGGA	Bacteria	Cyanobacteria	Cyanobacteriia	Cyanobacteriales	Cyanobacteriales . NA	Cyanobacteriales . NA	B_Seq_564	0	0.00101781	0.00186991	0	0	0	0	0	0	0	0	0	0.000480348	0.000362343	0.00122477	0.04974	0	0	0	0	0.00599933	0.02255	0	0.00121476	0.000295873	0	0	0	0	0	0	0	0	0	0	0	0	0	0	0	0	0
TGGGGGCAACCCTGATGGTGCAACGCCGCGTGGAGGATGACGGTCTTCGGATTGTAAACTCCTGTCATCTGGGAGTAAGACCTGGCGATGAATAGTCGACAGGGTTGATAGTACCAGAAGAGGAAGGGACGGCTAACTTCGTGCCAGCAGCCGCGGTAATACGAAGGTCCCAAGCGTTGTTCGGAATCACTGGGCGTAAAGGGAGCGTAGGCGGCGTGGTAAGTCAGATGTGAAATCCCGGGGCTCAACCCCGGAACTGCATCCGATACTGCCATGCTAGAGGATTGGAGAGGTAGCTGGAATTCTTGGTGTAGCAGTGAAATGCGTAGAGATCAAGAGGAACACTCGTGGCGAAAGCGAGCTACTGGACAATTCCTGACGCTGAGGCT	Bacteria	Verrucomicrobiota	Verrucomicrobiae	Verrucomicrobiales	Rubritaleaceae	Luteolibacter	B_Seq_1782	0.00215035	0.0198837	0.00774676	0.0349309	0.00408225	0.00202276	0.00357038	0.00718276	0	0.00184603	0.00742332	0.0126406	0.0148343	0.0167244	0.00200862	0.00998919	0.00247954	0.00219982	0.00264371	0.00954039	0.00533274	0.005294	0.00201278	0.0199034	0.00458602	0.00302394	0.00591335	0.00134565	0	0.00313824	0.00154722	0.00235584	0.00852858	0	0	0	0.000737898	0.00093882	0	0	0	0
TGGGCGAAAGCCTGACGCAGCCATGCCGCGTGAATGATGAAGGTCTTAGGATTGTAAAATTCTTTCACCGGGGACGATAATGACGGTACCCGGAGAAGAAGCCCCGGCTAACTTCGTGCCAGCAGCCGCGGTAATACGAAGGGGGCTAGCGTTGCTCGGAATTACTGGGCGTAAAGGGAGCGTAGGCGGACATTTAAGTCAGGGGTGAAATCCCAGAGCTCAACTCTGGAACTGCCTTTGATACTGGGTGTCTTGAGTGTGATAGAGGTATGTGGAACTCCGAGTGTAGAGGTGAAATTCGTAGATATTCGGAAGAACACCAGTGGCGAAGGCGACATACTGGATCATTACTGACGCTGAGGCT	Bacteria	Proteobacteria	Alphaproteobacteria	Caulobacterales	Caulobacteraceae	Brevundimonas	B_Seq_1295	0.00159126	0.00189022	0	0	0	0.000845334	0	0	0	0.00051565	0.000879078	0	0.000904185	0.000747333	0	0	0	0	0	0.000773545	0	0.0019802	0.000525072	0.000716399	0.00113418	0.00291621	0.0122365	0.0311946	0.00523718	0.00214446	0.00160911	0.0170518	0.00931281	0	0.00460993	0.00252923	0.00177096	0.00164294	0.0320313	0	0.000785083	0
TGGGCGAAAGCCTGACGCAGCCATGCCGCGTGAATGATGAAGGTCTTAGGATTGTAAAATTCTTTCACCGGGGACGATAATGACGGTACCCGGAGAAGAAGCCCCGGCTAACTTCGTGCCAGCAGCCGCGGTAATACGAAGGGGGCTAGCGTTGCTCGGAATTACTGGGCGTAAAGGGAGCGTAGGCGGATAGTTCAGTCAGAGGTGAAAGCCCAGGGCTCAACCTTGGAATTGCCTTTGATACTGGCTGTCTTGAGTATGGGAGAGGTTAGCGGAACTCCGAGTGTAGAGGTGAAATTCGTAGATATTCGGAAGAACACCAGTGGCGAAGGCGGCTAACTGGCCCATTACTGACGCTGAGGCT	Bacteria	Proteobacteria	Alphaproteobacteria	Caulobacterales	Caulobacteraceae	Caulobacter	B_Seq_1313	0.00344056	0.00210832	0	0.00122105	0.00355307	0	0.000929277	0.00359138	0	0.00173258	0.00400469	0.00358719	0.000423837	0.00174378	0.00235156	0	0	0	0	0.000999162	0	0.00177814	0	0	0.00143005	0.00353177	0.0300351	0.024711	0.0013093	0.00235368	0.000742666	0.00426296	0	0.00416707	0.00390071	0.0033161	0.00151269	0	0.00613934	0	0	0.00630798
TGGGCGAAAGCCTGATCCAGCGACGTCACGTGAATGATGAAGACCTTAGGGTTGTAAAATTCTTTTAGTGGAGAAGATAATGACGGTATCCACAGAAAAAGTCCCGGCTAACTTCGTGCCAGCAGCCGCGGTAATACGAAGGGGGCAAGCGTTACTCGGAATTATTGGGCGTAAAGCGTGCGTAGGCGGCTTTATAAGTTGGAAGTGAAAGCCTTTGGCTCAACCAAAGAATTGCTTACAAAACTGTAGAGCTAGAGTATTAGAGAGGATAGAAGAATTTCTGATGTAGGGGTGAAATCCGTAGATATCAGAAAGAATATCGAAGGCGAAAGCATCTGTCTGGCTAAATACTGACGCTGTTGCA	Bacteria	Proteobacteria	Alphaproteobacteria	Rickettsiales	Fokiniaceae	MD3-55	B_Seq_1320	0	0	0	0	0	0	0	0	0	0	0	0	0	0	0	0	0	0	0	0	0	0	0	0	0	0	0	0	0	0	0	0	0	0	0	0	0	0	0	0	0	0.0248609
TGGGCGGAAGCCTGATGCAGCGACGCCGCGTGGGGGATGACGGTCTTCGGATTGTAAACCCCTTTCAGTAGGGACGAAGCGCAAGTGACGGTACCTGCAGAAGAAGCACCGGCCAACTACGTGCCAGCAGCCGCGGTAATACGTAGGGTGCGAGCGTTGTCCGGAATTACTGGGCGTAAAGAGCTCGTAGGCGGTTTGTCACGTCGTCTGTGAAATCCTCCAGCTTAACTGGGGGCGTGCAGGCGATACGGGCAGACTTGAGTACTACAGGGGAGACTGGAATTCCTGGTGTAGCGGTGAAATGCGCAGATATCAGGAGGAACACCGGTGGCGAAGGCGGGTCTCTGGGTAGTAACTGACGCTGAGGAG	Bacteria	Actinobacteriota	Actinobacteria	Corynebacteriales	Dietziaceae	Dietzia	B_Seq_71	0	0	0	0	0.00158754	0.00123781	0	0	0.029555	0.0217811	0	0	0	0	0	0	0	0	0	0	0	0	0	0	0	0.000361641	0	0	0	0	0	0	0	0	0	0	0	0	0	0	0	0
TGGGCGGAAGCCTGACCCAGCAACGCCGCGTGGAGGAAGACGGCCTTCGGGTTGTAAACTCCTTTTACGGGGGAAGAGGAAGGACGGTACCCCGAGAATAAGTCACGGCTAACTACGTGCCAGCAGCCGCGGTAATACGTAGGTGACAAGCGTTATCCGGAATTACTGGGCGTAAAGCGCACGCAGGCGGCGCAGTAAGTCTGATGTGAAATCTCCCGGCTTAACTGGGAGGGGTCATTGGAAACTGCTGTGCTTGAGGCGGTGAGAGGGGTGTAGAATTCCCGGTGTAGTGGTGGAATGCGTAGATATCGGGAGGAATACCAGTGGCGAAAGCGGCACCCTGGCACTAGCCTGACGCTCATGTG	Bacteria	Chloroflexi	Anaerolineae	Caldilineales	Caldilineaceae	Caldilineaceae . NA	B_Seq_478	0.000473078	0.000727008	0	0.0004797	0	0	0	0	0	0	0.00156281	0.00970819	0.00477523	0.00546912	0.0312071	0.00427372	0	0	0.00142354	0.00119255	0.00188868	0.00387957	0	0.00364429	0	0.000792533	0	0	0	0	0	0	0	0	0	0	0	0	0.000355904	0	0	0
TGGGCGAAAGCCTGATGCAGCAACGCCGCGTGAGGGACGACGGCCTTCGGGTTGTAAACCTCTTTTAGTAGGGAAGAAGCGAAAGTGACGGTACCTGCAGAAAAAGCACCGGCTAACTACGTGCCAGCAGCCGCGGTAATACGTAGGGTGCAAGCGTTGTCCGGAATTATTGGGCGTAAAGAGCTCGTAGGCGGTTTGTCGCGTCTGCTGTGAAAACTGGAGGCTCAACCTCCAGCCTGCAGTGGGTACGGGCAGACTAGAGTGCGGTAGGGGAGATTGGAATTCCTGGTGTAGCGGTGGAATGCGCAGATATCAGGAGGAACACCGATGGCGAAGGCAGATCTCTGGGCCGTAACTGACGCTGAGGAG	Bacteria	Actinobacteriota	Actinobacteria	Micrococcales	Microbacteriaceae	Microbacteriaceae . NA	B_Seq_59	0	0	0.0120208	0.00405565	0.00876928	0.00428705	0	0	0	0.00419739	0	0	0.00149756	0.00296669	0	0.00293497	0	0	0	0	0	0	0.00192526	0.00109017	0	0.00427045	0.0168618	0.021041	0.00463289	0.0161096	0.00631266	0.00964775	0.0272522	0.00523307	0.0124113	0	0.00420602	0.00751056	0.00809681	0	0.0052208	0.00482375
TGGGCGAAAGCCTGATGCAGCAACGCCGCGTGAGCGATGAAGGCCTTCGGGTCGTAAAGCTCTGTCCTCAAGGAAGATAATGACGGTACTTGAGGAGGAAGCCCCGGCTAACTACGTGCCAGCAGCCGCGGTAATACGTAGGGGGCTAGCGTTATCCGGAATTACTGGGCGTAAAGGGTGCGTAGGCGGTCTTTCAAGCCAGAAGTGAAAGGCTACGGCTCAACCGTAGTAAGCTTTTGGAACTGTAAGACTTGAGTGCAGGAGAGGAGAGTGGAATTCCTAGTGTAGCGGTGAAATGCGTAGATATTAGGAGGAACACCAGTAGCGAAGGCGGCTCTCTGGACTGTAACTGACGCTGAGGCA	Bacteria	Firmicutes	Clostridia	Peptostreptococcales-Tissierellales	Peptostreptococcaceae	Paeniclostridium	B_Seq_745	0	0	0	0	0	0	0	0	0.0262711	0.0140979	0.00488377	0.00119573	0.00508604	0.00606925	0	0.000669379	0	0	0	0.000644621	0	0	0.000918876	0	0	0.00147734	0	0	0	0	0	0	0	0	0	0	0	0	0	0	0	0
TGGGGGCAACCCTGACCGAGCAACGCCGCGTGAGTGAAGAAGGTTTTCGGATCGTAAAGCTCTGTTGTAAGAGAAGAATGTGTGTGAGAGTGGAAAGTTCACACAGTGACGGTAACTTACCAGAAAGGGACGGCTAACTACGTGCCAGCAGCCGCGGTAATACGTAGGTCCCGAGCGTTGTCCGGATTTATTGGGCGTAAAGCGAGCGCAGGCGGTTTAATAAGTCTGAAGTTAAAGGCAGTGGCTTAACCATTGTTCGCTTTGGAAACTGTTAAACTTGAGTGCAGAAGGGGAGAGTGGAATTCCATGTGTAGCGGTGAAATGCGTAGATATATGGAGGAACACCGGTGGCGAAAGCGGCTCTCTGGTCTGTAACTGACGCTGAGGCT	Bacteria	Firmicutes	Bacilli	Lactobacillales	Streptococcaceae	Streptococcus	B_Seq_806	0.000989162	0	0	0	0	0	0.00454857	0.00484551	0	0.000113443	0	0	0	9.05859e-05	0	0	0.00260352	0	0	0	0	0	0.000568828	0.000622956	0	0.00022314	0	0	0	0	0	0	0	0	0	0	0	0	0	0	0	0
TGGGCGAAAGCCTGATGCAGCGACGCCGCGTGAGGGATGACGGCCTTCGGGTTGTAAACCTCTTTCAGCAGGGAAGAAGCGAAAGTGACGGTACCTGCAGAAGAAGCGCCGGCTAACTACGTGCCAGCAGCCGCGGTAATACGTAGGGCGCAAGCGTTGTCCGGAATTATTGGGCGTAAAGAGCTCGTAGGCGGCTTGTCACGTCGGGTGTGAAAGCCCGGGGCTTAACCCCGGGTCTGCATTCGATACGGGCTAGCTAGAGTGTGGTAGGGGAGATCGGAATTCCTGGTGTAGCGGTGAAATGCGCAGATATCAGGAGGAACACCGGTGGCGAAGGCGGATCTCTGGGCCATTACTGACGCTGAGGAG	Bacteria	Actinobacteriota	Actinobacteria	Streptomycetales	Streptomycetaceae	Streptomyces	B_Seq_75	0	0.00181752	0	0	0	0.00727591	0	0	0.00154758	0.00216573	0	0	0	0	0	0	0	0	0	0	0	0	0	0	0	0.000984896	0.00503513	0.00330295	0	0	0	0.0260265	0.0137241	0	0	0	0	0	0	0	0	0.00380334
TGGATGCAAGTCTGACCCAGCCATGCCGCGTGCCGGATGAAGGCCCTCAGGGTTGTAAACGGCTTTTATTCGGGAAGAAGAGCAGGGATGCGTCCCTGTGTGACGGTACCGAATGAATAAGCACCGGCTAACTCCGTGCCAGCAGCCGCGGTAATACGGAGGGTGCGAGCGTTGTCCGGATTTATTGGGTTTAAAGGGTGCGTAGGTGGCTTTTTAAGTCAGTGGTGAAATACAGCCGCTCAACGGTTGAGGTGCCATTGATACTGAAGAGCTTGAAACAAGTGGAGGCTGCCGGAATGGATGGTGTAGCGGTGAAATGCATAGATATCATCCAGAACACCGATTGCGAAGGCAGGTGGCTACGTTTGATTTGACACTGAGGCA	Bacteria	Bacteroidota	Bacteroidia	Cytophagales	Spirosomaceae	Dyadobacter	B_Seq_256	0	0.00170847	0	0.000348873	0	0.000754763	0	0	0	0.000866292	0	0	0	0.00790362	0	0.000875341	0	0	0	0.00154709	0.000555494	0.00303092	0.000787608	0	0	0.00108492	0.000702576	0.000489327	0	0.00774099	0	0	0.00548966	0	0	0	0	0	0.0205534	0	0	0.000834879
TGGGCGGAAGCCTGATGCAGCGACGCCGCGTGAGGGATGACGGCCTTCGGGTTGTAAACCTCTTTCAGCAGGGACGAAGCGTAAGTGACGGTACCTGCAGAAGAAGCACCGGCCAACTACGTGCCAGCAGCCGCGGTAAGACGTAGGGTGCGAGCGTTGTCCGGATTTATTGGGCGTAAAGAGCTCGTAGGCGGCTTGTCGCGTCGACCGTGAAAACTTGGGGCTCAACCCCAAGCCTGCGGTCGATACGGGCAGGCTAGAGTTCGGTAGGGGAGACTGGAATTCCTGGTGTAGCGGTGAAATGCGCAGATATCAGGAGGAACACCGGTGGCGAAGGCGGGTCTCTGGGCCGATACTGACGCTGAGGAG	Bacteria	Actinobacteriota	Actinobacteria	Micromonosporales	Micromonosporaceae	Micromonospora	B_Seq_81	0	0	0	0	0.00377986	0.00582677	0.00136946	0.00171018	0	0.000464085	0	0	0.000875929	0.000826596	0	0.00123578	0	0	0	0	0	0	0	0	0	0.000523226	0.00474239	0.00385345	0	0	0	0.0252412	0.013136	0	0	0	0	0	0.00453777	0	0	0
TGGGCGCAAGCCTGATCCAGCCATGCCGCGTGAGTGAAGAAGGTCTTCGGATTGTAAAGCTCTTTTACCAGGGACGATAATGACGGTACCTGGAGAATAAGCCCCGGCAAACTTCGTGCCAGCAGCCGCGGTAATACGAAGGGGGCTAGCGTTGTTCGGAATTACTGGGCGTAAAGCGCACGTAGGCGGGTCGTTAAGTCAGGGGTGAAATCCCGGAGCTCAACTCCGGAACTGCCTTTGATACTGGCGATCTTGAGATCGGAAGAGGTGAGTGGAATTCCCAGTGTAGAGGTGAAATTCGTAGATATTGGGAAGAACACCAGTGGCGAAGGCGGCTCACTGGTCCGATACTGACGCTGAGGTG	Bacteria	Proteobacteria	Alphaproteobacteria	Rhizobiales	Rhizobiales Incertae Sedis	Rhizobiales Incertae Sedis . NA	B_Seq_1270	0	0.0155943	0.0117537	0.0189263	0.00332628	0.00259638	0.0036682	0.00353437	0	0.00082504	0.0154327	0.0137509	0.0269843	0.022805	0.00842642	0.0155502	0	0	0.00406725	0.0101528	0.0284968	0.00480905	0	0.0048902	0.00355047	0.00267769	0	0	0	0	0	0	0.00254877	0	0	0	0.00103306	0	0	0	0	0
TGGACGAAAGTCTGACGGAGCAACGCCGCGTGAGTGAAGAAGGTTTTCGGATCGTAAAGCTCTGTTGTTTGAGACGAACGTGCAGTATACGAATAATGTGCTGTAATGACGGTATCAAACTAGAAAGCCACGGCTAACTACGTGCCAGCAGCCGCGGTAATACGTAGGTGGCAAGCGTTGTCCGGAATTATTGGGCGTAAAGGGAGCGCAGGTGGGAATGTAAGTCAGTCTTAAAAGTGCGAGGCTCAACCTCGTGATGGGACAGAAACTACATTTCTTGAGTGCAGGAGAGGAAAGTGGAATTCCTAGTGTAGCGGTGAAATGCGTAGATATTAGGAGGAACACCAGTGGCGAAGGCGACTTTCTGGACTGTAACTGACACTGAGGCT	Bacteria	Firmicutes	Negativicutes	Veillonellales-Selenomonadales	Selenomonadaceae	Zymophilus	B_Seq_766	0	0	0	0.000566918	0	0	0	0	0	0.00234105	0	0	0	0	0	0	0	0	0	0	0	0.000484946	0	0	0	0	0	0	0	0	0	0	0	0	0	0	0	0	0	0.0246199	0.000588813	0
TGGGGGAAACCCTGATCTAGCCATGCCGCGTGATCGATGAAGGCCTTAGGGTTGTAAAGATCTTTCAGATGGGAAGATAATGACGGTACCATCAGAAGAAGCCCCGGCTAACTCCGTGCCAGCAGCCGCGGTAATACGGAGGGGGCTAGCGTTATTCGGAATTACTGGGCGTAAAGCGCACGTAGGCGGATTAGAAAGTCAGAGGTGAAATCCCAGGGCTCAACCTTGGAACTGCCTTTGAAACTCCTAGTCTTGAGGTCGAGAGAGGTGAGTGGAATTCCGAGTGTAGAGGTGAAATTCGTAGATATTCGGAGGAACACCAGTGGCGAAGGCGGCTCACTGGCTCGATACTGACGCTGAGGTG	Bacteria	Proteobacteria	Alphaproteobacteria	Rhodobacterales	Rhodobacteraceae	Pseudorhodobacter	B_Seq_1279	0	0.00225373	0	0.0033579	0	0.000694382	0.00283674	0.00353437	0	0.00134069	0.00693495	0.00458363	0.00209093	0.00381593	0	0.00298646	0.00917431	0.00751604	0	0.00241733	0.00244417	0.00157608	0	0.000778695	0	0.000630949	0.00163934	0.00978653	0.00191359	0.000679952	0.00216611	0	0	0.0056207	0	0.00129272	0.000553424	0	0	0	0.00306183	0.00435993
TGGGCGAAAGCCTGACGCAGCGACGCCGCGTGGGGGATGAAGGCCTTCGGGTTGTAAACCTCTTTCACCACCGACGAAGCTAACGTGACGGTAGGTGGGGAAGAAGCGCCGGCTAACTACGTGCCAGCAGCCGCGGTAATACGTAGGGCGCAAGCGTTGTCCGGAATTATTGGGCGTAAAGAGCTCGTAGGCGGTCTGTCGCGTCTGCCGTGAAAACCCGAGGCTTAACCTCGGGCTGGCGGTGGATACGGGCAGACTAGAGGTAGGTAGGGGAGAATGGAATTCCCGGTGTAGCGGTGAAATGCGCAGATATCGGGAGGAACACCGGTGGCGAAGGCGGTTCTCTGGGCCTTACCTGACGCTGAGGAG	Bacteria	Actinobacteriota	Actinobacteria	Streptosporangiales	Thermomonosporaceae	Actinoallomurus	B_Seq_88	0	0	0	0	0	0.00114724	0.00303238	0.00199521	0	0	0	0	0	0	0	0	0	0	0	0	0	0	0	0	0	0.000138501	0	0.00324179	0	0	0	0.0243437	0.016665	0	0	0	0	0	0	0	0.000510304	0
TGCGCGAAAGCGTGACGCAGCAACGCCGCGTGGGGGAAGACGGCCTTCGGGTTGTAAACCCCTTTCAGGAGGGACGAAGGTTCACCGGTGAATAGCCGTGTGGATTGACGGTACCTCCAGAAGAAGCTCCGGCTAACTACGTGCCAGCAGCCGCGGTAATACGTAGGGAGCAAGCGTTGTCCGGAATCATTGGGCGTAAAGCGCGCGTAGGCGGCCCTGTAAGTCCGTTGTGAAAGTCAAAGGCTCAACCTTTGAAAGCCGATGGATACTGCAGGGCTAGAGTCCGGAAGAGGCGAGTGGAATTCCTGGTGTAGCGGTGGAATGCGCAGATATCAGGAGGAACACCAATAGCGAAGGCAGCTCGCTGGGACGGTACTGACGCTAAGGCG	Bacteria	Actinobacteriota	Thermoleophilia	Solirubrobacterales	67-14	67-14 . NA	B_Seq_79	0.000903148	0.00145402	0	0	0.000755972	0.00317	0.00391275	0.00193821	0.000603933	0.00110349	0	0.00236299	0.00169535	0.00183436	0.000930825	0	0	0	0	0.00061239	0.00283302	0	0	0	0	0.000792533	0.00901639	0.00703407	0.00372646	0	0	0.0086381	0.0239192	0	0	0	0	0	0	0	0	0.00111317
TGGGCGAAAGCCTGATGCAGCAACGCCGCGTGAGGGACGACGGCCTTCGGGTTGTAAACCTCTTTTAGTAGGGAAGAAGCGAAAGTGACGGTACCTGCAGAAAAAGCACCGGCTAACTACGTGCCAGCAGCCGCGGTAATACGTAGGGTGCAAGCGTTGTCCGGAATTATTGGGCGTAAAGAGCTCGTAGGCGGTTTGTCGCGTCTGCTGTGAAAACCCGAGGCTCAACCTCGGGCCTGCAGTGGGTACGGGCAGACTAGAGTGCGGTAGGGGAGATTGGAATTCCTGGTGTAGCGGTGGAATGCGCAGATATCAGGAGGAACACCGATGGCGAAGGCAGATCTCTGGGCCGTAACTGACGCTGAGGAG	Bacteria	Actinobacteriota	Actinobacteria	Micrococcales	Microbacteriaceae	Conyzicola	B_Seq_77	0	0	0	0	0	0.00307943	0	0	0	0.00154695	0	0.0012242	0	0.000475576	0	0	0	0	0	0	0	0	0	0	0	0.00102337	0.00392272	0.00562726	0	0.00857785	0.00303255	0	0.0236251	0	0	0	0	0	0	0	0	0
TGGGGGAAACCCTGATCCAGCCATGCCGCGTGAGTGATGAAGGCCTTCGGGTTGTAAAACTCTTTCGACGGGGACGATAATGACGGTACCCGTAGAAGAAGCTCCGGCTAACTTCGTGCCAGCAGCCGCGGTAATACGAAGGGGGCTAGCGTTGTTCGGAATTACTGGGCGTAAAGCGCGCGCAGGCGGCTATCCAAGTCAGTGGTGAAAGCCCGGAGCTCAACTCCGGAACTGCCATTGAAACTGTTTAGCTTGAGGACGAGAGAGGTGAGTGGAATTCCCAGTGTAGAGGTGAAATTCGTAGATATTGGGAAGAACACCGGTGGCGAAGGCGGCTCACTGGCTCGTATCTGACGCTCAGGCG	Bacteria	Proteobacteria	Alphaproteobacteria	Micropepsales	Micropepsaceae	Micropepsaceae . NA	B_Seq_1310	0.00163427	0.00225373	0	0.00104662	0	0	0	0	0	0	0	0.00148043	0	0.000668071	0.000538899	0.00355286	0	0	0	0.00106362	0	0.00109113	0	0	0	0.0012619	0.00503513	0.00470977	0.00372646	0	0	0	0.00274483	0	0	0	0.000332054	0	0.00115669	0	0.000824338	0
TGGGGGCAACCCTGATCCAGCAATGCCGCGTGAGTGAAGAAGGCCTTCGGGTTGTAAAGCTCTTTTGTCAGGGAAGAAAAGGTCGCCTCTAATACAGGCGGCTCATGACGGTACCTGAAGAATAAGCACCGGCTAACTACGTGCCAGCAGCCGCGGTAATACGTAGGGTGCAAGCGTTAATCGGAATTACTGGGCGTAAAGCGTGCGCAGGCGGTTATATAAGTCAGATGTGAAATCCCTGGGCTCAACCTAGGAACTGCATTTGAGACTGTATGGCTAGAGTGTGTCAGAGGGGGGTAGAATTCCACGTGTAGCAGTGAAATGCGTAGATATGTGGAGGAATACCGATGGCGAAGGCAGCCCCCTGGGATAACACTGACGCTCATGCA	Bacteria	Proteobacteria	Gammaproteobacteria	Burkholderiales	Oxalobacteraceae	Undibacterium	B_Seq_1329	0	0	0	0.00104662	0	0.000664191	0.00567348	0.00809486	0.00113237	0.000639406	0	0.00170819	0	0	0	0.010916	0.00334738	0.00164986	0	0	0.000388846	0.000889069	0	0.00255412	0	0.00126959	0	0	0	0.0013076	0.00309444	0	0	0	0	0.00387815	0.00372639	0	0	0	0.00129539	0.00538033
TGGGCGAAAGCCTGATGCAGCGACGCCGCGTGAGGGATGACGGCCTTCGGGTTGTAAACCTCTTTCAGTAGGGAACAAGGCCAGTGTTTAGCTGGTTGAGGGTACTTGCAGAAGAAGCGCCGGCTAACTACGTGCCAGCAGCCGCGGTAATACGTAGGGCGCAAGCGTTATCCGGAATTATTGGGCGTAAAGAGCTCGTAGGCGGTTTGTCGCGTCTGCCGTGAAAGTCCGGGGCTCAACTCCGGATCTGCGGTGGGTACGGGCAGACTAGAGTGATGTAGGGGAGACTGGAATTCCTGGTGTAGCGGTGAAATGCGCAGATATCAGGAGGAACACCGATGGCGAAGGCAGGTCTCTGGGCATTAACTGACGCTGAGGAG	Bacteria	Actinobacteriota	Actinobacteria	Micrococcales	Micrococcaceae	Arthrobacter	B_Seq_112	0	0	0	0	0	0	0	0	0	0	0	0	0	0.000192495	0	0	0	0	0	0	0	0	0	0	0	0.0012619	0	0	0	0	0	0	0	0	0	0	0	0.00406822	0.0224219	0	0	0
TGGGGGAAACCCTGACGCAGCAACGCCGCGTGAGTGAGGAAGGACTTCGGTCTGTAAAGCTCTGTTAATGTGGAAAAATGGTAGTTGGTCTAATAGGCCGATTATTTGATGGTACACATAGAGGAAGCACCGGCTAACTTCGTGCCAGCAGCCGCGGTAATACGAAGGGTGCAAGCGTTGTTCGGATTTATTGGGCGTAAAGCGCGCGTAGGCGGACCTGTAAGTCAGATGTGAAATCTCGGGGCTCAACCTCGAAACTGCGTCTGAAACTGCAGGTCTAGAATCTTGGAGGGGGAAGGGGAATTTCGCATGTAGGGGTAAAATCCGTAGATATGCGAAGGAACACCAGAGGCGAAGGCGCCTTCCTGGACAAGTATTGACGCTGAGGCG	Bacteria	Bdellovibrionota	Bdellovibrionia	Bacteriovoracales	Bacteriovoracaceae	Bacteriovorax	B_Seq_447	0.00133322	0.000654308	0	0.0004797	0.0026459	0.00199257	0	0.00171018	0.000868154	0	0	0.000882562	0.000367325	0.000441606	0	0.00262602	0	0	0.0010846	0.00119255	0	0	0.00122517	0.00202461	0	0.00215446	0.00111241	0	0	0.000679952	0	0	0	0.000872178	0.00035461	0	0	0	0	0.000931829	0.0221394	0.0216141
TGGACGAAAGTCTGACGGAGCAACGCCGCGTGAGTGATGAAGGTTTTCGGATCGTAAAACTCTGTTGTTAGGGAAGAACAAGTACCAGAGTAACTGCTGGTACCTTGACGGTACCTAACCAGAAAGCCACGGCTAACTACGTGCCAGCAGCCGCGGTAATACGTAGGTGGCAAGCGTTGTCCGGAATTATTGGGCGTAAAGCGCGCGCAGGCGGTCCTTTAAGTCTGATGTGAAAGCCCACGGCTCAACCGTGGAGGGTCATTGGAAACTGGGGGACTTGAGTACAGAAGAGAAGAGTGGAATTCCACGTGTAGCGGTGAAATGCGTAGAGATGTGGAGGAACACCAGTGGCGAAGGCGACTCTTTGGTCTGTAACTGACGCTGAGGCG	Bacteria	Firmicutes	Bacilli	Bacillales	Bacillaceae	Bacillus	B_Seq_741	0.00137623	0.00316249	0	0	0	0.0108082	0.0217646	0.0101471	0.00154758	0.00538339	0.00322329	0.0074306	0.00974824	0.00760921	0	0.00478863	0.00359534	0	0	0.000483465	0.00522164	0.0033138	0	0.000872138	0.000542433	0.00420889	0	0	0	0	0	0.00953556	0.00617587	0	0	0	0	0	0	0	0	0.00222635
TGGGCGAAAGCCTGATCCAGCAATGCCGCGTGAGTGATGAAGGCCTTAGGGTTGTAAAGCTCTTTTACCAGGGATGATAATGACAGTACCTGGAGAATAAGCTCCGGCTAACTCCGTGCCAGCAGCCGCGGTAATACGGAGGGAGCTAGCGTTGTTCGGAATTACTGGGCGTAAAGCGTGCGTAGGCGGTTATTCAAGTCAGAGGTGAAAGCCCGGGGCTCAACCCCGGAACGGCCTTTGAAACTAGGTAACTAGAATCTTGGAGAGGTTAGTGGAATTCCGAGTGTAGAGGTGAAATTCGTAGATATTCGGAAGAACACCAGTGGCGAAGGCGACTAACTGGACAAGTATTGACGCTGAGGTA	Bacteria	Proteobacteria	Alphaproteobacteria	Sphingomonadales	Sphingomonadaceae	Novosphingobium	B_Seq_1312	0.0163427	0.0247183	0	0.00305264	0.00181433	0	0	0	0	0.00101067	0.00966986	0.00748754	0.00429488	0.0081414	0.00186165	0.0055095	0	0	0	0.00302972	0.0049439	0.00206102	0	0	0.000443809	0.00242377	0.00210773	0.00195731	0	0	0	0	0.000392118	0.0067836	0	0.00230441	0.00177096	0	0.00729602	0	0	0
TGGGCGAAAGCCTGACGGAGCGACGCCGCGTGGTGGATGAAGCGCTTAGGCGCGTAAACACCTTTTATGGAGGAGAAAGTTTATTGATGTTACTCCATGAATAAGGGGCTCCCAACTCTGTGCCAGCAGGAGCGGTAATACAGAGGCCCCAAGCATTATCCGGATTTACTGGGCGTAAAGGGTGCGTAGGCGGTGTGATTAGTCGGGTGTTAAATCCTGGGGCTCAACCTCAGAATCGCATTCGAAACGGTCACACTAGAAGAAGTCAGAGGTAAACAGAACTCTCGGTGTAGGGGTGAAATCCGTTGATATCGAGGGGAATACCAAATGCGAAGGCAGTTTACTGGGACTTTCTTGACGCTGAGGCA	Bacteria	Patescibacteria	Parcubacteria	Candidatus Kaiserbacteria	Candidatus Kaiserbacteria . NA	Candidatus Kaiserbacteria . NA	B_Seq_1139	0.0144934	0.00621592	0	0.00126466	0.0147415	0.0152764	0.0010271	0.00364839	0	0.000433146	0.00400469	0.000768683	0.00220395	0.00603528	0.00387027	0.0155502	0.0100422	0.0225481	0.00481291	0.00844453	0.00516609	0.00565771	0.00708847	0.013705	0.00216973	0.00357794	0	0.00666707	0.0033236	0	0.0132442	0	0.00147044	0.0170559	0.00762411	0.00798112	0.00479634	0.00164294	0.00364801	0	0.00683023	0
TGGGCGCAAGCCTGATCCAGCCATGCCGCGTGAGTGATGAAGGCCTTAGGGTTGTAAAGCTCTTTCAGTAGGGACGATAATGACGGTACCTACAGAAGAAGCCCCGGCTAACTTCGTGCCAGCAGCCGCGGTAATACGAAGGGGGCTAGCGTTGTTCGGATTTACTGGGCGTAAAGCGCACGTAGGCGGATCGTTAAGTCGGGGGTGAAATCCTGGAGCTCAACTCCAGAACTGCCTTCGATACTGGCGATCTTGAGTCCGGAAGAGGTGAGTGGAACTCCTAGTGTAGAGGTGGAATTCGTAGATATTAGGAAGAACACCAGTGGCGAAGGCGGCTCACTGGTCCGGTACTGACGCTGAGGTG	Bacteria	Proteobacteria	Alphaproteobacteria	Rhizobiales	Devosiaceae	Devosia	B_Seq_1307	0.0049028	0.00770629	0.0049419	0.00532031	0	0.00579658	0	0.00438947	0.000981391	0.00233074	0	0.00392883	0.00169535	0.00613719	0	0.00370733	0	0	0	0.00676852	0.00172203	0.00917357	0.00122517	0.00202461	0	0.00351639	0.0131733	0.0108875	0.00221573	0.00711334	0	0.0106574	0.0157828	0	0	0	0.00118064	0	0.00694012	0	0.000431796	0.00556586
TGGGCGAAAGCCTGACGGAGCGACGCCGCGTGAACGAAGAAGGCCGTGAGGTTGTAAAGTTCTTTTCGGGAGGGGGAACAACCGTGGCAGGGAATGGCCGCGGGATGACGTGAATCCCGGAATAAGCCCCGGCTAACTACGTGCCAGCAGCCGCGGTAACACGTAGGGGGCGAGCGTTGTTCGGAATCATTGGGCGTAAAGGGCGTGCAGGCGGTCCTGCAAGTCCGGCGTGAAAGACCCCGGCCCAACCGGGGGGACGCGCTGGAAACTGCGGGGCTTGAGTACAGGAGGGGATGCCGGAATTCCAGGTGTAGGGGTGAAATCTGTAGATATCTGGAAGAACACCAATGGCGAAGGCAGGCATCTGGCCATGTACTGACGCTGAGACG	Bacteria	Spirochaetota	Spirochaetia	Spirochaetales	Spirochaetaceae	Sphaerochaeta	B_Seq_1743	0	0	0	0	0.00899607	0.00371343	0	0	0.0204205	0.00993142	0	0	0	0	0	0	0	0	0	0	0	0	0	0.00028033	0	0.000484753	0	0	0	0	0	0	0	0	0	0	0	0	0	0	0	0
TGGGCGAAAGCCTGATGCAGCGACGCCGCGTGGAGGATGAAGGTCTTCGGATTGTAAACTCCTGTTAAGTGGGAAGAAATACTCATAAGTAATATGTATGAGGGATGACGGTACCACTAGAGAAAGCACCGGCAAACTTCGTGCCAGCAGCCGCGGTAATACGAAGGGTGCGAGCGTTATTCGGAATCACTGGGCGTAAAGAGCGTGTAGGTGGCTAATTAAGTCAGTTGTTAAATTCCTTGGCCTAACCAAGGACCTGCGATTGATACTGATTGGCTTGAGCTTAGAAGAGAGAAGTGGAATTATCGGAGTAGCGGTTATATGCGTAGATCTCGATAGGAACACCGATGGCGAAGGCAGCTTCTTGGTCTAATGCTGACATTAAAGCG	Bacteria	Dependentiae	Babeliae	Babeliales	Babeliales . NA	Babeliales . NA	B_Seq_642	0	0	0	0.000348873	0	0.000513239	0.000831458	0	0	0	0	0	0	0.000135879	0	0	0	0	0.000203362	0	0	0	0	0.00028033	0	3.84725e-05	0	0	0	0	0	0	0.000686207	0	0	0.00056205	0	0	0	0	0	0
TGGACGAAAGTCTGATGGAGCAACGCCGCGTGAGTGATGAAGGTTTTCGGATCGTAAAACTCTGTTGTAAGGGAAGAACAAGTACGAGAGGTAATGCTCGTACCTTGACGGTACCTTGCGAGAAAGCCACGGCTAACTACGTGCCAGCAGCCGCGGTAATACGTAGGTGGCAAGCGTTGTCCGGAATTATTGGGCGTAAAGCGCGCGCAGGCGGCCTTTTAAGTCTGATGTGAAAGCCCCCGGCTCAACCGGGGAGGGTCATTGGAAACTGGAAGGCTTGAGTACAGAAGAGAAGAGTGGAATTCCATGTGTAGCGGTGAAATGCGTAGAGATGTGGAGGAACACCAGTGGCGAAGGCGACTCTTTGGTCTGTAACTGACGCTGAGGCG	Bacteria	Firmicutes	Bacilli	Exiguobacterales	Exiguobacteraceae	Exiguobacterium	B_Seq_757	0	0	0	0	0	0	0	0	0	0	0	0.000199288	0.0217569	0.0019476	0	0	0	0	0	0	0	0	0	0	0	0	0	0	0	0	0	0	0	0	0	0	0.000516529	0	0	0	0	0
TGGACGAAAGTCTGATGGAGCGACGCCGCGTGCAGGATGAAGGCCTTCGGGTCGTAAACTGCTTTTGTAAGGGAAGAATGCAAATGACGGTACCTTACGAATAAGAGGTTACTAACTCTGTGCCAGCAGTAGCGGTAATACAGAGACCTCAAGCGTTATCCGGATTTATTGGGCGTAAAGAGCTGGTAGGTGGTTATATTAGTCAGATGTCAAATCTTCGAGCTCAACTCGAAAACTGCATTTGAAACGGTATAACTAGAGGGTGTGAGAGATCTATGGAACTCATGGTGTAGCAGTGAAATGCGTTGATATCATGAGGAACACCAAAGGCGAAGGCATTAGATTGGCACACTCCTGACACTGAGCAG	Bacteria	Patescibacteria	Parcubacteria	Candidatus Moranbacteria	Candidatus Moranbacteria . NA	Candidatus Moranbacteria . NA	B_Seq_1135	0.00640805	0.00181752	0.00841459	0.00898347	0	0.00313981	0.0015651	0.00182419	0.00332163	0.00244418	0.00546982	0.00344484	0.00367325	0.00245714	0.000930825	0.00375882	0.00111579	0	0	0.00422227	0.000833241	0.0023035	0.00188151	0.00629185	0	0.0012619	0	0.00330295	0.00412932	0.00193525	0.000804555	0.00774063	0.00254877	0	0	0	0.00265643	0.00422469	0.00364801	0.000735655	0.00341511	0
TGGACGAGAGTCTGAACCAGCCAAGTAGCGTGAAGGATGAAGGTCCTACGGATTGTAAACTTCTTTTATAAGGGAATAAAACCTCCCACGTGTGGGAGCTTGTATGTACCTTATGAATAAGCATCGGCTAACTCCGTGCCAGCAGCCGCGGTAATACGGAGGATGCGAGCGTTATCCGGATTTATTGGGTTTAAAGGGAGCGCAGACGGGTCGTTAAGTCAGCTGTGAAAGTTTGGGGCTCAACCTTAAAATTGCAGTTGATACTGGCGTCCTTGAGTGCGGTTGAGGTGTGCGGAATTCGTGGTGTAGCGGTGAAATGCTTAGATATCACGAAGAACTCCGATTGCGAAGGCAGCACACTAAGCCGTAACTGACGTTCATGCT	Bacteria	Bacteroidota	Bacteroidia	Bacteroidales	Bacteroidaceae	Bacteroides	B_Seq_268	0.000817134	0.00119956	0.00106852	0.00261655	0.00151194	0.00138876	0.00489093	0.00769582	0.00267995	0.00175321	0.00341864	0.00185053	0	0	0	0	0.0197124	0	0.000677874	0	0.00455505	0.00290968	0.00411307	0.00884597	0	0.0132499	0	0	0	0	0	0	0	0	0	0	0	0	0	0.00171653	0	0
TGGACGAAAGTCTGATGGAGCAACTCCGCGTGCAGGATGAAGGCCCTCGGGTCGTAAACTGCTTTTATGAGTGAAGAATATGACGGTAACTCATGAATAAGGGTCGGCTAACTACGTGCCAGCAGCCGCGGTCATACGTAGGACCCAAGCGTTATCCGGAGTGACTGGGCGTAAAGAGTTGCGTAGGTGGTTAGTAAAGTGAATAGTGAAACCTGGTGGCTCAACCATACAGACTATTATTCAAACTCACTAACTCGAGAATGGTAGAGGTAACTGGAATTTCTAGTGTAGGAGTGAAATCCGTAGATATTAGAAGGAACACCAATGGCGTAGGCAGGTTACTGGACCATTTCTGACACTGAGGCA	Bacteria	Patescibacteria	Saccharimonadia	Saccharimonadales	Saccharimonadaceae	TM7a	B_Seq_1144	0	0	0	0.000654136	0	0.00184162	0	0	0.000943645	0.0040427	0	0	0	0.00041896	0	0	0	0	0	0	0	0.00121237	0	0.000747547	0	0.00239299	0.0117681	0.0195119	0	0.00141221	0.00253744	0.00572134	0.00784237	0	0	0	0.000590319	0	0.00373699	0	0.00117763	0
TGGGCGAGAGCCTGAACCAGCCAAGTCGCGTGAAGGAAGAAGGATCTATGGTTCGTAAACTTCTTTTGCAGGGGAATAAAGTGCAGGACGTGTCCTGTTTTGTATGTACCCTGAGAATAAGGATCGGCTAACTCCGTGCCAGCAGCCGCGGTAATACGGAGGATCCGAGCGTTATCCGGATTTATTGGGTTTAAAGGGTGCGTAGGTGGTTTAATAAGTCAGCGGTGAAAGTTTGCAGCTTAACTGTAAAAATGCCGTTGAAACTGTTAGACTTGAGTGTAAATGAGGTAGGCGGAATGCGTGGTGTAGCGGTGAAATGCTTAGATATCACGCAGAACTCCGATTGCGAAGGCAGCTTACCAAGCTACAACTGACACTGAAGCA	Bacteria	Bacteroidota	Bacteroidia	Bacteroidales	Tannerellaceae	Macellibacteroides	B_Seq_249	0	0	0	0	0.000377986	0.000211334	0.000929277	0.00142515	0	0.000144382	0	0	0	0	0	0	0	0	0.00399946	0.000257848	0.00372181	0.00541524	0.00231907	0.00411151	0	0.0196594	0	0	0	0.000418432	0	0.000448732	0	0	0	0	0	0	0	0	0	0
TGGGCGAAAGCCTGATCCAGCAATACCGCGTGTGTGAAGAAGGCCTTAGGGTTGTAAAGCACTTTCAATTGGGAGGAAAACCTGCCGGCCAATACCCGGTAGCTTGACATTACCTTTAGAAGAAGCACCGGCTAACTCCGTGCCAGCAGCCGCGGTAATACGGAGGGTGCGAGCGTTAATCGGAATTACTGGGCGTAAAGCGTGCGTAGGCGGTTCGTTAAGTCAGATGTGAAAGCCCTGGGCTCAACCTGGGAACTGCATTTGAAACTGGCGGACTAGAGTTTAGTAGAGGGGAGTGGAATTTCAGGTGTAGCGGTGAAATGCGTAGATATCTGAAGGAACACCAGTGGCGAAGGCGACTCCCTGGACTAGAACTGACGCTGAGGTA	Bacteria	Proteobacteria	Gammaproteobacteria	Methylococcales	Methylomonadaceae	Methylobacter	B_Seq_1306	0.00511784	0.00290803	0	0	0.0194285	0.0169369	0.000929277	0	0	0.000195947	0	0.00165125	0.00141279	0.00080395	0	0	0.00086784	0	0.00142354	0.000580159	0.00249972	0.00359669	0.00958257	0.00794269	0.00177524	0.000315474	0	0	0.000503575	0	0	0.0177249	0.00186256	0	0	0	0.000368949	0	0	0	0.00227674	0
TGGGCGAAAGCCTGATGGAGCAACGCCGCGTGCAGGATGAAGGCCCTCGGGTCGTAAACTGCTTTTATAAGTGAAGAATATGACGGTAACTTATGAATAAGCACCGGCTAACTACGTGCCAGCAGCCGCGGTCATACGTAGGGTGCAAGCATTATCCGGAGTGACTGGGCGTAAAGAGTTGCGTAGGTGGACAAGTAAGCGAATAGTGAAATCCGACGGCTCAACCGTACGGACTATTACTCGAACTGCTTGTCTCGAGAATGGTAGAGGTAACTGGAATTTCTAGTGTAGGAGTGAAATCCGTAGATATTAGAAGGAACACCAATGGCGTAGGCAGGTTACTGGACCATTTCTGACACTGAGGCA	Bacteria	Patescibacteria	Saccharimonadia	Saccharimonadales	Saccharimonadales . NA	Saccharimonadales . NA	B_Seq_1138	0.00258042	0.00207197	0.00146921	0.00396843	0.000151194	0.00522296	0.000244547	0.000342036	0	0.0023823	0	0.0027331	0.0029386	0.00426886	0.0026455	0.00391329	0.00136375	0.00229148	0.00101681	0.00190163	0.00172203	0.000282885	0.000568828	0.0048902	0	0.003501	0.0105386	0.0187167	0.0119851	0.000941472	0.000928333	0.00706753	0.00568572	0.00251962	0	0	0.00132822	0	0	0	0.000510304	0
TGGGCGAAAGCCTGACGAAGCGACGCTGCGTGAGTGATGAAGGCTTTCGGGTTGTAAAACTCTTTCGCGCAAGAGCAAAGTGTGTTAGTGAATAACTGATACATATGAGAGTACTGCGTAAAGAAGCACCGGCTAACTCCGTGCCAGCAGCTGCGGTAATACGGAGGGTGCAAGCATTAATCGGAATTATTGGGCGTAAAGGGCGCGTAGGCGGGATTAAAAGTCAGATGTGAAATTCCGAAGCTCAACTTCGGAGCCGCATTTGAAACTGCAATTCTTGAGGGATGGCGGAGGAAACGGAATTCCACGTGTAGCGGTGAAATGCGTAGATATGTGGAAGAACACCTGTGGCGAAAGCGGTTTTCTAGCTTTTACCTGACGCTGAGGCG	Bacteria	Verrucomicrobiota	Chlamydiae	Chlamydiales	Simkaniaceae	Candidatus Rhabdochlamydia	B_Seq_1783	0.0018063	0.00232643	0	0	0	0	0	0	0.000490696	0.000226886	0	0	0.000310813	0.000294404	0	0	0	0	0	0	0	0	0	0	0	0	0.00251756	0.0025078	0.00261859	0	0	0	0	0.00281035	0	0.0186039	0.00955579	0	0.000800783	0	0	0
TGGGCGCAAGCCTGATCCAGCCATGCCGCGTGAGTGATGAAGGCCCTAGGGTTGTAAAGCTCTTTCACCGGAGAAGATAATGACGGTATCCGGAGAAGAAGCCCCGGCTAACTTCGTGCCAGCAGCCGCGGTAATACGAAGGGGGCTAGCGTTGTTCGGATTTACTGGGCGTAAAGCGCACGTAGGCGGATCGATCAGTCAGGGGTGAAATCCCAGAGCTCAACTCTGGAACTGCCTTTGATACTGTCGATCTGGAGTATGGAAGAGGTGAGTGGAATTCCGAGTGTAGAGGTGAAATTCGTAGATATTCGGAGGAACACCAGTGGCGAAGGCGGCTCACTGGTCCATTACTGACGCTGAGGTG	Bacteria	Proteobacteria	Alphaproteobacteria	Rhizobiales	Rhizobiaceae	Allorhizobium-Neorhizobium-Pararhizobium-Rhizobium	B_Seq_1299	0.00412868	0.00178117	0	0.00361955	0	0	0.00112491	0.00307833	0	0.00163977	0.00195351	0.00179359	0.00132802	0.0094549	0	0.00901086	0.00210761	0	0.00142354	0.00580159	0.0194423	0.00590018	0.00253785	0.00551316	0	0.00273924	0.00163934	0.00238547	0	0.00575344	0	0.00605789	0.00764631	0.00203508	0	0	0.000368949	0.00578939	0.018507	0	0.000706575	0.00714286
TGGGCGAAAGCCTGACGGAGCAAGACCGCGTGGGGGAAGAAGGCTCTTGGGTTGTAAACTCCTTTTCTCTGGGAAGAACAAAATGACGGTACCAGAGGAATCAGCATCGGCTAACTCCGTGCCAGCAGCCGCGGTAAGACGGAGGATGCAAGCGTTATCCGGAATGATTGGGCGTAAAGCGTCCGCAGGTGGCAGTTCAAGTCTGCTGTCAAAGACCGGGGCTTAACCTCGGAAAGGCAGTGGAAACTGAACAGCTAGAGTATGGTAGGGGCAAAGGGAATTCCTGGTGTAGCGGTGAAATGCGTAGAGATCAGGAAGAACATCGGTGGCGAAGGCGCTTTGCTGGACCATAACTGACACTCAGGGA	Bacteria	Cyanobacteria	Cyanobacteriia	Cyanobacteriales	Phormidiaceae	Tychonema CCAP 1459-11B	B_Seq_562	0	0	0	0	0	0	0	0	0	0	0.00937683	0.00552313	0	0.00244582	0	0	0	0	0.00264371	0	0	0	0.000131268	0	0	0.000261613	0	0	0	0	0	0	0	0	0	0	0	0	0	0	0	0
TGGGCGCAAGCCTGATCCAGCAATATCGCGTGAGTGATGAAGGGCTATCTCGCTTGTAAAACTCTGTCATCGAGTGTTCGATTATGACCTTCGAAGAGGAAGCCCCGACTAACTCCGTGCCAGCAGTCGCGGTAAGACGGGGGGGGCTAGTGTTATTCGGAATGACTAGGCGTAAAGGGCATGTAGGCGGTCAATACGGTCCCCAGTGCCAAGCCACCAGCTCAACTGGTGGAATGCTCGGACCCATTGACTTGAGTAAGATAGAGGAAGGTGGAATTTCGTGTGTAGAGATAAAATTCACAGATATACGAAGGAACGCCACAAGCGCAGGCAATCTTCTGGGTCTTTACTGACGCTGAGGTG	Bacteria	Proteobacteria	Alphaproteobacteria	Rickettsiales	Mitochondria	Mitochondria . NA	B_Seq_1344	0.00159126	0.000690658	0	0	0	0	0	0	0.000226475	0.00115506	0.000488377	0.010306	0.001215	0.00285345	0	0.0280624	0.000371932	0.000458295	0	9.66931e-05	0.000722142	0.00788038	0.00043756	0.00270986	0.00981311	6.1556e-05	0	0	0	0	0.000185667	0	0	0	0	0	0	0	0	0	0	0
TGGGCGCAAGCCTGATGCAGCAACGCCGCGTGAGGGATGACGGCCTTCGGGTTGTAAACCTCTTTTAGTAGGGAAGAAGCGAAAGTGACGGTACCTGCAGAAAAAGCACCGGCTAACTACGTGCCAGCAGCCGCGGTAATACGTAGGGTGCAAGCGTTGTCCGGAATTATTGGGCGTAAAGAGCTCGTAGGCGGTTTGTCGCGTCTGCTGTGAAATCCCGAGGCTCAACCTCGGGCCTGCAGTGGGTACGGGCAAACTAGAGTGTGGTAGGGGAGATTGGAACTCCTGGTGTAGCGGTGGAATGCGCAGATATCAGGAAGAACACCGATGGCGAAGGCAGATCTCTGGGCCATTACTGACGCTGAGGAG	Bacteria	Actinobacteriota	Actinobacteria	Micrococcales	Microbacteriaceae	Aurantimicrobium	B_Seq_83	0	0.00141767	0.0188326	0.00327068	0	0.000664191	0	0	0	9.2817e-05	0	0	0.000875929	0.000871889	0	0	0.00235557	0.00229148	0	0	0	0	0	0	0	0	0	0	0	0	0	0	0	0	0	0	0.00154959	0	0	0	0	0
TGGAGGCAACTCTGAACCAGCCATGCCGCGTGCAGGATGACGGCCCTCTGGGTTGTAAACTGCTTTTATACGGGAAGAAAAAATACTACGTGTAGTATATTGACGGTACCGTAAGAATAAGGATCGGCTAACTCCGTGCCAGCAGCCGCGGTAATACGGAGGATCCAAGCGTTGTCCGGATTTATTGGGTTTAAAGGGTGCGTAGGCGGATCTTTAAGTCAGTGGTGAAAGCCTGCAGCTCAACTGTAGAATTGCCATTGAAACTGAAGATCTTGAATTAGGTTAAAGTAGGCGGAATGTATCATGTAGCGGTGAAATGCTTAGATATGATACAGAACACCGATAGCGAAGGCAGCTTGCTGAACCTATATTGACGCTGAGGCA	Bacteria	Bacteroidota	Bacteroidia	Sphingobacteriales	NS11-12 marine group	NS11-12 marine group . NA	B_Seq_259	0.0117409	0.0119593	0.000400695	0.0004797	0.00204112	0.00307943	0	0.00136815	0	0.000113443	0.00488377	0.00839858	0.000310813	0.000464253	0.0042622	0.00118429	0	0.000366636	0	0.0009347	0.00172203	0.00282885	0.00021878	0.00233608	0.000493121	0.00131576	0.000761124	0.00110098	0.0172223	0.00240598	0.000309444	0.000785282	0	0.000581452	0.00283688	0.013714	0.0100354	0	0	0	0.00455348	0.011039
TGGGCGCAAGCCTGATCCAGCCATGCCGCGTGGGTGATGAAGGCCCTAGGGTTGTAAAGCCCTTTCGGCGGGGAAGATAATGACGGTACCCGCAGAAGAAGCCCCGGCTAACTTCGTGCCAGCAGCCGCGGTAATACGAAGGGGGCTAGCGTTGCTCGGAATCACTGGGCGTAAAGCGCACGTAGGCGGATTGCTAAGTCAGGGGTGAAATCCTGGAGCTCAACTCCAGAACTGCCTTTGATACTGGCGACCTTGAGTCCGGGAGAGGTGAGTGGAACTGCGAGTGTAGAGGTGAAATTCGTAGATATTCGCAAGAACACCAGTGGCGAAGGCGGCTCACTGGCCCGGTACTGACGCTGAGGTG	Bacteria	Proteobacteria	Alphaproteobacteria	Rhizobiales	Xanthobacteraceae	Xanthobacteraceae . NA	B_Seq_1265	0.00313951	0.00959651	0	0.00244211	0.00491382	0.00274734	0.017265	0.00775282	0.00207602	0.00137163	0.0100606	0.013637	0.00364499	0.00451797	0.00342936	0.00370733	0	0	0.00142354	0.00235287	0.0102211	0.00400081	0	0.00277215	0.00167661	0.00424736	0.0015808	0.0129672	0.00362574	0.00188294	0	0.00841373	0.0126458	0.00416707	0	0.00174236	0	0	0	0	0	0
TGGGCGGAAGCCTGAACCAGCCATGCCGCGTGCAGGAAGACGGCCCTATGGGTTGTAAACTGCTTTTGCAGGGGAATAAACCTCATTACGTGTAATGAGCTGAATGTACTCTGAGAATAAGGATCGGCTAACTCCGTGCCAGCAGCCGCGGTAATACGGAGGATCCAAGCGTTATCCGGATTTATTGGGTTTAAAGGGTGCGTAGGTGGCTTTTTAAGTCAGGGGTGAAAGACGGTAGCTTAACTATCGCAGTGCCTTTGATACTGAAGAGCTTGAATAAACTAGAGGTAGGCGGAATGTGACAAGTAGCGGTGAAATGCATAGATATGTCACAGAACACCAATTGCGAAGGCAGCTTACTATGGTTTTATTGACACTGAGGCA	Bacteria	Bacteroidota	Bacteroidia	Sphingobacteriales	Sphingobacteriaceae	Mucilaginibacter	B_Seq_267	0.00141923	0	0	0.000828573	0.00151194	0.00238505	0	0.00102611	0	0.000639406	0	0	0	0.00237788	0	0.00726018	0	0	0	0.000838007	0	0.00468782	0.000481316	0.000872138	0	0.00260843	0.0129977	0.00177381	0.00231645	0.00188294	0.00204233	0.00560915	0.00450936	0.000969086	0	0	0.000368949	0	0.0168164	0	0.00117763	0.00139147
TGGGCGAAAGCCTGATCCAGCAATGCCGCGTGAGTGATGAAGGCCTTAGGGTTGTAAAGCTCTTTTACCAGGGATGATAATGACAGTACCTGGAGAATAAGCTCCGGCTAACTCCGTGCCAGCAGCCGCGGTAATACGGAGGGAGCTAGCGTTGTTCGGAATTACTGGGCGTAAAGCGTGCGTAGGCGGTTATTCAAGTCAGAGGTGAAAGCCCGGGGCTCAACCCCGGAACTGCCTTTGAAACTAGATAACTAGAATCTTGGAGAGGTTAGTGGAATTCCGAGTGTAGAGGTGAAATTCGTAGATATTCGGAAGAACACCAGTGGCGAAGGCGACTAACTGGACAAGCATTGACGCTGAGGTA	Bacteria	Proteobacteria	Alphaproteobacteria	Sphingomonadales	Sphingomonadaceae	Sphingomonadaceae . NA	B_Seq_1289	0	0.00428935	0	0.000697745	0	0	0	0	0	0	0.011428	0.00241993	0.0181685	0.0170075	0	0.000720869	0	0	0	0.000451234	0	0.00101031	0	0	0	0.000238529	0	0	0	0	0	0	0	0	0	0	0	0	0	0	0.00047105	0
TGGGGGAAACCCTGATGCAGCAACGCCGCGTGAGTGATGACGGTCTTCGGATTGTAAAACTCTGTCTTCAGGGACGATAATGACGGTACCTGAGGAGGAAGCCACGGCTAACTACGTGCCAGCAGCCGCGGTAATACGTAGGTGGCAAGCGTTGTCCGGATTTACTGGGCGTAAAGGGAGCGTAGGTGGATATTTAAGTGGGATGTGAAATACTCGGGCTTAACCTGAGTGCTGCATTCCAAACTGGATATCTAGAGTGCAGGAGAGGAAAGTAGAATTCCTAGTGTAGCGGTGAAATGCGTAGAGATTAGGAAGAATACCAGTGGCGAAGGCGACTTTCTGGACTGTAACTGACACTGAGGCT	Bacteria	Firmicutes	Clostridia	Clostridiales	Clostridiaceae	Clostridium sensu stricto 1	B_Seq_744	0.00219336	0.00356234	0.00320556	0.0119489	0.00892047	0.00944963	0.0149663	0.0103181	0.0144189	0.0163461	0.00380934	0.00518149	0.00779859	0.00933034	0.00249853	0.0077236	0	0.00100825	0.00291486	0.00319087	0.00972114	0.00715296	0.00144395	0.00591808	0.00438878	0.00919492	0	0	0	0	0	0.00246803	0	0	0	0	0	0	0.00169054	0.00706229	0.00255152	0
TGGGCGAGAGCCTGAACCAGCCAAGTAGCGTGCAGGACGACGGCCCTATGGGTTGTAAACTGCTTTTATAAGGGAATAAAGTGAGTCTCGTGAGACTTTTTGCATGTACCTTATGAATAAGGACCGGCTAATTCCGTGCCAGCAGCCGCGGTAATACGGAAGGTCCGGGCGTTATCCGGATTTATTGGGTTTAAAGGGAGCGTAGGCCGGAGATTAAGCGTGTTGTGAAATGTAGACGCTCAACGTCTGCACTGCAGCGCGAACTGGTTTCCTTGAGTACGCACAAAGTGGGCGGAATTCGTGGTGTAGCGGTGAAATGCTTAGATATCACGAAGAACTCCGATTGCGAAGGCAGCTCACTGGAGCGCAACTGACGCTGAAGCT	Bacteria	Bacteroidota	Bacteroidia	Bacteroidales	Prevotellaceae	Prevotella_9	B_Seq_291	0.000430071	0	0	0	0.0176897	0.00863448	0	0	0	0	0	0	0	0	0	0	0	0	0	0	0	0	0.000350048	0	0	0	0	0	0	0	0	0	0	0	0	0	0	0	0	0	0	0
TGGGCGAAAGCCTGATGCAGCAACGCCGCGTGAGGGACGACGGCCTTCGGGTTGTAAACCTCTTTTAGTAGGGAAGAAGCGAAAGTGACGGTACCTGCAGAAAAAGCACCGGCTAACTACGTGCCAGCAGCCGCGGTAATACGTAGGGTGCAAGCGTTGTCCGGAATTATTGGGCGTAAAGAGCTCGTAGGCGGTTTGTCGCGTCTGCTGTGAAAACCCGAGGCTCAACCTCGGGCCTGCAGTGGGTACGGGCAGACTAGAGTGCGGTAGGGGAGATTGGAATTCCTGGTGTAGCGGTGGAATGCGCAGATATCAGGAGGAACACCAATGGCGAAGGCAGATCTCTGGGCCGTAACTGACGCTGAGGAG	Bacteria	Actinobacteriota	Actinobacteria	Micrococcales	Microbacteriaceae	Cryobacterium	B_Seq_67	0	0	0	0	0	0	0	0	0.00683199	0.0018254	0.00371166	0	0.00211918	0.000815273	0.00617284	0	0	0	0	0	0	0	0	0.00242953	0.00187386	0.00103106	0	0	0	0.00277211	0	0	0.0161749	0	0	0	0.00387397	0.00430293	0.00791885	0	0.00223749	0.00315399
TGGAGGCAACTCTGAACCAGCCACGTCGCGTGAAGGATGACGGCCCTACGGGTTGTAAACTTCTTTTGTAAGGGAATAAAGTTTAGTACGTGTACTATTTTGCATGTACCTTACGAATAAGGATCGGCTAACTCCGTGCCAGCAGCCGCGGTAATACGGAGGATCCGAGCGTTATCCGGATTTATTGGGTTTAAAGGGTGCGCAGGCGGAAGATTAAGTCGGTGGTGAAATTTTGCAGCTCAACTGTAAAAGTGCCATTGATACTGGTTTTCTTGAGTGTGGATGAAGTAGGCGGAATTTGTGGTGTAGCGGTGAAATGCATAGATATCACGAGGAACTCCGATTGCGCAGGCAGCTTACTAAACCATAACTGACGCTCAGGCA	Bacteria	Bacteroidota	Bacteroidia	Bacteroidales	Dysgonomonadaceae	Fermentimonas	B_Seq_263	0	0	0	0	0	0.000452858	0	0	0.0161175	0.0155314	0	0	0	0	0	0	0	0	0	0	0	0	0	0	0	8.46395e-05	0	0	0	0	0	0	0	0	0	0	0	0	0	0	0	0
TGGGGGCAACCCTGATCCAGCAATGCCGCGTGGATGAAGAAGGTCTTCGGATTGTAAAGTCCTTTCGACGGGGACGATGATGACGGTACCCGTAGAAGAAGCCCCGGCTAACTTCGTGCCAGCAGCCGCGGTAATACGAAGGGGGCTAGCGTTGCTCGGAATGACTGGGCGTAAAGGGCGCGTAGGCGGTTTGATTAGTTAGGCGTGAAATTCCCGGGCTCAACCTGGGAACTGCGTTTAATACAGTCAGACTTGAGTTCGGAAGAGGGTCGTGGAATTCCCAGTGTAGAGGTGAAATTCGTAGATATTGGGAAGAACACCGGTGGCGAAGGCGGCGACCTGGTCCGATACTGACGCTGAGGCG	Bacteria	Proteobacteria	Alphaproteobacteria	Acetobacterales	Acetobacteraceae	Rhodovastum	B_Seq_1340	0	0	0	0.000741354	0	0	0	0	0	0	0	0.000597865	0	0	0	0.0010813	0	0	0	0	0	0	0	0.000436069	0	0.000623254	0	0	0	0	0	0	0	0	0	0	0	0	0	0.000833742	0.016055	0
TGGGCGAAAGCCTGATCCAGCAATGCCGCGTGAGTGATGAAGGCCTTAGGGTTGTAAAGCTCTTTTACCAGGGATGATAATGACAGTACCTGGAGAATAAGCTCCGGCTAACTCCGTGCCAGCAGCCGCGGTAATACGGAGGGAGCTAGCGTTGTTCGGAATTACTGGGCGTAAAGAGTACGTAGGCGGTTATTCAAGTCAGAGGTGAAAGCCTGGAGCTCAACTCCAGAACTGCCTTTGAAACTAGATAGCTAGAATCTTGGAGAGGTGAGTGGAATTCCGAGTGTAGAGGTGAAATTCGTAGATATTCGGAAGAACACCAGTGGCGAAGGCGACTCACTGGACAAGTATTGACGCTGAGGTA	Bacteria	Proteobacteria	Alphaproteobacteria	Sphingomonadales	Sphingomonadaceae	Sphingorhabdus	B_Seq_1277	0.0164717	0.00625227	0	0	0.00453583	0.00208314	0	0	0	0.000123756	0.015335	0.00344484	0.0070922	0.00749598	0	0	0.00347136	0.00568286	0	0.000902469	0	0.000565771	0	0	0.00532571	0	0	0	0	0	0	0	0	0	0	0	0	0	0	0	0	0
TGGGGGGAACCCTGACCGAGCGATACCGCGTGAATGAAGAAATACTTCGGTATGTAAAGTTCTTTTATATAGGATGAATGGTATGGGTAGGAAATGACCAATAAATGACAGTACTATTTGAATAAGCCCCGGCTAACTATGTGCCAGCAGCCGCGGTAATACATAGGGGGCAAGCGTTATCCGGAATTATTGGGCGTAAAGGGTGCGTAGGCGGCCATTTAAGTTTGAGGTGTAAGTTCAAGGCTCAACCTTGTGATGCTTCAAAAACTGGATGGCTTGAGAGAGGTAGAGGCAAGTGGAATTCCATGTGTAGCGGTAAAATGCGTAAATATATGGAGGAACACCAGTGGCGAAGGCGGCTTGCTGGGCCTTATCTGACGCTGAGGCA	Bacteria	Firmicutes	Bacilli	Acholeplasmatales	Acholeplasmataceae	Acholeplasma	B_Seq_789	0	0	0	0	0.000831569	0.00117743	0	0	0.0130601	0.0157686	0	0	0	0	0	0	0	0	0	0	0	0	0	0	0	0.000392419	0	0	0	0	0	0	0	0	0	0	0	0	0	0	0	0
TGGGCGAAAGCCTGATCCAGCAATGCCGCGTGAGTGAAGAAGGCCTTCGGGTTGTAAAGCTCTTTTGTCAGGGAAGAAACGGTGAGAGCTAATATCTCTTGCTAATGACGGTACCTGAAGAATAAGCACCGGCTAACTACGTGCCAGCAGCCGCGGTAATACGTAGGGTGCAAGCGTTAATCGGAATTACTGGGCGTAAAGCGTGCGCAGGCGGTTTTGTAAGTCTGATGTGAAATCCCCGGGCTCAACCTGGGAATTGCATTGGAGACTGCAAGGCTAGAATCTGGCAGAGGGGGGTAGAATTCCACGTGTAGCAGTGAAATGCGTAGATATGTGGAGGAACACCGATGGCGAAGGCAGCCCCCTGGGTCAAGATTGACGCTCATGCA	Bacteria	Proteobacteria	Gammaproteobacteria	Burkholderiales	Oxalobacteraceae	Janthinobacterium	B_Seq_1309	0.00137623	0	0	0	0	0.00150953	0.00205419	0.00210922	0.000830408	0.00141288	0	0	0.00129977	0.000554838	0	0	0	0	0	0	0	0.00072742	0	0.00105903	0.000690369	0.00243146	0	0.00110098	0	0.00345206	0.00216611	0	0.00323498	0.00155054	0	0	0	0.0155688	0.0115669	0.00372732	0	0.000649351
TGGGCGAAAGCCTGATCCAGCCATACCGCGTGCGGGAAGAAGGCCTTCGGGTTGTAAACCGCTTTTGTCAGGGAAGAAATACTTCGGGCTAATACCCTGGGGTGATGACGGTACCTGAAGAATAAGCACCGGCTAACTACGTGCCAGCAGCCGCGGTAATACGTAGGGTGCAAGCGTTAATCGGAATTACTGGGCGTAAAGCGTGCGCAGGCGGTTCTATAAGACAGATGTGAAATCCCCGGGCTCAACCTGGGAACTGCATTTGTGACTGTAGAGCTAGAGTACGGTAGAGGGGGATGGAATTCCGCGTGTAGCAGTGAAATGCGTAGATATGCGGAGGAACACCGATGGCGAAGGCAATCCCCTGGACCTGTACTGACGCTCATGCA	Bacteria	Proteobacteria	Gammaproteobacteria	Burkholderiales	Comamonadaceae	Sphaerotilus	B_Seq_1291	0	0	0	0	0.0055186	0.00830239	0.00107601	0.00148216	0.0108331	0.015552	0	0.000227758	0	0.000328374	0	0.00128727	0	0	0	0	0.00777691	0.000282885	0	0.000529513	0	0.00053092	0	0	0	0	0.000928333	0	0	0	0	0	0	0	0	0	0.000510304	0
TGGGGGCAACCCTGATCCAGCCATGCCGCGTGAGTGAAGAAGGCCTTCGGGTTGTAAAGCTCTTTCGGCCGGAACGAAATCGCATGGGTGAATATCCTGTGTGGATGACGGTACCGGAAGAAGAAGCACCGGCTAACTACGTGCCAGCAGCCGCGGTAATACGTAGGGTGCGAGCGTTAATCGGAATTACTGGGCGTAAAGCGTGCGCAGGCGGCTCTTTAAGTCAGATGTGAAAGCCCCGGGCTTAACCTGGGAACTGCGTTTGAAACTGGAGAGCTGGAGTGTGGCAGAGGGAGGTGGAATTCCACGTGTAGCAGTGAAATGCGTAGAGATGTGGAGGAACACCGATGGCGAAGGCAGCCTCCTGGGCCAACACTGACGCTCATGCA	Bacteria	Proteobacteria	Gammaproteobacteria	Burkholderiales	Nitrosomonadaceae	966-1	B_Seq_1356	0	0	0	0	0	0	0	0	0	0	0	0	0	0	0.0171468	0.00308944	0	0	0	0	0	0	0	0	0	0	0	0	0	0	0	0	0	0	0	0	0	0	0	0	0	0
TGGGCGCAAGCCTGATCCAGCCATTCCGCGTGAGTGAAGAAGGCCTTCGGGTTGTAAAGCTCTTTCGCAAGGGAAGAAACGATACAGACGAATAATCTGTGTTAATGACGGTACCTTGATAAGAAGCACCGGCTAACTACGTGCCAGCAGCCGCGGTAATACGTAGGGTGCGAGCGTTAATCGGAATTACTGGGCGTAAAGCGTGCGCAGGCGGTTTTGTAAGTCAGATGTGAAATCCCCGAGCTCAACTTGGGAACTGCGTTTGAAACTACAAGGCTAGAGTATGGTAGAGGGGGGTAGAATTCCACGTGTAGCAGTGAAATGCGTAGAGATGTGGAGGAATACCAATGGCGAAGGCAGCCCCCTGGACTAATACTGACGCTCATGCA	Bacteria	Proteobacteria	Gammaproteobacteria	Burkholderiales	Methylophilaceae	Methylophilaceae . NA	B_Seq_1343	0	3.63504e-05	0	0	0	0	0	0	0	0	0	0.000597865	0	0	0	0	0	0	0	0	0.000499944	0.00315215	0	0.000809843	0	0	0.000526932	0.00183497	0	0.000313824	0	0.00168275	0	0.00106599	0	0	0	0	0	0.00230505	0.0153091	0
TGGGCGCAAGCCTGATCCAGCCATGCCGCGTGAGTGATGAAGGCCCTAGGGTTGTAAAGCTCTTTCGCCAGGGACGATAATGACGGTACCTGGATAAGAAGCCCCGGCTAACTTCGTGCCAGCAGCCGCGGTAATACGAAGGGGGCTAGCGTTGTTCGGAATCACTGGGCGTAAAGCGCACGTAGGCGGATCTTTAAGTCAGGGGTGAAATCCCGAGGCTCAACCTCGGAACTGCCTTTGATACTGGAGGTCTCGAGTCCGGGAGAGGTGAGTGGAACTGCGAGTGTAGAGGTGAAATTCGTAGATATTCGCAAGAACACCAGTGGCGAAGGCGGCTCACTGGCCCGGAACTGACGCTGAGGTG	Bacteria	Proteobacteria	Alphaproteobacteria	Rhizobiales	Beijerinckiaceae	Methylocystis	B_Seq_1269	0	0.00163577	0	0.00505865	0	0	0	0	0	0	0.00380934	0.00284698	0.00534034	0.00295536	0.0169508	0.0106071	0	0	0.00223698	0.00328757	0.00499944	0.00250556	0	0.00361314	0.00167661	0.00301624	0	0	0	0	0	0	0	0	0	0	0	0	0	0	0	0
TGGACCAAAAGTCTGATCCAGCAATTCTGTGTGCACGATGAAGTTTTTCGGAATGTAAAGTGCTTTCAGTTGGGACGAAGAAAGTGACGGTACCAACAGAAGAAGCGACGGCTAAATACGTGCCAGCAGCCGCGGTAATACGTATGTCGCAAGCGTTATCCGGATTTATTGGGCGTAAAGCGCGTCTAGGCGGTTTGGTAAGTCTGATGTGAAAATGCGGGGCTCAACTCCGTATTGCGTTGGAAACTGCCAAACTAGAGTACTGGAGAGGTGGGCGGAACTACAAGTGTAGAGGTGAAATTCGTAGATATTTGTAGGAATGCCGATGGGGAAGCCAGCCCACTGGACAGATACTGACGCTAAAGCG	Bacteria	Fusobacteriota	Fusobacteriia	Fusobacteriales	Fusobacteriaceae	Fusobacterium	B_Seq_1045	0	0	0	0	0	0	0.00132055	0.00153916	0.00045295	0.000567215	0	0.000142349	0	0	0	0	0.0152492	0	0.000813449	0	0.00105544	0.00105072	0.000918876	0.000996729	0	0	0	0	0	0	0	0	0	0	0	0	0	0	0	0	0	0
TGGGCGAAAGCCTGATCCAGCAATGCCGCGTGCAGGATGAAGGCCTTCGGGTTGTAAACTGCTTTTGTACGGAACGAAACGGTTCTCCTTAATACGGGGGGCTAATGACGGTACCGTAAGAATAAGCACCGGCTAACTACGTGCCAGCAGCCGCGGTAATACGTAGGGTGCGAGCGTTAATCGGAATTACTGGGCGTAAAGCGTGCGCAGGCGGTTTTGTAAGTCTGTCGTGAAATCCCCGGGCTCAACCTGGGAATTGCGATGGAGACTGCAAGGCTAGAATCTGGCAGAGGGGGGTAGAATTCCACGTGTAGCAGTGAAATGCGTAGAGATGTGGAGGAACACCGATGGCGAAGGCAGCCCCCTGGGTCAAGATTGACGCTCATGCA	Bacteria	Proteobacteria	Gammaproteobacteria	Burkholderiales	Oxalobacteraceae	Oxalobacteraceae . NA	B_Seq_1422	0.00227937	0	0	0	0	0	0.00127164	0.00142515	0.0018118	0.00147476	0	0.000455516	0	5.66162e-05	0	0.00782658	0	0	0	0.00151486	0.000555494	0.0016569	0.00153146	0.00373774	0.00512846	0.00420889	0.00286885	0	0.00312217	0.0039751	0.000866444	0	0.00754828	0	0.00762411	0	0.00110685	0.00790174	0.0022244	0.00358019	0.000588813	0.00269017
TGGAGGAAACTCTGACCCAGCGACGCCGCGTGCGGGATGAAGGCCTTCGGGTTGTAAACCGCTTTCAGTAGGGAAGAAGCGAAAGTGACGGTACCTACAGAAGAAGCACCGGCTAACTATGTGCCAGCAGCCGCGGTAATACATAGGGTGCAAGCGTTGTCCGGAATTATTGGGCGTAAAGAGCTCGTAGGTGGTTCGTTACGTCGGATGTGAAAATCTGGGGCTCAACCCCAGACCTGCATCCGATACGGTCGAGCTAGAGTTTGGTAGGGGAGACTGGAATTCCTGGTGTAGCGGTGGAATGCGCAGATATCAGGAGGAACACCAATGGCGAAGGCAGGTCTCTGGGCCAATACTGACACTGAGGAG	Bacteria	Actinobacteriota	Actinobacteria	Frankiales	Sporichthyaceae	Candidatus Planktophila	B_Seq_68	0.0153105	0.00548891	0	0	0.0151194	0.0057362	0	0	0	0.000185634	0.00810705	0.00102491	0.0049165	0.00541251	0.00357633	0	0	0	0.00122017	0	0	0.00145484	0.00157522	0.00336396	0.0142019	0.000984896	0	0	0	0.00109838	0.00129967	0	0	0	0	0	0	0	0	0	0.013739	0
ACACTCTTTCCCTACACGACGCTCTTCCGATCTGCGTCCTACGGGGGGCAGCTAAGTCAGTGGTGAAAGTCTGCAGCTCAACTGTAGAACTGCCATTGATACTGGTTGTCTTGAATCAATGTGAAGTGGCTAGAATATGTGGTGTAGCGGTGAAATGCTTAGATATCACATGGAATACCGATTGCGAAGGCAGGTCACTAACATTGCATTGACGCTGAGGGACGAAAGCGTGGGGAGCGAACAGGATTAGATACCCGCGTAGTCAGATCGGAAGAGCACACGTCTGAACTCCAGTCACGGTTGCGAGGATCT	Bacteria	Bacteroidota	Bacteroidia	Flavobacteriales	Flavobacteriaceae	Aequorivita	B_Seq_321	0	0	0	0	0	0	0	0	0.0138527	0.0147476	0	0	0	0	0	0	0	0	0	0	0	0	0	0	0	0	0	0	0	0	0	0	0	0	0	0	0	0	0	0	0	0
TGGGCGCAAGCCTGATCCAGCCATGCCGCGTGCAGGATGACGGTCCTATGGATTGTAAACTGCTTTTGTACAGGAAGAAACAACTCTACGTGTAGAGTCTTGACGGTACTGTAAGAATAAGGATCGGCTAACTCCGTGCCAGCAGCCGCGGTAATACGGAGGATCCAAGCGTTATCCGGATTTATTGGGTTTAAAGGGTGCGTAGGCGGCCTGTTAAGTCAGGGGTGAAAGACGGTAGCTCAACTATCGCAGTGCCCTTGATACTGATGGGCTTGAATGGACTAGAGGTAGGCGGAATGAGACAAGTAGCGGTGAAATGCATAGATATGTCTCAGAACACCGATTGCGAAGGCAGCTTACTATGGTCTTATTGACGCTGAGGCA	Bacteria	Bacteroidota	Bacteroidia	Sphingobacteriales	Sphingobacteriaceae	Nubsella	B_Seq_285	0	0	0	0	0	0	0	0	0	0	0	0	0	0	0	0	0	0	0	0	0	0	0	0	0	0.00110801	0.00608899	0.000489327	0.00463289	0.00319054	0	0	0.0036271	0	0	0	0.000701004	0	0	0	0	0
TGGACGAAAGTCTGACGGAGCAACGCCGCGTGAACGATGACGGCCTTCGGGTTGTAAAGTTCTGTTATACGGGACGAATGGCGTAGCGGTCAATACCCGTTACGAGTGACGGTACCGTAAGAGAAAGCCACGGCTAACTACGTGCCAGCAGCCGCGGTAATACGTAGGTGGCAAGCGTTGTCCGGAATTATTGGGCGTAAAGGGCGCGCAGGCGGCGTCGTAAGTCGGTCTTAAAAGTGCGGGGCTTAACCCCGTGAGGGGACCGAAACTGCGATGCTAGAGTATCGGAGAGGAAAGCGGAATTCCTAGTGTAGCGGTGAAATGCGTAGATATTAGGAGGAACACCAGTGGCGAAAGCGGCTTTCTGGACGACAACTGACGCTGAGGCG	Bacteria	Firmicutes	Negativicutes	Veillonellales-Selenomonadales	Veillonellaceae	Megasphaera	B_Seq_964	0	0	0	0	0	0	0	0	0	0	0	0	0	0	0	0	0	0	0	0	0	0	0	0	0	0	0	0	0	0	0	0	0	0	0	0	0	0	0	0	0	0
TGGGCGAGAGCCTGAACCAGCCATCCCGCGTGCAGGAAGAATGCCCTATGGGTTGTAAACTGCTTTTTCGCATGAAGAACATCCCGAACGTGTTTGGGACTGACGGTAATGCGTGAATAAGCACCGGCTAACTCCGTGCCAGCAGCCGCGGTAATACGGAGGGTGCAAGCGTTATCCGGATTTATTGGGTTTAAAGGGTGCGTAGGCGGCAATTTAAGTCAGTGGTGAAATCCTGCAGCTCAACTGTAGAACAGCCATTGAAACTGAATTACTTGAGTAATCTTGAGGTAGGCGGAATGTGTAGTGTAGCGGTGAAATGCTTAGATATTACACAGAACACCGATTGCGAAGGCAGCTTACTAAGGATTTACTGACGCTGATGCA	Bacteria	Bacteroidota	Bacteroidia	Bacteroidales	Prolixibacteraceae	BSV13	B_Seq_290	0	0	0	0.00200602	0.00294829	0.00247562	0.0145261	0.00307833	0.000641679	0.00159851	0	0.00492527	0.00141279	4.52929e-05	0.00132275	0.00288348	0	0	0.00122017	0	0.00166648	0.00173772	0.00118141	0.00171313	0	0.000700199	0	0	0	0	0	0	0.00147044	0	0	0	0	0	0	0.000392349	0.00223749	0
TGGGGGAAACCCTGATCCAGCAATGCCGCGTGAGTGAAGAAGGCCTTCGGGTTGTAAAGCTCTTTTGTCAGGGAAGAAACACCGGCTCTAACACAGTCCGGGAATGACGGTACCTGAAGAATAAGCACCGGCTAACTACGTGCCAGCAGCCGCGGTAATACGTAGGGTGCGAGCGTTAATCGGAATTACTGGGCGTAAAGCGTGCGCAGGCGGTTATATAAGACAGATGTGAAATCCCCGGGCTCAACCTGGGACCTGCATTTGTGACTGTATAGCTAGAGTACGGTAGAGGGGGATGGAATTCCGCGTGTAGCAGTGAAATGCGTAGATATGCGGAGGAACACCGATGGCGAAGGCAATCCCCTGGACCTGTACTGACGCTCATGCA	Bacteria	Proteobacteria	Gammaproteobacteria	Burkholderiales	Burkholderiales . NA	Burkholderiales . NA	B_Seq_1286	0.00189231	0	0.0154935	0.0023985	0.00362867	0.00129819	0	0.00028503	0	0	0.00283258	0.000199288	0	0.000520869	0.00362532	0	0	0	0.00372831	0.00493135	0.00194423	0.00295009	0.0065634	0.00439184	0.00133143	0.00015389	0	0	0.00614362	0.00177834	0	0.00516042	0	0.00135672	0	0.00174236	0.00420602	0	0.00169054	0.00480628	0.00247301	0
TGGGCGAAAGCCTGAACCAGCCATCCCGCGTGCAGGAAGACGGCCCTATGGGTTGTAAACTGCTTTTCCAGGAGGAGAAACTCTCGTACGTGATACGGGATTGACGGTACCCTGGGAATAAGCATCGGCTAACTCCGTGCCAGCAGCCGCGGTAATACGGAGGATGCGAGCGTTATCCGGATTCATTGGGTTTAAAGGGTGCGTAGGCGGACTATTAAGTCAGTGGTGAAATCCTGCAGCTTAACTGCAGAACTGCCATTGATACTGATAGTCTTGAGTTTGGTTAAGGTAGGCGGAATGTGTAATGTAGCGGTGAAATGCTTAGATATTACACAGAACACCGATTGCGTAGGCAGCTTACTGAGCCGACACTGACGCTGAGGCA	Bacteria	Bacteroidota	Bacteroidia	Bacteroidales	Bacteroidetes vadinHA17	Bacteroidetes vadinHA17 . NA	B_Seq_283	0	0.000763359	0	0.00571279	0	0	0.000635821	0	0	0	0.00175816	0.0167972	0.00248651	0.000679394	0.00470312	0.00288348	0	0	0	0.000741314	0.00138873	0.00109113	0	0.00127706	0	0.000661727	0	0	0	0	0	0	0	0	0	0	0	0	0	0	0	0
TGGAGGAAACTCTGATGCAGCAACGCCGCGTGGAGGATGACGCATTTCGGTGTGTAAACTCCTTTTATAAGGGAAGATAATGACGGTACCTTATGAATAAGCACCGGCTAACTCCGTGCCAGCAGCCGCGGTAATACGGAGGGTGCAAGCGTTACTCGGAATCACTGGGCGTAAAGGATGCGTAGGCTGGAAATCAAGTCGAGAGTGAAATCCAACGGCTCAACCGTTGAACTGCTCTCGAAACTGGTTACCTAGAATATGGGAGAGGTAGATGGAATTGGTGGTGTAGGGGTAAAATCCGTAGATATCACCAGGAATACCGATTGCGAAGGCGATCTACTGGAACATTATTGACGCTGAGGCA	Bacteria	Campylobacterota	Campylobacteria	Campylobacterales	Sulfurospirillaceae	Sulfurospirillum	B_Seq_469	0.000516085	0	0	0	0	0.000422667	0.00180964	0.00136815	0	0.00134069	0	0	0	0	0	0	0	0	0.00630423	0.000483465	0.00572159	0.00513235	0.00183775	0.00252297	0	0.0144272	0	0	0	0.000418432	0	0.00100965	0.00147044	0	0	0	0.000479634	0.0075888	0	0.0143207	0.000196271	0
TGGGCGCAAGCCTGAACCAGCCAAGTAGCGTGCAGGATGACGGCCCTATGGGTTGTAAACTGCTTTTATACGGGGATAAAGTTAGTCACGTGTGACTATTTGCAGGTACCGTATGAATAAGGACCGGCTAATTCCGTGCCAGCAGCCGCGGTAATACGGAAGGTCCAGGCGTTATCCGGATTTATTGGGTTTAAAGGGAGCGTAGGCCGTCTGTTAAGCGTGTTGTGAAATGTAGATGCTCAACATCTGAATTGCAGCGCGAACTGGCAGACTTGAGTGTGCGCAACGTAGGCGGAATTCGTGGTGTAGCGGTGAAATGCTTAGATATCACGAAGAACTCCAATTGCGAAGGCAGCTTACGGGAGCACAACTGACGCTGAAGCT	Bacteria	Bacteroidota	Bacteroidia	Bacteroidales	Prevotellaceae	Prevotellaceae . NA	B_Seq_258	0	0	0	0.000566918	0.00302389	0.00283791	0.000586912	0	0.00430302	0.0142835	0	0	0	0.000158525	0	0.000154472	0	0	0	0	0.000611043	0.000242473	0.000175024	0.000218035	0	0.000831006	0	0	0	0	0	0	0	0	0	0	0	0	0	0.00666994	0.000863592	0
TGGACGAAAGTCTGACGGAGCAACGCCGCGTGAGTGATGAAGGTTTTCGGATCGTAAAACTCTGTTGTTAGGGAAGAACAAGTACGAGAGTAACTGCTCGTACCTTGACGGTACCTAACCAGAAAGCCACGGCTAACTACGTGCCAGCAGCCGCGGTAATACGTAGGTGGCAAGCGTTGTCCGGAATTATTGGGCGTAAAGCGCGCGCAGGCGGTCCTTTAAGTCTGATGTGAAAGCCCACGGCTCAACCGTGGAGGGTCATTGGAAACTGGGGGACTTGAGTGCAGGAGAGAAGAGTGGAATTCCACGTGTAGCGGTGAAATGCGTAGAGATGTGGAGGAACACCAGTGGCGAAGGCGACTCTTTGGCCTGTAACTGACGCTGAGGCG	Bacteria	Firmicutes	Bacilli	Bacillales	Bacillaceae	Bacillaceae . NA	B_Seq_739	0.00481679	0.00632497	0	0.00135188	0.00483822	0.00280772	0.0134012	0.00718276	0.00649228	0.00621874	0.0110373	0.0123274	0.0154277	0.0113346	0.00298844	0.00576695	0	0	0.00820228	0.00248179	0.0108877	0.00383916	0.00275663	0.00146395	0.0036491	0.00513223	0	0	0	0	0	0.0066188	0.00686207	0	0	0	0	0	0	0	0	0
TGGACGCAAGTCTGAACCAGCCATGCCGCGTGAAGGATGAAGGCCCTCTGGGTTGTAAACTTCTTTTATCTGGGACGAAAAACGGGCTTTCTAGCTCACTTGACGGTACCAGAGGAATAAGCACCGGCTAACTCCGTGCCAGCAGCCGCGGTAATACGGAGGGTGCAAGCGTTATCCGGATTTACTGGGTTTAAAGGGTGCGTAGGTGGGTAGGTAAGTCAGTGGTGAAATCTTCAAGCTTAACTTGGAAACTGCCATTGATACTATTTATCTTGAATACTTTGGAGGTAAGCGGAATATGTCATGTAGCGGTGAAATGCTTAGATATGACATAGAACACCAATTGCGAAGGCAGCTTACTACACAGTTATTGACACTGAGGCA	Bacteria	Bacteroidota	Bacteroidia	Chitinophagales	Chitinophagaceae	Ferruginibacter	B_Seq_261	0.00662309	0.015667	0	0.0112511	0.00181433	0.00138876	0.00180964	0	0	0.000804414	0.00986521	0.00942349	0.00655534	0.00797156	0.00328238	0.00484012	0	0	0.000813449	0.00309418	0.00622153	0.00585977	0.000481316	0.00619841	0.0048819	0.00418581	0.000995316	0	0	0	0	0	0.00294089	0	0	0	0	0	0	0.000294262	0.000588813	0.00398887
TGGGGGAAACCCTGATGCAGCAACGCCGCGTGAAGGAAGAAGTATTTCGGTATGTAAACTTCTATCAGCAGGGAAGAAAATGACGGTACCTGACTAAGAAGCCCCGGCTAACTACGTGCCAGCAGCCGCGGTAATACGTAGGGGGCAAGCGTTATCCGGATTTACTGGGTGTAAAGGGAGCGTAGGTGGCATGGCAAGTCAGATGTGAAAACCCAGGGCTCAACCCTGGGACTGCATTTGAAACTGTCAGGCTGGAGTGCAGGAGAGGTAAGTGGAATTCCTAGTGTAGCGGTGAAATGCGTAGATATTAGGAGGAACACCAGTGGCGAAGGCGGCTTACTGGACTGTAACTGACACTGAGGCT	Bacteria	Firmicutes	Clostridia	Lachnospirales	Lachnospiraceae	Lachnotalea	B_Seq_753	0	0.00101781	0	0	0	0.000392477	0	0.00399042	0	0.000288764	0.00185583	0	0.000678139	0.000837919	0	0	0	0	0.00183026	0.0146329	0	0.00270762	0	0	0.0020218	0.000423197	0	0	0	0	0	0.00168275	0.00215665	0	0	0	0	0	0	0	0	0
TGGACGAAAGTCTGACGCAGCAACGCCGCGTGAGGGATGAAGGCCTTCGGGTTGTAAACCTCTTTTATCAGGGAAGATAATGACGGTACCTGATGAATAAGTCACGGCTAACTACGTGCCAGCAGCCGCGGTAATACGTAGGTGACAAGCGTTGTCCGGATTTACTGGGCGTAAAGAGCGCGCAGGCGGTCGATCAAGTCGAGTGTGAAAGCCCCCGGCTCAACTGGGGAGGGTCATTCGATACTGATCGACTCGAAGGCAGGAGAGGGTAGTGGAATTCCCGGTGTAGTGGTGAAATGCGTAGATATCGGGAGGAACACCAGTGGCGAAGGCGACTACCTGGCCTGTTCTTGACGCTGAGGCG	Bacteria	Chloroflexi	KD4-96	KD4-96 . NA	KD4-96 . NA	KD4-96 . NA	B_Seq_479	0	0.0113413	0	0.00135188	0	0.00205295	0.00792331	0.00484551	0	0.000639406	0.00351631	0.0157722	0.00641406	0.00665806	0.00587889	0.00473714	0	0	0.00399946	0.0060272	0.0119431	0.00880986	0.000831364	0.00299019	0.00231767	0.00294699	0.00251756	0.00183497	0.00141001	0	0	0.0100965	0.00715616	0	0	0	0	0	0	0	0	0
TGGGCGCAAGCCTGATCCAGCCATGCCGCGTGAGTGATGAAGGCCTTAGGGTTGTAAAGCTCTTTCAGTGGGGAAGATAATGACGGTACCCACAGAAGAAGCCCCGGCTAACTTCGTGCCAGCAGCCGCGGTAATACGAAGGGGGCTAGCGTTGCTCGGAATTACTGGGCGTAAAGGGAGCGTAGGCGGATAGTTCAGTCAGAGGTGAAAGCCCAGGGCTCAACCTTGGAATTGCCTTTGATACTGGCTGTCTTGAGTATGGGAGAGGTTAGCGGAACTCCGAGTGTAGAGGTGAAATTCGTAGATATTCGGAAGAACACCAGTGGCGAAGGCGGCTAACTGGCCCATTACTGACGCTGAGGCT	Bacteria	Proteobacteria	Alphaproteobacteria	Caulobacterales	Caulobacteraceae	Caulobacteraceae . NA	B_Seq_1424	0	0	0	0.000566918	0	0	0	0	0	0	0	0	0	0.00100777	0	0.00236857	0	0	0	0	0.00133319	0	0	0	0	0.000707894	0.013466	0.00403694	0	0	0	0.00246803	0.00107833	0	0	0	0	0	0	0	0	0
TGGGCGGAAGCCTGATCCAGCAACGCCGCGTGAGGGATGACGGCCTTCGGGTTGTAAACCTCTTTCGGTAGGGACGAAGCGCAAGTGACGGTACCTACTAAAGAAGCACCGGCCAACTACGTGCCAGCAGCCGCGGTAATACGTAGGGTGCGAGCGTTGTCCGGAATTATTGGGCGTAAAGGGCTCGTAGGCGGTTTGTCGCGTCGGGAGTGAAAACCAGGTGCTTAACACCTGGCTTGCTTTCGATACGGGCAGACTAGAGGTATGCAGGGGAGAACGGAATTCCTGGTGTAGCGGTGAAATGCGCAGATATCAGGAGGAACACCGGTGGCGAAGGCGGTTCTCTGGGCATGACCTGACGCTGAGGAG	Bacteria	Actinobacteriota	Actinobacteria	Propionibacteriales	Nocardioidaceae	Nocardioides	B_Seq_101	0.00219336	0.00567067	0	0	0.00733293	0.00153972	0.00190746	0.00393342	0.00290643	0.00187697	0	0.00347331	0.000169535	0.00226465	0	0	0	0	0	0.000773545	0.00377736	0.00610224	0	0	0	0.00647877	0.00187354	0.00073399	0	0.0012553	0	0.0072919	0.0134301	0	0	0	0	0	0.00266928	0	0	0
TGGGCGCAAGCCTGATCTAGCCATGCCGCGTGATCGATGAAGGCCTTAGGGTTGTAAAGATCTTTCGTGGGGGAAGATAATGACGGTACCCCAAGAAGAAGCCCCGGCTAACTCCGTGCCAGCAGCCGCGGTAATACGGAGGGGGCTAGCGTTATTCGGAATTACTGGGCGTAAAGCGCACGTAGGCGGATTGGAAAGTCAGAGGTGAAATCCCAGAGCTCAACTTTGGAACTGCCTTTGAAACTCCCAGTCTTGAGGTCGAGAGAGGTGAGTGGAATTCCGAGTGTAGAGGTGAAATTCGTAGATATTCGGAGGAACACCAGTGGCGAAGGCGGCTCACTGGCTCGATACTGACGCTGAGGTG	Bacteria	Proteobacteria	Alphaproteobacteria	Rhodobacterales	Rhodobacteraceae	Rhodobacter	B_Seq_1275	0.0138053	0.0100691	0.00694537	0.00588723	0	0.000634001	0	0	0	0.000391894	0.00586052	0.00600712	0.00189314	0.00245714	0.00411523	0.00417074	0.00235557	0.00293309	0	0.0033198	0.00327741	0.00371792	0	0.00118362	0.00729819	0.00076945	0	0	0	0	0	0	0	0	0	0	0.000627214	0	0.00160157	0	0.00620216	0
TGGGCGAAAGCCTGATCGAGCGACACCGCGTGTAGGATGAAGGCCCTCGGGTCGTAAACTACGGTAGTATGGTAAGAATGCAAATGACTGTCATACGGAAAGAGGTGGGTAACTACGTGCCAGCACCAGCGGTAATACGTAGACCTCAAGCGTTATTCGGATTTATTGGGCGTAAAGAGCATGTAGGAGGTTTCGCGCGTCTTTTGTTAAAGCCCAGGGCCTAACCCTGGAAGTGCAGGAGATACGGCGGAACTAGAGGAGGTTAGAGGTGCATGGAACTCACGGTGTAGGGGTGAAATCCGTTGATATCGTGGGGAACACCAAAGGCGAAGGCAGTGCACTGGGACCTTCCTGACTCTGAGATG	Bacteria	Patescibacteria	Parcubacteria	Candidatus Liptonbacteria	Candidatus Liptonbacteria . NA	Candidatus Liptonbacteria . NA	B_Seq_1149	0.00395665	0.00130862	0	0.000436091	0.00589658	0	0	0	0	0.000639406	0.000976753	0.00128114	0.000960696	0.0014607	0.0010778	0	0	0	0	0.00154709	0.00244417	0.00367751	0.000962632	0.00367544	0	0.00150812	0.00175644	0	0.000705006	0.000209216	0.001114	0	0.00156847	0.000775269	0	0.00404676	0	0	0	0	0	0
TGGGCGGAAGCCTGATGCAGCGACGCCGCGTGAGGGATGAAGGCCTTCGGGTTGTAAACCTCTTTCAGCAGGGACGAAGCGTGAGTGACGGTACCTGCAGAAGAAGCACCGGCTAACTACGTGCCAGCAGCCGCGGTAATACGTAGGGTGCGAGCGTTGTCCGGAATTACTGGGCGTAAAGAGTTCGTAGGCGGTTTGTCGCGTCGTTTGTGAAAACCCGGGGCTCAACTTCGGGCTTGCAGGCGATACGGGCAGACTTGAGTGTTTCAGGGGAGACTGGAATTCCTGGTGTAGCGGTGAAATGCGCAGATATCAGGAGGAACACCGGTGGCGAAGGCGGGTCTCTGGGAAACAACTGACGCTGAGGAA	Bacteria	Actinobacteriota	Actinobacteria	Corynebacteriales	Nocardiaceae	Rhodococcus	B_Seq_73	0	0.00261723	0	0.000436091	0.00113396	0.00537391	0.00303238	0.000798085	0.000717171	0.00247512	0	0	0.00141279	0.00165319	0	0	0	0	0	0.00032231	0.00177758	0.00319256	0	0	0	0.00330863	0.00392272	0.00244663	0	0.000993776	0.000680777	0.0130132	0.00578375	0	0	0.00348471	0.00125443	0	0	0	0	0.000834879
TGGGCGAAAGCCTGATGCAGCGACGCCGCGTGAGGGATGACGGCCTTCGGGTTGTAAACCTCTTTCAGTAGGGAAGAAGCGAAAGTGACGGTACCTGCAGAAGAAGCGCCGGCTAACTACGTGCCAGCAGCCGCGGTAATACGTAGGGCGCAAGCGTTATCCGGAATTATTGGGCGTAAAGAGCTCGTAGGCGGTTTGTCGCGTCTGCCGTGAAAGTCCGAGGCTCAACTTCGGATCTGCGGTGGGTACGGGCAGACTAGAGTGATGTAGGGGAGACTGGAATTCCTGGTGTAGCGGTGAAATGCGCAGATATCAGGAGGAACACCGATGGCGAAGGCAGGTCTCTGGGCATCTACTGACGCTGAGGAG	Bacteria	Actinobacteriota	Actinobacteria	Micrococcales	Micrococcaceae	Paeniglutamicibacter	B_Seq_99	0	0.00116321	0	0	0	0	0	0	0	0.000556902	0	0.00105338	0.000621627	0	0	0	0	0	0	0	0	0	0	0.000747547	0	0.00243916	0	0	0	0	0	0	0	0	0	0	0	0.0104835	0.00302518	0	0	0
TGGGCGAAAGCCTGACGCAGCAACGCCGCGTGAGGGATGACGGCCTTCGGGTTGTAAACCTCTTTCAGCAGGGAAGAAGCGAAAGTGACGGTACCTGCAGAAGAAGCACCGGCTAACTACGTGCCAGCAGCCGCGGTAATACGTAGGGTGCAAGCGTTGTCCGGATTTATTGGGCGTAAAGAGCTCGTAGGCGGTTAGTCACGTCGGATGTGAAAACCAGGAGCTTAACTCCTGGCCTGCATTCGATACGGGCTGACTAGAGTGTTGTAGGGGAGACTGGAACTCCTGGTGTAGCGGTGAAATGCGCAGATATCAGGAAGAACACCGGTGGCGAAGGCGGGTCTCTGGGCAACTACTGACGCTGAGGAG	Bacteria	Actinobacteriota	Actinobacteria	PeM15	PeM15 . NA	PeM15 . NA	B_Seq_63	0.00176329	0.00650672	0.00560972	0.0112511	0	0.00163029	0.0036682	0.00433246	0.00117012	0.000732223	0.00996288	0.00788612	0.0137323	0.0116969	0.00509504	0.00921683	0	0	0.00352495	0.00138593	0.00627708	0.00476864	0	0.0049525	0	0.000715588	0	0	0	0	0	0.00168275	0.00137241	0	0	0	0.000701004	0	0	0	0.000628067	0
TGGGCGCAAGCCTGATCCAGCCATGCCGCGTGGGTGATGAAGGCCCTAGGGTTGTAAAGCCCTTTCAGCGGGGAAGATAATGACGGTACCCGCAGAAGAAGCCCCGGCTAACTTCGTGCCAGCAGCCGCGGTAATACGAAGGGGGCTAGCGTTGCTCGGAATTACTGGGCGTAAAGCGCACGTAGGCGGATTGTTAAGTCGGGGGTGAAATCCTGGAGCTCAACTCCAGAACTGCCTTCGATACTGGCGATCTCGAGTTCGGGAGAGGTGAGTGGAACTGCGAGTGTAGAGGTGAAATTCGTAGATATTCGCAAGAACACCAGTGGCGAAGGCGGCTCACTGGCCCGATACTGACGCTGAGGTG	Bacteria	Proteobacteria	Alphaproteobacteria	Rhizobiales	Xanthobacteraceae	Pseudolabrys	B_Seq_1276	0	0.00527081	0	0	0	0	0.0125697	0.00501653	0	0.00128912	0	0.00586477	0.000960696	0.00143805	0	0.00118429	0	0	0.00122017	0.00103139	0.00705477	0.000969893	0	0.00118362	0	0.0015389	0.00257611	0.00116215	0	0	0	0.00336549	0	0	0	0	0	0	0	0	0	0
TGGGCGAAAGCCTGACGGAGCAATACCGCGTGTGGGAGGAAGGCTCTTGGGTTGTAAACCACTTTTCTCAGGGAAGAATAGATGACGGTACCTGAGGAATAAGCATCGGCTAACTCCGTGCCAGCAGCCGCGGTAATACGGAGGATGCAAGCGTTATCCGGAATCATTGGGCGTAAAGCGTCCGCAGGTGGCCTATCAAGTCTGCTGTCAAAGCGCAGAGCTCAACTCTGTAAAGGCAGTGGAAACTGATAAGCTAGAGTACGGTAGGGGTAGCGGGAATTCCCAGTGTAGCGGTGAAATGCGTAGATATTGGGAAGAACATCGGTGGCGAAGGCGCGCTACTGGGCCGAAACTGACACTGAGGGA	Bacteria	Cyanobacteria	Cyanobacteriia	Cyanobacteriales	Microcystaceae	Microcystaceae . NA	B_Seq_568	0	0	0	0.004797	0	0	0	0	0	0	0	0	0	0	0.0136194	0.00175068	0	0	0	0	0	0	0	0	0	0	0	0	0	0	0	0	0	0	0	0	0	0	0	0	0	0
TGGGGGAAACCCTGATGCAGCCATGCCGCGTGTGTGAAGAAGGCCTTCGGGTTGTAAAGCACTTTCAGTAGGGAGGAAGGGTTGATGTCTAATACGCATCAGCATTGACGTTACCTACAGAAGAAGCACCGGCTAACTCCGTGCCAGCAGCCGCGGTAATACGGAGGGTGCAAGCGTTAATCGGAATAACTGGGCGTAAAGCGCACGCAGGCGGTTAGATAAGTCAGATGTGAAATCCCCGGGCTCAACCTGGGAACTGCATTTGAAACTGTCTGACTAGAGTCTTGTAGAGGGGGGTAGAATTCCAGGTGTAGCGGTGAAATGCGTAGAGATCTGGAGGAATACCGGTGGCGAAGGCGGCCCCCTGGACAAAGACTGACGCTCAGGTG	Bacteria	Proteobacteria	Gammaproteobacteria	Enterobacterales	Aeromonadaceae	Tolumonas	B_Seq_1345	0	0	0	0	0	0	0	0	0.000490696	0.000969422	0	0	0	0	0	0	0	0	0.00142354	0	0.00133319	0.0013336	0	0	0	0.0120958	0	0	0	0	0	0	0	0	0	0	0	0	0	0.00711133	0.0037684	0
TGGGCGCAAGCCTGATCCAGCAATGCCGCGTGTGTGAAGAAGGCCTGCGGGTTGTAAAGCACTTTCAGTGGGGAAGAACGCCCTGTGGTTAATACCCACGGGGGTTGACGTTACCCACAGAAGAAGCACCGGCTAACTCCGTGCCAGCAGCCGCGGTAATACGGAGGGTGCAAGCGTTAATCGGAATTACTGGGCGTAAAGCGTACGTAGGCGGCACGATCAGTCAGATGTGAAAGCCCCGGGCTCAACCTGGGAACTGCATTTGATACTGTCGCGCTCGAGTCTGAGAGAGGGGGGTGGAATTCCAGGTGTAGCGGTGAAATGCGTAGATATCTGGAGGAACACCAGTGGCGAAGGCGGCCCCCTGGCTCAAGACTGACGCTGAGGTA	Bacteria	Proteobacteria	Gammaproteobacteria	Chromatiales	Chromatiaceae	Thiodictyon	B_Seq_1410	0	0	0	0	0	0	0	0	0	0	0	0	0	0	0	0.0182277	0	0	0	0	0	0	0	0	0	0	0	0	0	0	0	0	0	0	0	0	0	0	0	0	0	0
TGGGCGAAAGCCTGACGCAGCAACGCCGCGTGCGGGAAGAAGGCCCTCGGGTTGTAAACCGCTTTCAGCAGGAACGAAAATGACGGTACTTGCAGAAGAAGGTGCGGCCAACTACGTGCCAGCAGCCGCGGTGACACGTAGGCACCAAGCGTTGTCCGGATTTATTGGGCGTAAAGAGCTCGTAGGCGGTTCGGTAAGTCGGGTGTGAAAACTTTGGGCTTAACCCAAAGCCTGCATCCGATACTGCTGTGACTAGAGTTCGGTAGGGGAGCGGGGAATTCCTAGTGTAGCGGTGAAATGCGCAGATATTAGGAGGAACACCGGTGGCGAAGGCGCCGCTCTGGGCCGATACTGACGCTGAGGAG	Bacteria	Actinobacteriota	Acidimicrobiia	Microtrichales	Ilumatobacteraceae	CL500-29 marine group	B_Seq_69	0.0024514	0.013486	0	0	0.00801331	0.00564562	0.00190746	0	0	0.000556902	0.00273491	0.00834164	0.00720522	0.00752995	0.00186165	0.00391329	0.00136375	0	0.00176247	0.00609167	0.0041662	0.00270762	0	0.00155739	0.00231767	0.000931034	0	0	0	0	0	0.00482387	0.00441133	0	0	0	0	0	0	0	0	0
TGGGCGAAAGCCTGATGCAGCAACGCCGCGTGAGTGATGAAGGCCTTCGGGTTGTAAAGCTCTGTCTTTGGGGACGATAATGACGGTACCCAAGGAGGAAGCCACGGCTAACTACGTGCCAGCAGCCGCGGTAATACGTAGGTGGCAAGCGTTGTCCGGATTTACTGGGCGTAAAGGATGCGTAGGTGGATATTTAAGTCAGATGTGAAATACCCGAGCTTAACTTGGGTGCTGCATTTGAAACTGGATATCTAGAGTGCAGGAGAGGTAAGTGGAATTCCTAGTGTAGCGGTGAAATGCGTAGAGATTAGGAAGAACACCAGTGGCGAAGGCGACTTACTGGACTGTAACTGACACTGAGGCA	Bacteria	Firmicutes	Clostridia	Clostridiales	Clostridiaceae	Clostridium sensu stricto 9	B_Seq_750	0.000989162	0.00196292	0	0.0126466	0	0.00214353	0.00489093	0.00336336	0.00196278	0.00130975	0	0.00133808	0.00271255	0.0027289	0.00171468	0.00762062	0	0	0	0.00109586	0	0.0023035	0	0	0	0.000792533	0	0	0	0	0	0	0	0	0	0	0	0	0	0	0.000981354	0
TGGCCGAAAGGCTGAAGGAGCGACGCCGCGTGCGGGAAGAAGGGCTTAGGCTCGTAAACCGCTTTTATTTGGGAAGAATTCTGACGGTACCAAATGAATAAGAGGTTGCTAACTCTGTGCCAGCAGCAGCGGTAATACAGAGACCTCAAACGTTGTCCGGATTTATTGGGCGTAAAGGGTCCGCAGGTGGCCGTGCGCGTCGGGAGTTAAATGTCGGGGCTCAACTTCGACACCGCTCTCGATACGGCATGGCTAGAGGCTGGGAGAGGCATACGGAATTGCCGGTGTAGTAGTAATATGCGTTAATATCGGCAAGAACACCAAAAGCGAAGGCAGTATGCTGGAACAGTTCTGACACTCAGGGA	Bacteria	Patescibacteria	ABY1	Candidatus Magasanikbacteria	Candidatus Magasanikbacteria . NA	Candidatus Magasanikbacteria . NA	B_Seq_1193	0.0024514	0.00109051	0	0.00309625	0.00166314	0.00117743	0	0	0.000226475	0.000505337	0.000390701	0	0.000508604	0.0020948	0	0.00422223	0	0	0.000474512	0.00116032	0	0.00278844	0.00126892	0.00355085	0.000443809	0.00163123	0	0	0	0	0	0	0	0	0	0	0.000258264	0	0.000800783	0	0.000431796	0
TGGGCGAAAGCCTGACGCAGCAACGCCGCGTGAGTGATGAAGGCTTTCGGGTCGTAAAGCTCTGTCGAGGGGAAAGAAGTGTATTGGAGCTAATATCTCCGATACTTGACGGTACCCCTAAAGGAAGCACCGGCTAACTCCGTGCCAGCAGCCGCGGTAATACGGGGGGTGCAAGCGTTGTTCGGAATTATTGGGCGTAAAGCGCGTGTAGGCGGTCTGATTAGTCTGATGTGAAAGCCCTGGGCTCAACCCAGGAAGTGCATTGGATACTGTCAGACTTGAATACGGGAGAGGGTAGTGGAATTCCTAGTGTAGGAGTGAAATCCGTAGATATTAGGAGGAACACCGGTGGCGAAGGCGGCTACCTGGACCGATATTGACGCTGAGACG	Bacteria	Desulfobacterota	Desulfuromonadia	Geobacterales	Geobacteraceae	Geobacter	B_Seq_662	0.0012042	0.000945111	0	0.00187519	0	0	0.00195637	0	0	0.000670345	0.00244188	0.0134947	0	0.000226465	0	0.00139025	0	0	0	0	0	0	0	0	0	0.00157737	0	0	0	0	0	0	0	0	0	0	0.000553424	0.00406822	0.000889759	0.000490436	0	0
TGGACGCAAGTCTGAACCAGCCATGCCGCGTGCAGGAAGACGGCCCTATGGGTTGTAAACTGCTTTTGTCGGGGAAGAAACCCATCTACGTGTAGATGGCTGACGGTACTCGAAGAATAAGGATCGGCTAACTCCGTGCCAGCAGCCGCGGTAATACGGAGGATCCAAGCGTTATCCGGATTTATTGGGTTTAAAGGGTGCGTAGGCGGCGTTGTAAGTCAGTGGTGAAAGTTTTCAGCTTAACTGGAAAATTGCCATTGATACTGCAGTGCTTGAGTATAGATGAGGTGGGCGGAATGTGTCATGTAGCGGTGAAATGCATAGATATGACACAGAACACCGATTGCGAAGGCAGCTCACTAAACTATAACTGACGCTGAGGCA	Bacteria	Bacteroidota	Bacteroidia	Sphingobacteriales	Sphingobacteriaceae	Solitalea	B_Seq_264	0	0	0	0	0.0027215	0.00114724	0	0	0	0.000123756	0	0.000256228	8.47673e-05	0	0	0	0.0016117	0.00137489	0	0.000225617	0	0	0	0	0	0	0	0	0	0.000993776	0.000371333	0	0	0.0113383	0	0	0.00022137	0	0	0	0.000117763	0
TGGACGAAAGTCTGATGCAGCAACGCCGCGTGGAGGATGACACATTTCGGTGCGTAAACTCCTTTTATATGGGAAGATAATGACGGTACCATATGAATAAGCACCGGCTAACTCCGTGCCAGCAGCCGCGGTAATACGGAGGGTGCAAGCGTTACTCGGAATCACTGGGCGTAAAGAGCGTGTAGGCGGGTTGATAAGTTCGAAGTGAAATCCTATAGCTTAACTATAGAACTGCTTTGAAAACTGTTAACCTAGAATATGGGAGAGGTAGATGGAATTTCTGGTGTAGGGGTAAAATCCGTAGAGATCAGAAGGAATACCGATTGCGAAGGCGATCTACTGGAACATTATTGACGCTGAGACG	Bacteria	Campylobacterota	Campylobacteria	Campylobacterales	Arcobacteraceae	Arcobacteraceae . NA	B_Seq_471	0	0	0	0	0.00151194	0.00156991	0	0	0.00113237	0.00107255	0	0	0	0	0	0	0	0	0	0	0	0	0	0	0	0.0114186	0	0	0	0	0	0.000560915	0	0	0	0	0	0	0	0.00127513	0	0
TGGGCGCAAGCCTGACCCAGCGACGCCGCGTGGAGGACGAAGGGCTTCGGCTCGTAAACTCCTTTTCCCGTGGACGAGACAAGGACGGTACACGGGGAATAAGTCTCGGCTAACTACGTGCCAGCAGCCGCGGTAAAACGTAGGAGGCAAGCGTTATCCGGAATCACTGGGCGTAAAGGGCGTCTAGGCGGCACGATAAGCGAGGTGTGAAAGCTCCTGGCTCAACTAGGAGAGTGCGCTTCGAACTATCGAGCTTGGAGGGCAGGCGAAGGGGGTGGAATTCCCGGTGGAGTGGTGGAATGCGTAGAGATCGGGAGGAACACCCGTGGCGAAAGCGGCCCCCTAGCCTGAACCTGACGCTGAAGCG	Bacteria	Chloroflexi	Anaerolineae	SBR1031	SBR1031 . NA	SBR1031 . NA	B_Seq_492	0	0	0	0.000392482	0	0	0	0	0	0	0	0	0.000480348	0.000135879	0.0125416	0.000411925	0	0	0	0.000354541	0	0.000121237	0	0.000373774	0	0	0	0	0	0	0	0	0	0	0	0	0	0	0	0	0	0
TGGGCGCAAGCCTGACCATGCGACGCCGCGTGGTTGATGAAGTCCTTCGGGACGTAAAGACCTTTTATGAGGGAGGAAGTAATTGACGTTACCTCATGAATAAGGGGCTCCTAACTCTGTGCCAGCAGGAGCGGTAATACAGAGGCCCCAAGCATTATCCGGAATCACTGGGCGTAAAGGGTGTGCAGGCGGTCGTGTTAGTCCTTCGTGAAAGCTCTCGGACTCAATCCGGGAAACGCGGTGGAAACGGCACGACTTAGAGGACGCGAGAGGTACAGGGAACTCATGGTGTAGGGGTGAAATCCGTTGATATCATGGGGAACACCAAATGCGAAGGCACTGTACTGGCGCGCTCCTGACGCTGAGACA	Bacteria	Patescibacteria	Parcubacteria	Candidatus Adlerbacteria	Candidatus Adlerbacteria . NA	Candidatus Adlerbacteria . NA	B_Seq_1137	0.00279546	0.000436205	0	0	0.00710614	0.00461915	0	0	0	8.2504e-05	0	0.000227758	0.000452092	0.000724687	0.00132275	0.00720869	0	0.00375802	0.000881236	0.00222394	0.00305522	0.00161649	0	0.00199346	0	0.00143118	0.00357143	0.00599425	0	0	0	0	0	0.00513616	0.0111702	0	0.00298849	0	0.000444879	0	0.00105986	0
TGGGCGCAAGCCTGATGCAGCAACGCCGCGTGAGGGACGACGGCCTTCGGGTTGTAAACCTCTTTTAGTAGGGAAGAAGCGAAAGTGACGGTACCTGCAGAAAAAGCACCGGCTAACTACGTGCCAGCAGCCGCGGTAATACGTAGGGTGCAAGCGTTATCCGGAATTATTGGGCGTAAAGAGCTCGTAGGCGGTTTGTCGCGTCTGCTGTGAAAACTGGAGGCTCAACCTCCAGCCTGCAGTGGGTACGGGCAGACTAGAGTGCGGTAGGGGAGATTGGAATTCCTGGTGTAGCGGTGGAATGCGCAGATATCAGGAGGAACACCGATGGCGAAGGCAGATCTCTGGGCCGTAACTGACGCTGAGGAG	Bacteria	Actinobacteriota	Actinobacteria	Micrococcales	Microbacteriaceae	Galbitalea	B_Seq_64	0.00215035	0.0044711	0	0.00475339	0	0.0054041	0.00435293	0	0	0.00152632	0	0.00159431	0	0.000679394	0	0.00535503	0	0	0	0.00325533	0.00638818	0.00145484	0	0.00121476	0	0.00151582	0.0111241	0.00868555	0.00765435	0.00449814	0	0.00886246	0.0101951	0	0	0	0.00173406	0	0.00524958	0	0.0014524	0
TGGGCGAAAGCCTGACGCAGCGATGCCGCGTGCGGGATGAAGGCCTTCGGGTCGTAAACCGCTTTCAGCAGGGACGATAATGACGGTACCTGCAGAAGAAGCCCCGGCCAACTACGTGCCAGCAGCCGCGGTAATACGTAGGGGGCGAGCGTTGTCCGGATTTATTGGGCGTAAAGAGCTCGTAGGCGGTTTGGTAAGTCGGGTGTGAAATCTCCACGCTCAACGTGGAGGGGCCACTCGATACTGCCATGACTCGAGTCCGGTAGAGGAGTGTGGAATTCCCGGTGTAGCGGTGAAATGCGCAGATATCGGGAGGAACACCCGTAGCGAAGGCGGCACTCTGGGCCGGAACTGACGCTGAGGAG	Bacteria	Actinobacteriota	Acidimicrobiia	IMCC26256	IMCC26256 . NA	IMCC26256 . NA	B_Seq_84	0	0.0108324	0	0	0.00181433	0.00178124	0.00298347	0.00199521	0	0.00105193	0.00410236	0.0128968	0.00144104	0.00409901	0.000979816	0.00185366	0	0	0	0.00164378	0.00122209	0.00428369	0.00210029	0.000996729	0.000443809	0.00244685	0	0.000795156	0	0	0	0.00269239	0	0	0	0	0	0	0	0	0	0
TGGGCGCAAGCCTGATGCAGCGACGCCGCGTGGGTGATGAAGGCTTTCGGGTCGTAAAGCCCTTTTCTAGGTGACGAGAATGGACGGTAGCCTAGGAATAAGTGTCGGCTAACTACGTGCCAGCAGCCGCGGTAAAACGTAGGACACAAGCGTTATCCGGAGTTACTGGGCGTAAAGGGCGTGTAGGCGGATCGGTAAGTCTACTCTGAAAGCTCCTGGCTAAACTGGGAGAGGCGAGTGGAGACTGTCGGTCTAGAGTGAGGAAGAGGAAAGTGGAATTCCGCGTGTAGTGGTGAAATGCGTAGAGATGCGGAGGAACACCAGTGGCGAAAGCGGCTTTCTGGTCCTTAACTGACGCTGAGGCG	Bacteria	Chloroflexi	Anaerolineae	SBR1031	A4b	A4b . NA	B_Seq_502	0	0	0	0.0118181	0.000680375	0.00123781	0	0	0	0	0	0.00130961	0.000508604	0.000758657	0.000342936	0.000205963	0	0	0.000610087	0.00196609	0.00094434	0.000969893	0	0.000218035	0	0	0	0	0	0	0	0.00123401	0	0	0	0	0	0	0	0	0	0
TGGAGGCAACTCTGACCCAGCCATGCCGCGTGCAGGATGAAGGCGTTATGCGTTGTAAACTGCTTTTATATAGGAAGAAATAGACCTTGCGAGGTAAGTTGACGGTACTATATGAATAAGCACCGGCTAACTCCGTGCCAGCAGCCGCGGTAATACGGAGGGTGCAAGCGTTGTCCGGATTTATTGGGTTTAAAGGGTGCGTAGGCGGTTTATTAAGTCAGTGGTGAAAGACGGTCGCTCAACGATTGCAGTGCCATTGATACTGGTAGACTTGAGTGAGATTGAGGTAGCTGGAATGGATAGTGTAGCGGTGAAATGCATAGATATTATCCAGAACACCAATTGCGTAGGCAAGTTACTAAGTCTCAACTGACGCTGAGGCA	Bacteria	Bacteroidota	Bacteroidia	Cytophagales	Spirosomaceae	Arcicella	B_Seq_274	0.000473078	0.00152672	0	0.00130827	0	0	0	0	0	0.000165008	0	0.000569395	0	0.000826596	0	0.016786	0	0	0	0.000676852	0.00583269	0.00246514	0	0.00171313	0	0.000692505	0	0	0	0	0	0	0	0	0	0	0	0	0	0	0	0
TGGGGGCAACCCTGATCCAGCCATGCCGCGTGTGTGAAGAAGGCCTTTTGGTTGTAAAGCACTTTAAGCAGTGAAGAAGACTCCATGGTTAATACCCATGGACGATGACATTAGCTGCAGAATAAGCACCGGCTAACTCTGTGCCAGCAGCCGCGGTAATACAGAGGGTGCAAGCGTTAATCGGAATTACTGGGCGTAAAGCGAGCGTAGGTGGCTTGATAAGTCAGATGTGAAATCCCCGGGCTTAACCTGGGAACTGCATCTGATACTGTTAGGCTAGAATAGGTGAGAGGAAGGTAGAATTCCAGGTGTAGCGGTGAAATGCGTAGAGATCTGGAGGAATACCGATGGCGAAGGCAGCCTTCTGGCATCATATTGACACTGAGGTT	Bacteria	Proteobacteria	Gammaproteobacteria	Pseudomonadales	Moraxellaceae	Psychrobacter	B_Seq_1339	0	0	0	0	0.000377986	0.00057362	0	0	0.00581286	0.00245449	0.00136745	0	0	0	0	0	0	0	0	0	0	0	0.00021878	0.000249182	0	0.000315474	0	0	0	0	0	0	0	0	0	0	0	0.0108747	0.000533855	0	0	0
TGGACGGAAGTCTGACGCAGCGACGCCGCGTGAGCGATGAAGGTCTTCGGATCGTAAAGCTCTGTCCTTGGGGAAGAAGGCGAAAGCTTGACGGTACCCAAGAAGAAAGCCCCGGCTAACTACGTGCCAGCAGCCGCGGTAATACGTAGGGGGCGAGCGTTGTCCGGAATTACTGGGCGTAAAGGGTGCGTAGGCGGCCCTTTAAGTCGGATGTGAAAGCCCGCGGCTTAACCGCGGAATGGCATTCGAAACTGGAGGGCTTGAGTGTCGGAGAGGGTAGTGGAATTCCCAGTGTAGCGGTGAAATGCGTAGATATTGGGAGGAACACCAGTGGCGAAGGCGACTACCTGGACGATAACTGACGCTGAGGCA	Bacteria	Firmicutes	Limnochordia	MBA03	MBA03 . NA	MBA03 . NA	B_Seq_765	0	0	0	0	0	0	0	0	0.00486921	0.00325891	0	0	0	0	0	0	0	0	0	0	0	0	0	0	0.000345185	0.0107723	0	0	0	0	0	0	0	0	0	0	0	0	0	0	0	0
TGGCCGAAAGGCTGACGCAGCGACGCCGCGTGTGGGATGACGGCCTTCGGGTTGTAAACCACTGTCGGAAGGGACGAATGGCCCGCAAGGGCAGTGACGGTACCTTCAAAGGAAGCACCGGCTAACTCCGTGCCAGCAGCCGCGGTAATACGGAGGGTGCGAGCGTTGTCCGGAATCACTGGGCGTAAAGGGCGCGTAGGCGGCCCGGTAAGTAGGGGGTGAAATCTTGCGGCTTAACCGCAAGGCTGCCTTCTAGACTGCCAGGCTCGAGCACAGTAGAGGCAGGTGGAATTCCCGGTGTAGCGGTGGAATGCGTAGAGATCGGGAAGAACATCAGTGGCGAAGGCGGCCTGCTGGACTGTAGCTGACGCTGAGGCG	Bacteria	Gemmatimonadota	Gemmatimonadetes	Gemmatimonadales	Gemmatimonadaceae	Gemmatimonadaceae . NA	B_Seq_1049	0	0.00250818	0	0	0.00188993	0	0.0042062	0.00193821	0	0.000948796	0	0.0124413	0.00406883	0.0016079	0.00342936	0.00102981	0	0.000549954	0.00610087	0.00335203	0.00394401	0.0082845	0.000787608	0.00333281	0	0.00136193	0.00181499	0.00201847	0	0	0	0.00549697	0.00382315	0	0	0	0	0	0	0	0	0
TGGGCGCAAGCCTGATCCAGCAATGCCGCGTGGATGAAGAAGGTTTTCGGATTGTAAAGTCCTTTCGACGGGGACGATGATGACGGTACCCGTAGAAGAAGCCCCGGCTAACTTCGTGCCAGCAGCCGCGGTAATACGAAGGGGGCTAGCGTTGCTCGGAATGACTGGGCGTAAAGGGCGCGTAGGCGGAATGCTTTGTCGGGCGTGAAATTCCAGGGCTTAACCTTGGGACTGCGTTCGAGACGGGTATTCTAGAGTGGAGAAGAGGGTCGTGGAATTCCCAGTGTAGAGGTGAAATTCGTAGATATTGGGAAGAACACCGGTGGCGAAGGCGGCGACCTGGTCTTTTACTGACGCTGAGGCG	Bacteria	Proteobacteria	Alphaproteobacteria	Acetobacterales	Acetobacteraceae	Acidiphilium	B_Seq_1358	0.0109668	0	0.00347269	0.0004797	0	0	0	0	0	0	0	0.000170819	0	0.000781303	0	0.000720869	0	0	0	0	0	0.000282885	0.00140019	0.000529513	0.00093693	0.00180821	0	0	0	0	0	0	0	0	0	0	0	0	0	0	0	0
TGGGCGAAAGCCTGATCCAGCAATGCCGCGTGAGTGAAGAAGGCCTTCGGGTTGTAAAGCTCTTTTACCCGGGAAGATAATGACTGTACCGGGAGAATAAGCCCCGGCTAACTCCGTGCCAGCAGCCGCGGTAATACGGAGGGGGCTAGCGTTGTTCGGAATTACTGGGCGTAAAGCGTACGTAGGCGGCTTTGTAAGTCAGAGGTGAAAGCCCACGACTCAATCGTGGAACTGCCTTTGAGACTGCTTCGCTTGAAGATGGGAGAGGTTAGTGGAATTCCGAGTGTAGAGGTGAAATTCGTAGATATTCGGAAGAACACCAGTGGCGAAGGCGGCTAACTGGACCATTCTTGACGCTGAGGTA	Bacteria	Proteobacteria	Alphaproteobacteria	Sphingomonadales	Sphingomonadaceae	Polymorphobacter	B_Seq_1332	0.00159126	0.00185387	0.00186991	0.0028782	0	0	0	0	0	0	0.000586052	0.000825623	0.00073465	0.000996445	0.000734862	0.00350136	0	0	0	0.000644621	0	0	0	0.000311478	0.00256423	0	0	0	0	0	0	0	0	0	0	0	0.000368949	0	0	0	0.00408243	0
TGGGCGCAAGCCTGATCCAGCAATACCGCGTGTGTGAAGAAGGCCTTAGGGTTGTAAAGCACTTTCAATTGGGAGGAATACCTATTCGCTAATACCGAATAGATTGACATTACCTTTAGAAGAAGCACCGGCTAACTCCGTGCCAGCAGCCGCGGTAATACGGAGGGTGCAAGCGTTAATCGGAATTACTGGGCGTAAAGAGTGCGTAGGCGGTTATTTAAGTCAGATGTGAAAGCCCCGGGCTTAACCTGGGAACGGCATTTGATACTGGGTAACTCGAGTTTGGGAGAGGCAAGTGGAATTTCAGGTGTAGCGGTGAAATGCGTAGAGATCTGAAGGAACACCAGTGGCGAAGGCGACTTGCTGGCCTAAAACTGACGCTGAGGCA	Bacteria	Proteobacteria	Gammaproteobacteria	Methylococcales	Methylomonadaceae	pLW-20	B_Seq_1442	0	0.000181752	0	0	0	0.00163029	0	0.0106031	0	0	0	0	0	0	0	0	0	0	0	0	0	0.00072742	0	0.000591808	0	0.000423197	0	0	0	0	0	0	0	0	0	0	0	0	0	0	0	0
TGGGCGCAAGCCTGATCCAGCCATGCCGCGTGCAGGAAGACGGTCCTATGGATTGTAAACTGCTTTTATACAGGAAGAAACACTCCCTCGTGAGGGAGCTTGACGGTACTGTAAGAATAAGGATCGGCTAACTCCGTGCCAGCAGCCGCGGTAATACGGAGGATCCAAGCGTTATCCGGATTTATTGGGTTTAAAGGGAGCGTAGGCGGCCAATTAAGTCAGGGGTGAAAGACGGTGGCTCAACCATCGCAGTGCCTTTGATACTGATTGGCTTGAATGTAGTTGAGGTAGGCGGAATGTGACAAGTAGCGGTGAAATGCATAGATATGTCACAGAACACCGATTGCGAAGGCAGCTTACTAAGCTATAATTGACGCTGAGGCT	Bacteria	Bacteroidota	Bacteroidia	Sphingobacteriales	Sphingobacteriaceae	Sphingobacteriaceae . NA	B_Seq_339	0	0.004253	0	0	0.00143635	0.000784953	0	0.00119713	0	0.00020626	0	0	0	0.000226465	0	0.000669379	0	0.00485793	0	0.000805776	0	0	0	0.000186887	0	0.000200057	0.0014637	0	0.00120858	0.000889168	0	0	0.000196059	0	0	0	0	0	0.0105881	0	0	0.00231911
TGGGCGGAAGCCTGACCCAGCCACGCCGCGTGCAGGAAGACGGCCCTCTGGGTTGTAAACTGCTTTTAACTGGGAAGAAAGCAGCTCATGCGTGAGAATTTGACGGTACCAGTTGAATAAGCCACGGCTAACTACGTGCCAGCAGCCGCGGTAATACGTAGGTGGCGAGCGTTATCCGGATTTATTGGGTTTAAAGGGAGCGTAGGCGGCTGATTAAGTCAGCGGTGAAAGGTAGCAGCTTAACTGTTTTACATGCCGTTGATACTGGTTAGCTTGAGTTGACAGAAGGCAGATAGAATTCCTGATGTAGCGGTGAAATGCTTAGATATCAGGAGGAATACCGATTGCGAAGGCAGTCTGCTGCAGTCACACTGACGCTGAGGCT	Bacteria	Bacteroidota	Bacteroidia	Cytophagales	Spirosomaceae	Emticicia	B_Seq_279	0.000645106	0.00119956	0.000534259	0.000305264	0	0.000332096	0	0	0	0.000113443	0	0.000597865	0	0.000826596	0	0	0	0	0.00027115	0.000676852	0.0150539	0.00117195	0	0.000654104	0	9.2334e-05	0	0	0	0	0	0.000897465	0	0	0	0	0	0	0	0	0	0.000463822
TGGACGCAAGTCTGACCCAGCGACGCCGCGTGAAGGACGAAGGCATTCGTGTTGTAAACTTCTTTGGAGAGGGACGAAATTGACGGTACCTCTCGAACAAGCCACGGCTAACTACGTGCCAGCAGCCGCGGTAATACGTAGGTGGCAAGCGTTATCCGGAATTACTGGGTGTAAAGGGCGCGCAGGCGGCCTTGCAAGTCGGATGTGAAAGATCAAGGCTCAACCTTGACAGGTCATCCGAAACTGTAAGACTTGAGTGTCAGAGGGGAAAGTGGAATTCCTAGTGGAGCGGTAAAATGCGCAGATATTAGGAGGAACACCGGTGGCGAAGGCGACTTTCTGGCTGACAACTGACGCTGAGGCG	Bacteria	Firmicutes	Clostridia	Oscillospirales	Hungateiclostridiaceae	Fastidiosipila	B_Seq_758	0	0	0	0	0	0.000150953	0	0	0.00743593	0.0104883	0	0	0	0	0	0	0	0	0	0	0	0	0	0	0	0.000577087	0	0	0	0	0	0	0	0	0	0	0	0	0	0	0	0
TGGGCGAAAGCCTGATGCAGCAACGCCGCGTGAGCGATGAAGGCCTTCGGGTCGTAAAGCTCTGTCCTCAAGGAAGATAATGACGGTACTTGAGGAGGAAGCCCCGGCTAACTACGTGCCAGCAGCCGCGGTAATACGTAGGGGGCTAGCGTTATCCGGATTTACTGGGCGTAAAGGGTGCGTAGGCGGTCTTTCAAGTCAGGAGTGAAAGGCTACGGCTCAACCGTAGTAAGCTCTTGAAACTGTAAGACTTGAGTGCAGGAGAGGAGAGTGGAATTCCTAGTGTAGCGGTGAAATGCGTAGATATTAGGAGGAACACCAGTTGCGAAGGCGGCTCTCTGGACTGTAACTGACGCTGAGGCA	Bacteria	Firmicutes	Clostridia	Peptostreptococcales-Tissierellales	Peptostreptococcaceae	Peptostreptococcaceae . NA	B_Seq_748	0	0	0	0	0	0	0	0	0.0103424	0.00611561	0.00390701	0.00119573	0.00559464	0.00649954	0.00220459	0.00303795	0	0	0	0	0.00166648	0	0	0.00115247	0	0.000761755	0	0	0	0	0	0	0	0	0	0	0	0	0	0	0	0
TGGGCGCAAGCCTGATCCAGCCATGCCGCGTGAGTGATGAAGGCCTTAGGGTTGTAAAGCTCTTTTGTACGGGAAGATAATGACGGTACCGTAAGAATAAGCCCCGGCTAACTTCGTGCCAGCAGCCGCGGTAATACGAAGGGGGCTAGCGTTGCTCGGAATCACTGGGCGTAAAGGGTGCGTAGGCGGGTTTTTAAGTCAGAGGTGAAATCCTGGAGCTCAACTCCAGAACTGCCTTTGATACTGAAAGTCTTGAGTATGGGAGAGGTGAGTGGAACTGCGAGTGTAGAGGTGAAATTCGTAGATATTCGCAAGAACACCAGTGGCGAAGGCGGCTCACTGGCCCATTACTGACGCTGAGGCA	Bacteria	Proteobacteria	Alphaproteobacteria	Rhizobiales	Xanthobacteraceae	Tardiphaga	B_Seq_1338	0	0	0	0	0	0	0	0	0	0.000433146	0	0	0	0.000215141	0	0	0	0	0	0	0	0	0	0	0	0.000577087	0.00444965	0.00373112	0	0.00303363	0	0.00224366	0	0	0	0	0	0	0.0103212	0	0	0
TGGGGGCAACCCTGATCCAGCCATGCCGCGTGAGTGAAGAAGGCCTTCGGGTTGTAAAGCTCTTTCGGCCGGGAAAAAATCGCATGGGTTAATACCCTGTGTGGATGATGGTACCGGAATAAGAAGCACCGGCTAACTACGTGCCAGCAGCCGCGGTAATACGTAGGGTGCGAGCGTTAATCGGAATTACTGGGCGTAAAGCGTGCGCAGGCGGTTTTGTAAGACAGGCGTGAAATCCCCGGGCTCAACCTGGGAACTGCGCTTGTGACTGCAAGGCTAGAGTATGGCAGAGGGGGGTGGAATTCCACGTGTAGCAGTGAAATGCGTAGAGATGTGGAGGAACACCAATGGCGAAGGCAGCCCCCTGGGCCAATACTGACGCTCATGCA	Bacteria	Proteobacteria	Gammaproteobacteria	Burkholderiales	Rhodocyclaceae	Dechloromonas	B_Seq_1260	0	0.00152672	0	0.00423008	0.00173874	0.000905715	0.00684731	0.00518755	0.00649228	0.002537	0.00273491	0.00458363	0.00367325	0.00161922	0.00700568	0.0154987	0	0	0.00440618	0.000902469	0.00211088	0.00387957	0	0.00311478	0.00133143	0.0015389	0	0	0	0	0	0	0.00313695	0	0	0	0	0	0	0.00299166	0.000431796	0
TGGGGGAAACCCTGATGGAGCGACGCCGCGTGGAGGATGAAGGTATTCGTATCGTAAACTCCTGTCAAACGGGAACAAGAAAGTGATAGTACCGTTAGAGGAAGAGACGGCTAACTCTGTGCCAGCAGCCGCGGTAATACAGAGGTCTCAAGCGTTGTTCGGATTCATTGGGCGTAAAGGGTGCGCAGGCTGTGGGGTAAGTCGGATGTGAAATTTAGGGGCTCAACCCCTAAACTGCATTCGATACTGCTCCGCTAGAGGTATGTAGAGGAGATTGGAATTCACGGTGTAGCAGTGAAATGCGTAGATATCGTGAGGAAGACCAGTGGCGAAGGCGAATCTCTGGGCATTACCTGACGCTCATGCA	Bacteria	Verrucomicrobiota	Verrucomicrobiae	Chthoniobacterales	Terrimicrobiaceae	FukuN18 freshwater group	B_Seq_1790	0	0	0.00788033	0.0106842	0	0	0	0	0	0	0.00488377	0	0.00505778	0.00678262	0	0.00139025	0	0	0	0	0	0	0	0.00183772	0	0	0	0	0	0	0	0	0	0	0	0	0	0	0	0.000637567	0.00047105	0
TGGGCGAAAGCCTGATGGAGCGACGCCGCGTGAGCGAAGAAGGCCTTCGGGTTGTAAAGCTCTGTCTGGAGGGACGAAGAAAGTGACGGTACCTCCGGAGGAAGCCACGGCTAACTACGTGCCAGCAGCCGCGGTAATACGTAGGTGGCGAGCGTTGTCCGGAATCACTGGGCGTAAAGGGCGCGCAGGCGGCGTGTCAAGTCGGACGTGAAAACCCCTGGCTCAACTGGGGGATGTCGTTCGAAACTGGCATGCTTGAGTGCAGGAGAGGGAAGCGGAATTCCCGGTGTAGCGGTGAAATGCGTAGATATCGGGAGGAACACCAGTGGCGAAGGCGGCTTCCTGGACTGTAACTGACGCTGAGGCG	Bacteria	Firmicutes	Incertae Sedis	DTU014	DTU014 . NA	DTU014 . NA	B_Seq_755	0	0	0	0	0	0	0.000293456	0	0.000226475	0.000154695	0	0	0	0	0	0	0	0	0	0	0	0	0	0	0	0.00995668	0	0	0	0	0	0	0	0	0	0	0	0	0	0	0	0
TGGGGGAAACCCTGACGCAGCAACGCCATGTGTGGGATGACGCATTTCGGTGTGTAAACCACTGTCGGCAGGGAATAAAGCCCACATTTATGTGGGGGTGAATGTACCTGCAGAGGAAGCCCCGGCTAACTTCGTGCCAGCAGCCGCGGTAATACGAGGGGGGCAAGTGTTGTTCGGAATCACTGGGCGTAAAGGGAGCGTAGGCGGATGTTTAAGTTGGATGTTTAAAACCGGGGCCTAACCTCGGAGCGGCATCCAAAACTGGGCATCTTGAATAGGTCAGAGGCTGGTGGAATTGGAGGTGTAGCGGTGGAATGCGTAGAGATCTCCAAGAACACCTATTGCGAAGGCAGCCAGCTGGGACCATATTGACGCTGAGGCT	Bacteria	Fibrobacterota	Fibrobacteria	Fibrobacterales	Fibrobacteraceae	Fibrobacteraceae . NA	B_Seq_724	0.000989162	0	0	0	0.00188993	0.00244543	0.00288565	0.00336336	0.000754916	0.000443459	0.00126978	0.00173665	0.000169535	0.000430283	0	0.00139025	0.000247954	0	0.000474512	0.00109586	0	0.00226308	0.00043756	0.000872138	0	0.000438586	0.000468384	0.00165148	0.00271931	0	0.00148533	0	0.00137241	0.0022289	0.00248227	0.00056205	0	0	0	0	0	0.0241187
TGGGGGAAACCCTGATCCAGCCATTCCGCGTGTGCGATGAAGGCCTTCGGGTTGTAAAGCACTTTTGGCAGGAAAGAAATCGCGCAAATTAATACTTTGCGTGGATGACGGTACCTGCAGAATAAGCACCGGCTAACTACGTGCCAGCAGCCGCGGTAATACGTAGGGTGCAAGCGTTAATCGGAATTACTGGGCGTAAAGCGTGCGCAGGCGGTTCGGAAAGAGAGGTGTGAAATCCCAGGGCTTAACCTTGGAACTGCACTTTTAACTCCCGAGCTAGAGTATGTCAGAGGGGGGTGGAATTCCGCGTGTAGCAGTGAAATGCGTAGATATGCGGAGGAACACCGATGGCGAAGGCAGCCCCCTGGGATAATACTGACGCTCATGCA	Bacteria	Proteobacteria	Gammaproteobacteria	Burkholderiales	Alcaligenaceae	GKS98 freshwater group	B_Seq_1304	0.00301049	0.00130862	0.00333912	0	0	0	0	0	0	0	0.00253956	0.000654804	0.00743127	0.00788097	0.00308642	0	0	0	0	0.0014504	0.000555494	0	0.0010939	0.000654104	0.00660782	0	0.000526932	0.00960303	0.00151073	0	0	0	0	0.00426398	0	0	0.000627214	0	0	0	0.000902846	0
TGGGCGCAAGCCTGATCCAGCAATGCCGCGTGCAGGATGAAGGCCTTCGGGTTGTAAACTGCTTTTGTACGGAACGAAACGGCTCGCTTTAATACAGTGGGCTAATGACGGTACCGTAAGAATAAGCACCGGCTAACTACGTGCCAGCAGCCGCGGTAATACAGAGGGTGCAAGCGTTAATCGGATTTACTGGGCGTAAAGGGTACGTAGGTGGTCTTTTAAGTCGGATGTGAAATCCCTGAGCTTAACTTAGGAATTGCATTCGATACTGAGAGACTAGAGTATGGGAGAGGATGGTAGAATTCCAGGTGTAGCGGTGAAATGCGTAGAGATCTGGAGGAATACCGATGGCGAAGGCAGCCATCTGGCCTAATACTGACACTGAGGTA	Bacteria	Proteobacteria	Gammaproteobacteria	Pseudomonadales	Moraxellaceae	Moraxellaceae . NA	B_Seq_1412	0.000559092	0.00210832	0	0	0	0	0.000489093	0	0.00954969	0.00153664	0	0.000199288	0.000254302	0.000147202	0	0	0	0.00109991	0	0	0	0.000646595	0	0	0	0.000100028	0	0	0	0	0	0	0	0	0	0	0	0	0	0	0	0
[truncated: 1,700 more rows]
[truncated: 27 more columns]

## Sheet: Table S7. Network indice
East	Tax	degAll	betweenness	closeness	connectance
B_Seq_1263	Limnohabitans	1	0	1	0.0277778
B_Seq_1285	Pseudomonas	1	0	1	0.0277778
B_Seq_1290	Comamonadaceae . NA	1	0	1	0.0277778
B_Seq_244	Pseudarcicella	1	0	1	0.0277778
B_Seq_248	env.OPS 17 . NA	1	0	1	0.0277778
B_Seq_1259	Rhodoferax	1	0	1	0.0277778
West	Tax	degAll	betweenness	closeness	connectance
B_Seq_1259	Rhodoferax	2	0	0.05	0.0246914
B_Seq_1261	Polynucleobacter	3	7.66667	0.0714286	0.037037
B_Seq_1263	Limnohabitans	2	4.66667	0.0588235	0.0246914
B_Seq_1290	Comamonadaceae . NA	3	1.5	0.0588235	0.037037
[truncated: 5 more rows]
